# Supplementary material for: Phylogenomic and Microsynteny Analysis Provides Evidence of Genome Arrangements of High-Affinity Nitrate Transporter Gene Families of Plants
Source: Int J Mol Sci. 2021 Dec 3;22(23):13036. doi: 10.3390/ijms222313036 (PMC8658032; doi:10.3390/ijms222313036)
Supplement: Supplementary file 1 [file ijms-22-13036-s001.zip]

Archive with 7 entries (7 files):
- TableS3.xlsx
- TableS4.xlsx
- TableS5.xlsx
- FigureS1.jpg
- FigureS2 .jpg
- TableS1.xlsx
- TableS2.xlsx
