# Supplementary material for: Phylogenomic and Microsynteny Analysis Provides Evidence of Genome Arrangements of High-Affinity Nitrate Transporter Gene Families of Plants
Source: Int J Mol Sci. 2021 Dec 3;22(23):13036. doi: 10.3390/ijms222313036 (PMC8658032; doi:10.3390/ijms222313036)
Supplement: Supplementary file 1 [file ijms-22-13036-s001.zip › TableS3.xlsx]

## Sheet: NRT2 nodes
Id	community	community_size	species_ number	sp	specie
aar_AA72G00001	1	218	86	aar	Aethionema arabicum
aar_AA8G00309	1	218	86	aar	Aethionema arabicum
ach_Achn037381	1	218	86	ach	Actinidia chinensis
ach_Achn108961	1	218	86	ach	Actinidia chinensis
ach_Achn311881	1	218	86	ach	Actinidia chinensis
aco_010201	1	218	86	aco	Ananas comosus
adu_Aradu.SJ1TV	1	218	86	adu	Arachis duranensis
aipa_Araip.TRR60	1	218	86	aipa	Arachis ipaensis
AlyrAL1G18450	1	218	86	Alyr	Arabidopsis lyrata
AlyrAL5G23550	1	218	86	Alyr	Arabidopsis lyrata
AlyrAL8G37360	1	218	86	Alyr	Arabidopsis lyrata
amna_EVM0025152.1_R0	1	218	86	amna	Ammopiptanthus nanus
amon_EVM0028816.1	1	218	86	amon	Arachis monticola
aocc_Anaoc.0005s1371.1	1	218	86	aocc	Anacardium occidentale
Aoff109850165	1	218	86	Aoff	Asparagus officinalis
aqc_Aqcoe1G135500.1	1	218	86	aqc	Aquilegia coerulea
ath_AT1G08090	1	218	86	ath	Arabidopsis thaliana
ath_AT3G45060	1	218	86	ath	Arabidopsis thaliana
ath_AT5G60770	1	218	86	ath	Arabidopsis thaliana
bcei_evm.model.Scaffold145.57	1	218	86	bcei	Bombax ceiba
bcei_evm.model.Scaffold223.58	1	218	86	bcei	Bombax ceiba
bcei_evm.model.Scaffold223.59	1	218	86	bcei	Bombax ceiba
bcei_evm.model.Scaffold500.91	1	218	86	bcei	Bombax ceiba
bnp_BnaA06g04560D	1	218	86	bnp	Brassica napus
bnp_BnaA06g04570D	1	218	86	bnp	Brassica napus
bnp_BnaA09g49040D	1	218	86	bnp	Brassica napus
bnp_BnaA10g13570D	1	218	86	bnp	Brassica napus
bnp_BnaC08g02430D	1	218	86	bnp	Brassica napus
bnp_BnaC08g43370D	1	218	86	bnp	Brassica napus
bnp_BnaC09g35990D	1	218	86	bnp	Brassica napus
bol_Bo1g065080	1	218	86	bol	Brassica oleracea
bol_Bo2g024610	1	218	86	bol	Brassica oleracea
bol_Bo5g008770	1	218	86	bol	Brassica oleracea
bol_Bo8g010950	1	218	86	bol	Brassica oleracea
bol_Bo8g112680	1	218	86	bol	Brassica oleracea
bol_Bo8g112690	1	218	86	bol	Brassica oleracea
bol_Bo9g147000	1	218	86	bol	Brassica oleracea
Bostr.0556s0793	1	218	86	Bost	Boechera stricta
Bostr.25219s0137	1	218	86	Bost	Boechera stricta
Bostr.26833s0161	1	218	86	Bost	Boechera stricta
Bostr.26833s0162	1	218	86	Bost	Boechera stricta
bra_A02349	1	218	86	bra	Brassica rapa
bra_F00500	1	218	86	bra	Brassica rapa
bra_F01861	1	218	86	bra	Brassica rapa
bra_H02889	1	218	86	bra	Brassica rapa
bra_I05323	1	218	86	bra	Brassica rapa
bra_I05324	1	218	86	bra	Brassica rapa
bra_J01427	1	218	86	bra	Brassica rapa
can_Capana06g000538	1	218	86	can	Capsicum annuum
can_Capana11g000042	1	218	86	can	Capsicum annuum
cbac_rna10750	1	218	86	cbac	Capsicum baccatum
cbac_rna11811	1	218	86	cbac	Capsicum baccatum
cbac_rna20589	1	218	86	cbac	Capsicum baccatum
cbac_rna22211	1	218	86	cbac	Capsicum baccatum
cca_21565	1	218	86	cca	Cajanus cajan
cca_25541	1	218	86	cca	Cajanus cajan
cchi_rna19739	1	218	86	cchi	Capsicum chinense
cchi_rna7848	1	218	86	cchi	Capsicum chinense
cchi_rna9374	1	218	86	cchi	Capsicum chinense
ccle_Ciclev10013718m	1	218	86	ccle	Citrus clementina
ccle_Ciclev10028173m	1	218	86	ccle	Citrus clementina
cgr_2519s0047	1	218	86	cgr	Capsella grandiflora
cgr_3756s0008	1	218	86	cgr	Capsella grandiflora
cgy_17906	1	218	86	cgy	Cleome gynandra
cka_CKAN_02077000	1	218	86	cka	Cinnamomum kanehirae
cla_005079	1	218	86	cla	Citrullus lanatus
coc_01_g10620	1	218	86	coc	Coffea canephora
corc_OMO72439	1	218	86	corc	Corchorus capsularis
cpa_56.19cpa	1	218	86	cpa	Carica papaya
cpa_65.29cpa	1	218	86	cpa	Carica papaya
cru_10008824	1	218	86	cru	Capsella rubella
cru_10019442	1	218	86	cru	Capsella rubella
cru_10028339	1	218	86	cru	Capsella rubella
Csat104710975	1	218	86	Csat	Camelina sativa
Csat104726667	1	218	86	Csat	Camelina sativa
Csat104726669	1	218	86	Csat	Camelina sativa
Csat104738229	1	218	86	Csat	Camelina sativa
Csat104738237	1	218	86	Csat	Camelina sativa
Csat104739394	1	218	86	Csat	Camelina sativa
Csat104739395	1	218	86	Csat	Camelina sativa
Csat104754990	1	218	86	Csat	Camelina sativa
Csat104762185	1	218	86	Csat	Camelina sativa
Csat104762187	1	218	86	Csat	Camelina sativa
Csat104766197	1	218	86	Csat	Camelina sativa
Csat104780357	1	218	86	Csat	Camelina sativa
Csat104790757	1	218	86	Csat	Camelina sativa
cvi_Clevi.0004s0080.1	1	218	86	cvi	Cleome violacea
cvi_Clevi.0005s1347.1	1	218	86	cvi	Cleome violacea
cync_Ccrd_011167	1	218	86	cync	Cynara cardunculus
cync_Ccrd_021388	1	218	86	cync	Cynara cardunculus
cync_Ccrd_021394	1	218	86	cync	Cynara cardunculus
cync_Ccrd_021432	1	218	86	cync	Cynara cardunculus
dal_Dioal.01G033700.1	1	218	86	dal	Dioscorea alata
dal_Dioal.11G091800.1	1	218	86	dal	Dioscorea alata
dca_006083	1	218	86	dca	Daucus carota
dca_006104	1	218	86	dca	Daucus carota
dca_009304	1	218	86	dca	Daucus carota
dca_018784	1	218	86	dca	Daucus carota
dca_018787	1	218	86	dca	Daucus carota
dca_022769	1	218	86	dca	Daucus carota
egr_J00898	1	218	86	egr	Eucalyptus grandis
frax_FRAEX38873_v2_000253520.1	1	218	86	frax	Fraxinus excelsior
gma_11G195200	1	218	86	gma	Glycine max
gma_12G078900	1	218	86	gma	Glycine max
gma_12G176900	1	218	86	gma	Glycine max
gma_13G323800	1	218	86	gma	Glycine max
gra_003G144100	1	218	86	gra	Gossypium raimondii
gra_004G230700	1	218	86	gra	Gossypium raimondii
gra_006G165000	1	218	86	gra	Gossypium raimondii
gra_009G110300	1	218	86	gra	Gossypium raimondii
hel_Ha11_00030870	1	218	86	hel	Helianthus annuus
hel_Ha11_00030928	1	218	86	hel	Helianthus annuus
Inil109153565	1	218	86	Inil	Ipomoea nil
Inil109170874	1	218	86	Inil	Ipomoea nil
Inil109181063	1	218	86	Inil	Ipomoea nil
Inil109192792	1	218	86	Inil	Ipomoea nil
jre_00008986	1	218	86	jre	Juglans regia
kafe_Kaladp0002s0080.1	1	218	86	kafe	Kalanchoe fedtschenkoi
kafe_Kaladp0081s0252.1	1	218	86	kafe	Kalanchoe fedtschenkoi
kala_Kalax.0247s0001.1	1	218	86	kala	Kalanchoe laxiflora
kala_Kalax.0742s0006.1	1	218	86	kala	Kalanchoe laxiflora
kala_Kalax.0833s0013.1	1	218	86	kala	Kalanchoe laxiflora
lal_scaffold2147_10lal	1	218	86	lal	Leavenworthia alabamica
lal_scaffold2418_21lal	1	218	86	lal	Leavenworthia alabamica
lal_scaffold863_20lal	1	218	86	lal	Leavenworthia alabamica
Lang109351666	1	218	86	Lang	Lupinus angustifolius
lja_3g3v3069020.1lja	1	218	86	lja	Lotus japonicus
Lsat6_43581	1	218	86	lac	Lactuca sativa
lus_10026527	1	218	86	lus	Linum usitatissimum
mac_08_13030.1mac	1	218	86	mac	Musa acuminata
mac_11_01880.1mac	1	218	86	mac	Musa acuminata
mes_08G009300	1	218	86	mes	Manihot esculenta
mes_11G149700	1	218	86	mes	Manihot esculenta
mgu_D02269	1	218	86	mgu	Mimulus guttatus
mgu_N02577	1	218	86	mgu	Mimulus guttatus
mlut_maker-scaffold_151-fgenesh-gene-3.105-mRNA-1	1	218	86	mlut	Mimulus luteus
mlut_maker-scaffold_151-fgenesh-gene-3.96-mRNA-1	1	218	86	mlut	Mimulus luteus
mlut_maker-scaffold_163-fgenesh-gene-1.45-mRNA-1	1	218	86	mlut	Mimulus luteus
mlut_maker-scaffold_165-snap-gene-3.142-mRNA-1	1	218	86	mlut	Mimulus luteus
mlut_maker-scaffold_742-fgenesh-gene-0.98-mRNA-1	1	218	86	mlut	Mimulus luteus
mlut_maker-scaffold_742-snap-gene-0.162-mRNA-1	1	218	86	mlut	Mimulus luteus
Mnot21403483	1	218	86	Mnot	Morus notabilis
mtr_4g057865	1	218	86	mtr	Medicago truncatula
Nattg29460	1	218	86	Natt	Nicotiana attenuata
nnu_21352	1	218	86	nnu	Nelumbo nucifera
nta_Nitab4.5_0000063g0010.1	1	218	86	nta	Nicotiana tabacum
nta_Nitab4.5_0000106g0360.1	1	218	86	nta	Nicotiana tabacum
nta_Nitab4.5_0000567g0030.1	1	218	86	nta	Nicotiana tabacum
nta_Nitab4.5_0001421g0010.1	1	218	86	nta	Nicotiana tabacum
nta_Nitab4.5_0002410g0020.1	1	218	86	nta	Nicotiana tabacum
nta_Nitab4.5_0002693g0030.1	1	218	86	nta	Nicotiana tabacum
olea_Oeu018375.1	1	218	86	olea	Olea europaea var. Sylvestris
olea_Oeu053675.1	1	218	86	olea	Olea europaea var. Sylvestris
olea_Oeu056288.1	1	218	86	olea	Olea europaea var. Sylvestris
pax_00029g00215	1	218	86	pax	Petunia axillaris
pax_00115g00006	1	218	86	pax	Petunia axillaris
pax_00311g00312	1	218	86	pax	Petunia axillaris
pax_01159g00002	1	218	86	pax	Petunia axillaris
pbr_018992.1	1	218	86	pbr	Pyrus x bretschneideri
pbr_030335.1	1	218	86	pbr	Pyrus x bretschneideri
pmu_001080	1	218	86	pmu	Prunus mume
ppe_6G107400	1	218	86	ppe	Prunus persica
ptr_009G008500	1	218	86	ptr	Populus trichocarpa
pvu_005G132200	1	218	86	pvu	Phaseolus vulgaris
pvu_011G083500	1	218	86	pvu	Phaseolus vulgaris
rco_29589.t000002	1	218	86	rco	Ricinus communis
rco_30078.t000095	1	218	86	rco	Ricinus communis
roc_G13716	1	218	86	roc	Rubus occidentalis
salp_SapurV1A.0049s0180.1	1	218	86	salp	Salix purpurea
sgro_evm.TU.tig00153577.56	1	218	86	sgro	Siraitia grosvenorii
sin_1004423	1	218	86	sin	Sesamum indicum
sin_1024104	1	218	86	sin	Sesamum indicum
sin_1024592	1	218	86	sin	Sesamum indicum
sir_scaffold1384_1sir	1	218	86	sir	Sisymbrium irio
sir_scaffold2002_8sir	1	218	86	sir	Sisymbrium irio
sly_06g010250.2sly	1	218	86	sly	Solanum lycopersicum
sly_06g074990.1sly	1	218	86	sly	Solanum lycopersicum
sme_01150.1_g00009.1	1	218	86	sme	Solanum melongena
spa_c0002_00897	1	218	86	spa	Schrenkiella parvula
spa_c0007_00047	1	218	86	spa	Schrenkiella parvula
spa_c0207_00001	1	218	86	spa	Schrenkiella parvula
spe_06g005200.1	1	218	86	spe	Solanum pennellii
spe_06g031400.1	1	218	86	spe	Solanum pennellii
spe_11g028530.1	1	218	86	spe	Solanum pennellii
sspl_Saspl_003651	1	218	86	sspl	Salvia splendens
sspl_Saspl_005249	1	218	86	sspl	Salvia splendens
sspl_Saspl_005250	1	218	86	sspl	Salvia splendens
sspl_Saspl_011889	1	218	86	sspl	Salvia splendens
sspl_Saspl_011890	1	218	86	sspl	Salvia splendens
sspl_Saspl_014603	1	218	86	sspl	Salvia splendens
sspl_Saspl_020565	1	218	86	sspl	Salvia splendens
sspl_Saspl_031403	1	218	86	sspl	Salvia splendens
sspl_Saspl_042669	1	218	86	sspl	Salvia splendens
stu_00001145	1	218	86	stu	Solanum tuberosum
stu_00042160	1	218	86	stu	Solanum tuberosum
stu_01011998	1	218	86	stu	Solanum tuberosum
tca_022233	1	218	86	tca	Theobroma cacao
tca_042127	1	218	86	tca	Theobroma cacao
tha_Th2v01052	1	218	86	tha	Tarenaya hassleriana
tha_Th2v07622	1	218	86	tha	Tarenaya hassleriana
tha_Th2v15670	1	218	86	tha	Tarenaya hassleriana
tha_Th2v18859	1	218	86	tha	Tarenaya hassleriana
tha_Th2v21235	1	218	86	tha	Tarenaya hassleriana
thh_10002793m	1	218	86	thh	Thellungiella halophila/Eutrema halophilum
thh_10007342m	1	218	86	thh	Thellungiella halophila/Eutrema halophilum
thh_10013201m	1	218	86	thh	Thellungiella halophila/Eutrema halophilum
tsa_Ts1g06890	1	218	86	tsa	Thellungiella salsuginea/Eutrema salsugineum
tsa_Ts5g18600	1	218	86	tsa	Thellungiella salsuginea/Eutrema salsugineum
tsa_Ts6g24840	1	218	86	tsa	Thellungiella salsuginea/Eutrema salsugineum
van_0021ss02350.1	1	218	86	van	Vigna angularis/Phaseolus angularis
van_0032ss00880.1	1	218	86	van	Vigna angularis/Phaseolus angularis
vra_02g06110	1	218	86	vra	Vigna radiata
vra_04g03010	1	218	86	vra	Vigna radiata
vvi_01025721001	1	218	86	vvi	Vitis vinifera
vvi_01031518001	1	218	86	vvi	Vitis vinifera
Xvis03_202038	1	218	86	Xvis	Xerophyta viscosa
Xvis03_225597	1	218	86	Xvis	Xerophyta viscosa
Zjuj107411468	1	218	86	Zjuj	Ziziphus jujuba
aar_AA40G00663	2	146	85	aar	Aethionema arabicum
ach_Achn169281	2	146	85	ach	Actinidia chinensis
adu_Aradu.A7934	2	146	85	adu	Arachis duranensis
adu_Aradu.M2B10	2	146	85	adu	Arachis duranensis
AhypAH004807	2	146	85	Ahyp	Amaranthus hypochondriacus
aipa_Araip.NYT7M	2	146	85	aipa	Arachis ipaensis
aipa_Araip.SS53P	2	146	85	aipa	Arachis ipaensis
AlyrAL6G25330	2	146	85	Alyr	Arabidopsis lyrata
amna_EVM0007378.1_R0	2	146	85	amna	Ammopiptanthus nanus
amna_EVM0030519.1_R0	2	146	85	amna	Ammopiptanthus nanus
amon_EVM0004908.1	2	146	85	amon	Arachis monticola
amon_EVM0014782.1	2	146	85	amon	Arachis monticola
aocc_Anaoc.0002s0382.1	2	146	85	aocc	Anacardium occidentale
aocc_Anaoc.0003s0829.1	2	146	85	aocc	Anacardium occidentale
aocc_Anaoc.0006s0358.1	2	146	85	aocc	Anacardium occidentale
aocc_Anaoc.0600s0001.1	2	146	85	aocc	Anacardium occidentale
aqc_Aqcoe3G278300.1	2	146	85	aqc	Aquilegia coerulea
ath_AT5G14570	2	146	85	ath	Arabidopsis thaliana
atr_scaffold00085.59atr	2	146	85	atr	Amborella trichopoda
bcei_evm.model.Scaffold1059.10	2	146	85	bcei	Bombax ceiba
bcei_evm.model.Scaffold401.42	2	146	85	bcei	Bombax ceiba
bcei_evm.model.Scaffold59.402	2	146	85	bcei	Bombax ceiba
bnp_BnaA02g02200D	2	146	85	bnp	Brassica napus
bnp_BnaC02g05530D	2	146	85	bnp	Brassica napus
bol_Bo2g012010	2	146	85	bol	Brassica oleracea
Bostr.2902s0194	2	146	85	Bost	Boechera stricta
bra_B00556	2	146	85	bra	Brassica rapa
can_Capana02g000995	2	146	85	can	Capsicum annuum
cbac_rna4878	2	146	85	cbac	Capsicum baccatum
cca_33493	2	146	85	cca	Cajanus cajan
cchi_rna29461	2	146	85	cchi	Capsicum chinense
ccle_Ciclev10015129m	2	146	85	ccle	Citrus clementina
ccle_Ciclev10031126m	2	146	85	ccle	Citrus clementina
cgr_3166s0061	2	146	85	cgr	Capsella grandiflora
cgy_03771	2	146	85	cgy	Cleome gynandra
cka_CKAN_02333100	2	146	85	cka	Cinnamomum kanehirae
cla_010066	2	146	85	cla	Citrullus lanatus
coc_11_g15480	2	146	85	coc	Coffea canephora
corc_OMO78286	2	146	85	corc	Corchorus capsularis
cpa_108.50cpa	2	146	85	cpa	Carica papaya
cpa_69.88cpa	2	146	85	cpa	Carica papaya
CquiAUR62014088	2	146	85	Cqui	Chenopodium quinoa
cru_10000843	2	146	85	cru	Capsella rubella
csa_286270	2	146	85	csa	Cucumis sativus
Csat104705730	2	146	85	Csat	Camelina sativa
Csat104735476	2	146	85	Csat	Camelina sativa
Csat104769693	2	146	85	Csat	Camelina sativa
csi_1g014301	2	146	85	csi	Citrus sinensis
cvi_Clevi.0012s0927.1	2	146	85	cvi	Cleome violacea
cync_Ccrd_004519	2	146	85	cync	Cynara cardunculus
cync_Ccrd_020172	2	146	85	cync	Cynara cardunculus
dca_007069	2	146	85	dca	Daucus carota
dca_021713	2	146	85	dca	Daucus carota
dca_031126	2	146	85	dca	Daucus carota
egr_B03304	2	146	85	egr	Eucalyptus grandis
egr_H02533	2	146	85	egr	Eucalyptus grandis
egr_J02230	2	146	85	egr	Eucalyptus grandis
fve_03579	2	146	85	fve	Fragaria vesca
fve_28461	2	146	85	fve	Fragaria vesca
gma_08G284000	2	146	85	gma	Glycine max
gma_18G141900	2	146	85	gma	Glycine max
gra_001G264100	2	146	85	gra	Gossypium raimondii
gra_008G160300	2	146	85	gra	Gossypium raimondii
hbra_rna16919	2	146	85	hbra	Hevea brasiliensis
hbra_rna407	2	146	85	hbra	Hevea brasiliensis
hel_Ha12_00034271	2	146	85	hel	Helianthus annuus
hel_Ha14_00019651	2	146	85	hel	Helianthus annuus
Inil109162323	2	146	85	Inil	Ipomoea nil
Inil109180577	2	146	85	Inil	Ipomoea nil
jcu_4S02330.60jcu	2	146	85	jcu	Jatropha curcas
jre_00014348	2	146	85	jre	Juglans regia
jre_00021870	2	146	85	jre	Juglans regia
kafe_Kaladp0050s0150.2	2	146	85	kafe	Kalanchoe fedtschenkoi
kafe_Kaladp0058s0335.1	2	146	85	kafe	Kalanchoe fedtschenkoi
kala_Kalax.0004s0157.1	2	146	85	kala	Kalanchoe laxiflora
kala_Kalax.0057s0115.1	2	146	85	kala	Kalanchoe laxiflora
kala_Kalax.1200s0005.1	2	146	85	kala	Kalanchoe laxiflora
Lang109332656	2	146	85	Lang	Lupinus angustifolius
Lang109344940	2	146	85	Lang	Lupinus angustifolius
lja_1g3v3646440.1lja	2	146	85	lja	Lotus japonicus
lja_4g3v1085060.1lja	2	146	85	lja	Lotus japonicus
Lsat2_91541	2	146	85	Lsat	Lactuca sativa
Lsat4_4881	2	146	85	Lsat	Lactuca sativa
lus_10008767	2	146	85	lus	Linum usitatissimum
lus_10013042	2	146	85	lus	Linum usitatissimum
lus_10030588	2	146	85	lus	Linum usitatissimum
lus_10030902	2	146	85	lus	Linum usitatissimum
mdo_0000131368	2	146	85	mdo	Malus domestica
mdo_0000201530	2	146	85	mdo	Malus domestica
mdo_0000266497	2	146	85	mdo	Malus domestica
mes_13G027000	2	146	85	mes	Manihot esculenta
mes_17G114900	2	146	85	mes	Manihot esculenta
mgu_E00186	2	146	85	mgu	Mimulus guttatus
mgu_L01472	2	146	85	mgu	Mimulus guttatus
mlut_fgenesh_masked-scaffold_384-processed-gene-1.24-mRNA-1	2	146	85	mlut	Mimulus luteus
mlut_maker-scaffold_1176-fgenesh-gene-0.68-mRNA-1	2	146	85	mlut	Mimulus luteus
mlut_maker-scaffold_1398-fgenesh-gene-0.70-mRNA-1	2	146	85	mlut	Mimulus luteus
mlut_maker-scaffold_568-fgenesh-gene-0.73-mRNA-1	2	146	85	mlut	Mimulus luteus
Mnot21410339	2	146	85	Mnot	Morus notabilis
mtr_8g069775	2	146	85	mtr	Medicago truncatula
nnu_02310	2	146	85	nnu	Nelumbo nucifera
nnu_21893	2	146	85	nnu	Nelumbo nucifera
nta_Nitab4.5_0002255g0010.1	2	146	85	nta	Nicotiana tabacum
nta_Nitab4.5_0002529g0080.1	2	146	85	nta	Nicotiana tabacum
olea_Oeu059923.1	2	146	85	olea	Olea europaea var. Sylvestris
pax_00080g00095	2	146	85	pax	Petunia axillaris
pax_00515g10013	2	146	85	pax	Petunia axillaris
pbr_024434.1	2	146	85	pbr	Pyrus x bretschneideri
pbr_027017.1	2	146	85	pbr	Pyrus x bretschneideri
pmu_006724	2	146	85	pmu	Prunus mume
pmu_015667	2	146	85	pmu	Prunus mume
ppe_1G249000	2	146	85	ppe	Prunus persica
ppe_3G289200	2	146	85	ppe	Prunus persica
ptr_001G348300	2	146	85	ptr	Populus trichocarpa
ptr_012G087700	2	146	85	ptr	Populus trichocarpa
ptr_015G081300	2	146	85	ptr	Populus trichocarpa
pvu_003G062800	2	146	85	pvu	Phaseolus vulgaris
rco_27504.t000006	2	146	85	rco	Ricinus communis
rco_29933.t000027	2	146	85	rco	Ricinus communis
roc_G02810	2	146	85	roc	Rubus occidentalis
salp_SapurV1A.0011s0440.1	2	146	85	salp	Salix purpurea
salp_SapurV1A.0363s0200.1	2	146	85	salp	Salix purpurea
sgro_evm.TU.tig00153210.389	2	146	85	sgro	Siraitia grosvenorii
sin_1018085	2	146	85	sin	Sesamum indicum
sir_scaffold843_361sir	2	146	85	sir	Sisymbrium irio
sly_02g067790.2sly	2	146	85	sly	Solanum lycopersicum
spa_c0002_01536	2	146	85	spa	Schrenkiella parvula
spe_02g016900.1	2	146	85	spe	Solanum pennellii
spo_19G0017400	2	146	85	spo	Spirodela polyrhiza
spo_8G0057400	2	146	85	spo	Spirodela polyrhiza
sspl_Saspl_011110	2	146	85	sspl	Salvia splendens
sspl_Saspl_015590	2	146	85	sspl	Salvia splendens
sspl_Saspl_020941	2	146	85	sspl	Salvia splendens
sspl_Saspl_021835	2	146	85	sspl	Salvia splendens
sspl_Saspl_029642	2	146	85	sspl	Salvia splendens
sspl_Saspl_048355	2	146	85	sspl	Salvia splendens
stu_00006913	2	146	85	stu	Solanum tuberosum
tca_010451	2	146	85	tca	Theobroma cacao
tca_016937	2	146	85	tca	Theobroma cacao
thh_10013421m	2	146	85	thh	Thellungiella halophila/Eutrema halophilum
tpr_gene1083	2	146	85	tpr	Trifolium pratense
tpr_gene24795	2	146	85	tpr	Trifolium pratense
tsa_Ts6g32310	2	146	85	tsa	Thellungiella salsuginea/Eutrema salsugineum
van_0033ss00950.1	2	146	85	van	Vigna angularis/Phaseolus angularis
Zjuj107415470	2	146	85	Zjuj	Ziziphus jujuba
Zjuj107428580	2	146	85	Zjuj	Ziziphus jujuba
aar_AA65G00323	3	23	19	aar	Aethionema arabicum
AlyrAL1G24580	3	23	19	Alyr	Arabidopsis lyrata
ath_AT1G12940	3	23	19	ath	Arabidopsis thaliana
bnp_BnaA08g24500D	3	23	19	bnp	Brassica napus
bnp_BnaC03g56990D	3	23	19	bnp	Brassica napus
bol_Bo8g065100	3	23	19	bol	Brassica oleracea
Bostr.13671s0156	3	23	19	Bost	Boechera stricta
bra_H02629	3	23	19	bra	Brassica rapa
cgr_0568s0216	3	23	19	cgr	Capsella grandiflora
cgy_07999	3	23	19	cgy	Cleome gynandra
cru_10008932	3	23	19	cru	Capsella rubella
Csat104739951	3	23	19	Csat	Camelina sativa
Csat104755572	3	23	19	Csat	Camelina sativa
Csat104771885	3	23	19	Csat	Camelina sativa
cvi_Clevi.0003s0714.1	3	23	19	cvi	Cleome violacea
lal_scaffold1886_2lal	3	23	19	lal	Leavenworthia alabamica
lal_scaffold935_16lal	3	23	19	lal	Leavenworthia alabamica
lpe_02G14810.1lpe	3	23	19	lpe	Leersia perrieri
sir_scaffold249_88sir	3	23	19	sir	Sisymbrium irio
spa_c0001_01001	3	23	19	spa	Schrenkiella parvula
tha_Th2v00238	3	23	19	tha	Tarenaya hassleriana
thh_10007446m	3	23	19	thh	Thellungiella halophila/Eutrema halophilum
tsa_Ts1g11530	3	23	19	tsa	Thellungiella salsuginea/Eutrema salsugineum
bdi_Bradi3g01250	4	22	14	bdi	Brachypodium distachyon
CquiAUR62000318	4	22	14	Cqui	Chenopodium quinoa
HORVU6Hr1G005930	4	22	14	Horv	Hordeum vulgare
lpe_02G00790.1lpe	4	22	14	lpe	Leersia perrieri
msin_Misin07G010200.1	4	22	14	msin	Miscanthus sinensis
msin_Misin08G007200.1	4	22	14	msin	Miscanthus sinensis
obar_OBART02G00930.1	4	22	14	obar	Oryza barthii
omer_OMERI02G00420.1	4	22	14	omer	Oryza meridionalis
orgl_OGLUM02G00870.1	4	22	14	orgl	Oryza glumaepatula
oru_ORUFI02G00970.1oru	4	22	14	oru	Oryza rufipogon
osa_LOC_Os02g02170osa	4	22	14	osa	Oryza sativa
sbi_004G009200	4	22	14	sbi	Sorghum bicolor
sit_1G114900	4	22	14	sit	Setaria italica
tae_Traes_6AS_1BCEA0268	4	22	14	tae	Triticum aestivum
tae_Traes_6AS_30CDEE8CD	4	22	14	tae	Triticum aestivum
tae_Traes_6AS_EE0AB7C421	4	22	14	tae	Triticum aestivum
tae_Traes_6BS_19784BBEF	4	22	14	tae	Triticum aestivum
tae_Traes_6BS_FFAD6AAFB	4	22	14	tae	Triticum aestivum
tae_Traes_6DS_0AC635A1C	4	22	14	tae	Triticum aestivum
tae_Traes_6DS_DC8161635	4	22	14	tae	Triticum aestivum
zma_GRMZM2G010280	4	22	14	zma	Zea mays
zma_GRMZM2G163866	4	22	14	zma	Zea mays
aco_016541	5	18	17	aco	Ananas comosus
bdi_Bradi2g47640	5	18	17	bdi	Brachypodium distachyon
HORVU3Hr1G066090	5	18	17	Horv	Hordeum vulgare
lpe_01G24080.1lpe	5	18	17	lpe	Leersia perrieri
mac_01_16930.1mac	5	18	17	mac	Musa acuminata
msin_Misin05G242700.1	5	18	17	msin	Miscanthus sinensis
msin_Misin06G246800.1	5	18	17	msin	Miscanthus sinensis
obar_OBART01G27940.1	5	18	17	obar	Oryza barthii
ogl_01G0230700	5	18	17	ogl	Oryza glaberrima
orgl_OGLUM01G31910.1	5	18	17	orgl	Oryza glumaepatula
oru_ORUFI01G31010.1oru	5	18	17	oru	Oryza rufipogon
osa_LOC_Os01g50820osa	5	18	17	osa	Oryza sativa
Pdac103708203	5	18	17	Pdac	Phoenix dactylifera
phe_PH01000783G0750	5	18	17	phe	Phyllostachys heterocycla
sbi_003G270800	5	18	17	sbi	Sorghum bicolor
sit_5G286900	5	18	17	sit	Setaria italica
tae_TRAES3BF133600020CFD	5	18	17	tae	Triticum aestivum
zma_GRMZM2G455124	5	18	17	zma	Zea mays
bdi_Bradi2g40740	6	13	12	bdi	Brachypodium distachyon
lpe_01G16470.1lpe	6	13	12	lpe	Leersia perrieri
mac_04_06400.1mac	6	13	12	mac	Musa acuminata
mac_04_13250.1mac	6	13	12	mac	Musa acuminata
msin_Misin05G168300.1	6	13	12	msin	Miscanthus sinensis
obar_OBART01G19000.1	6	13	12	obar	Oryza barthii
ogl_01G0155600	6	13	12	ogl	Oryza glaberrima
omer_OMERI01G17800.1	6	13	12	omer	Oryza meridionalis
orgl_OGLUM01G22600.1	6	13	12	orgl	Oryza glumaepatula
oru_ORUFI01G21390.1oru	6	13	12	oru	Oryza rufipogon
osa_LOC_Os01g36720osa	6	13	12	osa	Oryza sativa
sbi_003G188200	6	13	12	sbi	Sorghum bicolor
sit_5G198500	6	13	12	sit	Setaria italica
bra_F01860	7	11	8	bra	Brassica rapa
Csat104743179	7	11	8	Csat	Camelina sativa
Csat104754991	7	11	8	Csat	Camelina sativa
Csat104783782	7	11	8	Csat	Camelina sativa
Csat104790760	7	11	8	Csat	Camelina sativa
mgu_D02271	7	11	8	mgu	Mimulus guttatus
pax_00115g00014	7	11	8	pax	Petunia axillaris
spa_c0002_00898	7	11	8	spa	Schrenkiella parvula
spe_06g031420.1	7	11	8	spe	Solanum pennellii
sspl_Saspl_014604	7	11	8	sspl	Salvia splendens
tsa_Ts6g24860	7	11	8	tsa	Thellungiella salsuginea/Eutrema salsugineum
AhypAH013361	8	6	4	Ahyp	Amaranthus hypochondriacus
AhypAH022216	8	6	4	Ahyp	Amaranthus hypochondriacus
CquiAUR62001493	8	6	4	Cqui	Chenopodium quinoa
CquiAUR62009874	8	6	4	Cqui	Chenopodium quinoa
fve_07400	8	6	4	fve	Fragaria vesca
sol_067080_qkhm.t1	8	6	4	sol	Spinacia oleracea
AlyrAL5G23560	9	6	6	Alyr	Arabidopsis lyrata
bra_F00501	9	6	6	bra	Brassica rapa
hel_Ha11_00030936	9	6	6	hel	Helianthus annuus
Lsat1_63320	9	6	6	Lsat	Lactuca sativa
thh_10002919m	9	6	6	thh	Thellungiella halophila/Eutrema halophilum
Xvis03_224873	9	6	6	Xvis	Xerophyta viscosa
bcei_evm.model.Scaffold145.58	10	7	7	bcei	Bombax ceiba
Bostr.0556s0794	10	7	7	Bost	Boechera stricta
Csat104766206	10	7	7	Csat	Camelina sativa
Lsat1_63341	10	7	7	Lsat	Lactuca sativa
mlut_maker-scaffold_742-fgenesh-gene-0.97-mRNA-1	10	7	7	mlut	Mimulus luteus
stu_02011998	10	7	7	stu	Solanum tuberosum
tsa_Ts1g06900	10	7	7	tsa	Thellungiella salsuginea/Eutrema salsugineum
bnp_BnaC08g43380D	11	8	7	bnp	Brassica napus
cvi_Clevi.0004s0081.1	11	8	7	cvi	Cleome violacea
dca_006094	11	8	7	dca	Daucus carota
mgu_D02275	11	8	7	mgu	Mimulus guttatus
pax_00029g00238	11	8	7	pax	Petunia axillaris
pax_00115g00038	11	8	7	pax	Petunia axillaris
spa_c0007_00048	11	8	7	spa	Schrenkiella parvula
tsa_Ts5g18610	11	8	7	tsa	Thellungiella salsuginea/Eutrema salsugineum
dca_006085	12	6	3	dca	Daucus carota
dca_006103	12	6	3	dca	Daucus carota
HORVU6Hr1G005580	12	6	3	Horv	Hordeum vulgare
HORVU6Hr1G005770	12	6	3	Horv	Hordeum vulgare
tae_Traes_6DS_005750CA1	12	6	3	tae	Triticum aestivum
tae_Traes_6DS_AD8F57649	12	6	3	tae	Triticum aestivum
HORVU6Hr1G005720	13	3	2	Horv	Hordeum vulgare
tae_Traes_6DS_BE30DA3FC	13	3	2	tae	Triticum aestivum
tae_Traes_6BS_0A2BC973A	13	3	2	tae	Triticum aestivum
cru_10011028	14	4	4	cru	Capsella rubella
Csat104715273	14	4	4	Csat	Camelina sativa
cync_Ccrd_021433	14	4	4	cync	Cynara cardunculus
Lsat1_63521	14	4	4	Lsat	Lactuca sativa
cgr_2519s0048	15	4	4	cgr	Capsella grandiflora
cru_10027761	15	4	4	cru	Capsella rubella
Lsat1_62501	15	4	4	Lsat	Lactuca sativa
mlut_maker-scaffold_163-fgenesh-gene-1.44-mRNA-1	15	4	4	mlut	Mimulus luteus
lus_10016120	16	4	4	lus	Linum usitatissimum
dca_006090	16	4	4	dca	Daucus carota
bol_Bo5g008780	16	4	4	bol	Brassica oleracea
Inil109170876	16	4	4	Inil	Ipomoea nil
nta_Nitab4.5_0000567g0010.1	17	3	3	nta	Nicotiana tabacum
Lsat1_62361	17	3	3	Lsat	Lactuca sativa
dca_006091	17	3	3	dca	Daucus carota
ath_AT1G08100	18	3	3	ath	Arabidopsis thaliana
csi_1g040770	18	3	3	csi	Citrus sinensis
AlyrAL1G18460	18	3	3	Alyr	Arabidopsis lyrata
Xvis03_209423	19	3	1	Xvis	Xerophyta viscosa
Xvis03_225052	19	3	1	Xvis	Xerophyta viscosa
Xvis03_210832	19	3	1	Xvis	Xerophyta viscosa
bol_Bo9g147020	20	2	2	bol	Brassica oleracea
Lsat6_45380	20	2	2	Lsat	Lactuca sativa
tae_Traes_6DS_4F3D1F2D3	21	2	1	tae	Triticum aestivum
tae_Traes_6AS_45F232F62	21	2	1	tae	Triticum aestivum
bol_Bo1g065110	22	2	2	bol	Brassica oleracea
sspl_Saspl_003652	22	2	2	sspl	Salvia splendens
CquiAUR62006661	23	2	1	Cqui	Chenopodium quinoa
CquiAUR62000316	23	2	1	Cqui	Chenopodium quinoa
CquiAUR62017820	24	2	1	Cqui	Chenopodium quinoa
CquiAUR62003509	24	2	1	Cqui	Chenopodium quinoa
vcar_Vocar.0008s0200.1	25	2	2	vcar	Volvox carteri
crei_Cre09.g396000.t1.2	25	2	2	crei	Chlamydomonas reinhardtii
crei_Cre09.g410800.t1.2	26	2	2	crei	Chlamydomonas reinhardtii
vcar_Vocar.0008s0137.1	26	2	2	vcar	Volvox carteri
mgu_D02270	27	2	2	mgu	Mimulus guttatus
pax_00115g00028	27	2	2	pax	Petunia axillaris
ugi_Scf00729.g21219ugi	28	1	1	ugi	Utricularia gibba
cka_CKAN_01405100	29	1	1	cka	Cinnamomum kanehirae

## Sheet: NRT3 nodes
Id	community	community_size	sp_number	sp	specie
ach_Achn113821	1	200	109	ach	Actinidia chinensis
aco_003577	1	200	109	aco	Ananas comosus
adu_Aradu.1X2PC	1	200	109	adu	Arachis duranensis
adu_Aradu.FX5WG	1	200	109	adu	Arachis duranensis
AhypAH013591	1	200	109	Ahyp	Amaranthus hypochondriacus
aipa_Araip.7R33Q	1	200	109	aipa	Arachis ipaensis
aipa_Araip.VD076	1	200	109	aipa	Arachis ipaensis
AlyrAL7G28470	1	200	109	Alyr	Arabidopsis lyrata
AlyrAL8G24230	1	200	109	Alyr	Arabidopsis lyrata
amna_EVM0006927.1_R0	1	200	109	amna	Ammopiptanthus nanus
amna_EVM0010278.1_R0	1	200	109	amna	Ammopiptanthus nanus
amon_EVM0037913.1	1	200	109	amon	Arachis monticola
amon_EVM0063554.1	1	200	109	amon	Arachis monticola
aocc_Anaoc.0004s1765.1	1	200	109	aocc	Anacardium occidentale
aqc_Aqcoe5G395600.1	1	200	109	aqc	Aquilegia coerulea
ath_AT4G24730	1	200	109	ath	Arabidopsis thaliana
ath_AT5G50200	1	200	109	ath	Arabidopsis thaliana
atr_scaffold00174.25atr	1	200	109	atr	Arabidopsis thaliana
bcei_evm.model.Scaffold168.113	1	200	109	bcei	Bombax ceiba
bcei_evm.model.Scaffold412.213	1	200	109	bcei	Bombax ceiba
bdi_Bradi3g47710	1	200	109	bdi	Brachypodium distachyon
bnp_BnaA01g14080D	1	200	109	bnp	Brassica napus
bnp_BnaA02g11760D	1	200	109	bnp	Brassica napus
bnp_BnaC01g16580D	1	200	109	bnp	Brassica napus
bnp_BnaC02g16150D	1	200	109	bnp	Brassica napus
bnp_BnaC03g27680D	1	200	109	bnp	Brassica napus
bnp_BnaC09g26540D	1	200	109	bnp	Brassica napus
bol_Bo1g039260	1	200	109	bol	Brassica oleracea
bol_Bo2g050860	1	200	109	bol	Brassica oleracea
bol_Bo3g042740	1	200	109	bol	Brassica oleracea
bol_Bo9g096970	1	200	109	bol	Brassica oleracea
Bostr.15774s0161	1	200	109	Bost	Boechera stricta
Bostr.7867s0278	1	200	109	Bost	Boechera stricta
bra_A01476	1	200	109	bra	Brassica rapa
bra_B01594	1	200	109	bra	Brassica rapa
bra_C02531	1	200	109	bra	Brassica rapa
bra_J00661	1	200	109	bra	Brassica rapa
can_Capana03g001237	1	200	109	can	Capsicum annuum
can_Capana03g001244	1	200	109	can	Capsicum annuum
cbac_rna29070	1	200	109	cbac	Capsicum baccatum
cbac_rna29073	1	200	109	cbac	Capsicum baccatum
cchi_rna27579	1	200	109	cchi	Capsicum chinense
cchi_rna27580	1	200	109	cchi	Capsicum chinense
ccle_Ciclev10033654m	1	200	109	ccle	Citrus clementina
cgr_0888s0033	1	200	109	cgr	Capsella grandiflora
cgr_2197s0036	1	200	109	cgr	Capsella grandiflora
cgy_02455	1	200	109	cgy	Cleome gynandra
cgy_18405	1	200	109	cgy	Cleome gynandra
cka_CKAN_01244100	1	200	109	cka	Cinnamomum kanehirae
cla_005121	1	200	109	cla	Citrullus lanatus
coc_04_g11360	1	200	109	coc	Coffea canephora
coc_04_g11370	1	200	109	coc	Coffea canephora
CquiAUR62001198	1	200	109	Cqui	Chenopodium quinoa
CquiAUR62022130	1	200	109	Cqui	Chenopodium quinoa
cru_10005735	1	200	109	cru	Capsella rubella
cru_10027129	1	200	109	cru	Capsella rubella
csa_098830	1	200	109	csa	Cucumis sativus
Csat104717802	1	200	109	Csat	Camelina sativa
Csat104722509	1	200	109	Csat	Camelina sativa
Csat104722511	1	200	109	Csat	Camelina sativa
Csat104724848	1	200	109	Csat	Camelina sativa
Csat104728756	1	200	109	Csat	Camelina sativa
Csat104730975	1	200	109	Csat	Camelina sativa
Csat104761011	1	200	109	Csat	Camelina sativa
Csat109127062	1	200	109	Csat	Camelina sativa
csi_1g028785	1	200	109	csi	Citrus sinensis
csi_1g041787	1	200	109	csi	Citrus sinensis
cvi_Clevi.0028s0077.1	1	200	109	cvi	Cleome violacea
cvi_Clevi.0062s0202.1	1	200	109	cvi	Cleome violacea
cync_Ccrd_001711	1	200	109	cync	Cynara cardunculus
cync_Ccrd_003482	1	200	109	cync	Cynara cardunculus
cync_Ccrd_009332	1	200	109	cync	Cynara cardunculus
dca_016446	1	200	109	dca	Daucus carota
dca_016448	1	200	109	dca	Daucus carota
dca_021596	1	200	109	dca	Daucus carota
Dcat110104483	1	200	109	Dcat	Dendrobium catenatum
deno_rna19172	1	200	109	deno	Dendrobium officinale
egr_B00213	1	200	109	egr	Eucalyptus grandis
frax_FRAEX38873_v2_000040520.1	1	200	109	frax	Fraxinus excelsior
frax_FRAEX38873_v2_000068670.1	1	200	109	frax	Fraxinus excelsior
fve_09962	1	200	109	fve	Fragaria vesca
fve_09963	1	200	109	fve	Fragaria vesca
fve_09964	1	200	109	fve	Fragaria vesca
gma_05G042200	1	200	109	gma	Fragaria vesca
gma_17G124900	1	200	109	gma	Fragaria vesca
gra_001G064100	1	200	109	gra	Gossypium raimondii
hel_Ha17_00010635	1	200	109	hel	Helianthus annuus
HORVU6Hr1G053710	1	200	109	Horv	Hordeum vulgare
Inil109157472	1	200	109	Inil	Ipomoea nil
Inil109180080	1	200	109	Inil	Ipomoea nil
jcu_4S00320.60jcu	1	200	109	jcu	Jatropha curcas
jre_00017067	1	200	109	jre	Juglans regia
jre_00020365	1	200	109	jre	Juglans regia
kafe_Kaladp0039s0112.1	1	200	109	kafe	Kalanchoe fedtschenkoi
kafe_Kaladp0674s0041.1	1	200	109	kafe	Kalanchoe fedtschenkoi
kala_Kalax.0056s0015.1	1	200	109	kala	Kalanchoe laxiflora
kala_Kalax.0088s0038.1	1	200	109	kala	Kalanchoe laxiflora
kala_Kalax.0204s0075.1	1	200	109	kala	Kalanchoe laxiflora
kala_Kalax.1138s0007.1	1	200	109	kala	Kalanchoe laxiflora
lal_scaffold2029_5lal	1	200	109	lal	Leavenworthia alabamica
lal_scaffold81_4lal	1	200	109	lal	Leavenworthia alabamica
Lang109362933	1	200	109	Lang	Lupinus angustifolius
lja_4g3v1415270.1lja	1	200	109	lja	Lotus japonicus
lpe_02G18480.1lpe	1	200	109	lpe	Leersia perrieri
lpe_04G12900.1lpe	1	200	109	lpe	Leersia perrieri
Lsat4_3961	1	200	109	Lsat	Lactuca sativa
Lsat4_77480	1	200	109	Lsat	Lactuca sativa
Lsat4_77500	1	200	109	Lsat	Lactuca sativa
Lsat5_13980	1	200	109	Lsat	Lactuca sativa
lus_10041950	1	200	109	lus	Linum usitatissimum
mac_06_13610.1mac	1	200	109	mac	Musa acuminata
mac_09_01900.1mac	1	200	109	mac	Musa acuminata
mac_10_16780.1mac	1	200	109	mac	Musa acuminata
mdo_0000201061	1	200	109	mdo	Malus domestica
mdo_0000207028	1	200	109	mdo	Malus domestica
mes_06G111400	1	200	109	mes	Manihot esculenta
mes_14G059800	1	200	109	mes	Manihot esculenta
mgu_D02025	1	200	109	mgu	Mimulus guttatus
mgu_O00168	1	200	109	mgu	Mimulus guttatus
mgu_O00169	1	200	109	mgu	Mimulus guttatus
mgu_O00256	1	200	109	mgu	Mimulus guttatus
mlut_augustus_masked-scaffold_460-processed-gene-1.10-mRNA-1	1	200	109	mlut	Mimulus luteus
mlut_fgenesh_masked-scaffold_246-processed-gene-2.72-mRNA-1	1	200	109	mlut	Mimulus luteus
mlut_maker-scaffold_1293-augustus-gene-0.64-mRNA-1	1	200	109	mlut	Mimulus luteus
Mnot21401928	1	200	109	Mnot	Morus notabilis
msin_Misin08G189500.1	1	200	109	msin	Miscanthus sinensis
msin_Misin11G115100.1	1	200	109	msin	Miscanthus sinensis
mtr_4g104700	1	200	109	mtr	Medicago truncatula
mtr_4g104730	1	200	109	mtr	Medicago truncatula
nnu_02235	1	200	109	nnu	Nelumbo nucifera
nnu_21973	1	200	109	nnu	Nelumbo nucifera
nta_Nitab4.5_0002522g0050.1	1	200	109	nta	Nicotiana tabacum
nta_Nitab4.5_0002522g0100.1	1	200	109	nta	Nicotiana tabacum
obar_OBART02G22740.1	1	200	109	obar	Oryza barthii
obar_OBART04G16220.1	1	200	109	obar	Oryza barthii
ogl_04G0132300	1	200	109	ogl	Oryza glaberrima
olea_Oeu036016.1	1	200	109	olea	Olea europaea var. Sylvestris
olea_Oeu044590.1	1	200	109	olea	Olea europaea var. Sylvestris
omer_OMERI02G22310.1	1	200	109	omer	Oryza meridionalis
omer_OMERI04G13620.1	1	200	109	omer	Oryza meridionalis
orgl_OGLUM04G16150.1	1	200	109	orgl	Oryza glumaepatula
oru_ORUFI04G17590.1oru	1	200	109	oru	Oryza rufipogon
osa_LOC_Os02g38230osa	1	200	109	osa	Oryza sativa
osa_LOC_Os04g40410osa	1	200	109	osa	Oryza sativa
pax_00089g01210	1	200	109	pax	Petunia axillaris
pax_00801g00210	1	200	109	pax	Petunia axillaris
pax_00801g00310	1	200	109	pax	Petunia axillaris
pbr_001862.1	1	200	109	pbr	Pyrus x bretschneideri
Pdac103709961	1	200	109	Pdac	Phoenix dactylifera
Pdac103713555	1	200	109	Pdac	Phoenix dactylifera
peq_06366	1	200	109	peq	Phalaenopsis equestris
phe_PH01000509G0810	1	200	109	phe	Phyllostachys heterocycla
pmu_024354	1	200	109	pmu	Prunus mume
ppe_5G164500	1	200	109	ppe	Prunus persica
ptr_012G089300	1	200	109	ptr	Populus trichocarpa
ptr_015G085000	1	200	109	ptr	Populus trichocarpa
pvu_003G205900	1	200	109	pvu	Phaseolus vulgaris
rco_30147.t000125	1	200	109	rco	Ricinus communis
roc_G14497	1	200	109	roc	Rubus occidentalis
salp_SapurV1A.0011s0700.1	1	200	109	salp	Salix purpurea
salp_SapurV1A.0792s0030.1	1	200	109	salp	Salix purpurea
sbi_004G202400	1	200	109	sbi	Sorghum bicolor
sbi_006G121200	1	200	109	sbi	Sorghum bicolor
sgro_evm.TU.tig00004915.7	1	200	109	sgro	Siraitia grosvenorii
sin_1001700	1	200	109	sin	Sesamum indicum
sin_1020273	1	200	109	sin	Sesamum indicum
sin_1020290	1	200	109	sin	Sesamum indicum
sin_1026575	1	200	109	sin	Sesamum indicum
sit_1G218500	1	200	109	sit	Setaria italica
sly_03g112100.2sly	1	200	109	sly	Solanum lycopersicum
sme_01216.1_g00015.1	1	200	109	sme	Solanum melongena
sme_01216.1_g00016.1	1	200	109	sme	Solanum melongena
sol_084270_ater.t1	1	200	109	sol	Spinacia oleracea
spa_c0006_01356	1	200	109	spa	Schrenkiella parvula
spa_c0022_00021	1	200	109	spa	Schrenkiella parvula
spe_03g031190.1	1	200	109	spe	Solanum pennellii
spe_03g031200.1	1	200	109	spe	Solanum pennellii
spo_13G0039300	1	200	109	spo	Spirodela polyrhiza
sspl_Saspl_013380	1	200	109	sspl	Salvia splendens
sspl_Saspl_020888	1	200	109	sspl	Salvia splendens
sspl_Saspl_034420	1	200	109	sspl	Salvia splendens
sspl_Saspl_040412	1	200	109	sspl	Salvia splendens
stu_00018129	1	200	109	stu	Solanum tuberosum
tca_014488	1	200	109	tca	Theobroma cacao
tha_Th2v26804	1	200	109	tha	Tarenaya hassleriana
thh_10014669m	1	200	109	thh	Thellungiella halophila/Eutrema halophilum
thh_10027123m	1	200	109	thh	Thellungiella halophila/Eutrema halophilum
tpr_gene37580	1	200	109	tpr	Trifolium pratense
tsa_Ts7g23460	1	200	109	tsa	Thellungiella salsuginea/Eutrema salsugineum
ugi_Scf00083.g7562ugi	1	200	109	ugi	Utricularia gibba
van_11g07710.1	1	200	109	van	Vigna angularis/Phaseolus angularis
vra_0223s00020	1	200	109	vra	Vigna radiata
vvi_01007624001	1	200	109	vvi	Vitis vinifera
Xvis03_220811	1	200	109	Xvis	Xerophyta viscosa
Xvis03_220812	1	200	109	Xvis	Xerophyta viscosa
Zjuj107418317	1	200	109	Zjuj	Ziziphus jujuba
Zjuj107428524	1	200	109	Zjuj	Ziziphus jujuba
zma_GRMZM2G163494	1	200	109	zma	Zea mays
zma_GRMZM2G179294	1	200	109	zma	Zea mays
zom_63g00220	1	200	109	zom	Zostera marina
tae_Traes_5DL_89DEA7DA2	2	3	2	tae	Triticum aestivum
tae_Traes_5BL_CF0070752	2	3	2	tae	Triticum aestivum
HORVU5Hr1G115500	2	3	2	Horv	Hordeum vulgare
bnp_BnaA01g20190D	3	2	2	bnp	Brassica napus
bra_A02445	3	2	2	bra	Brassica rapa
mgu_L00362	4	2	1	mgu	Mimulus guttatus
mgu_L00541	4	2	1	mgu	Mimulus guttatus
