# Supplementary material for: Phylogenomic and Microsynteny Analysis Provides Evidence of Genome Arrangements of High-Affinity Nitrate Transporter Gene Families of Plants
Source: Int J Mol Sci. 2021 Dec 3;22(23):13036. doi: 10.3390/ijms222313036 (PMC8658032; doi:10.3390/ijms222313036)
Supplement: Supplementary file 1 [file ijms-22-13036-s001.zip › TableS4.xlsx]

## Sheet: NRT2 edges
Source	Target	score	block	index	community
aar_AA72G00001	ach_Achn108961	494	aar_ach1231-0b	11aarScaffold_72&achChr26	1
aar_AA72G00001	ach_Achn037381	647	aar_ach1232-0b	14aarScaffold_72&achChr28	1
aar_AA8G00309	ach_Achn108961	1912	aar_ach1256-23b	42aarScaffold_8&achChr26	1
aar_AA8G00309	ach_Achn037381	1711	aar_ach1260-18b	38aarScaffold_8&achChr28	1
aar_AA8G00309	aco_010201	292	aar_aco412-3b	6aarScaffold_8&acoLG25	1
aar_AA72G00001	adu_Aradu.SJ1TV	733	aar_adu701-0b	16aarScaffold_72&aduAradu.A03	1
aar_AA8G00309	adu_Aradu.SJ1TV	2264	aar_adu716-19b	49aarScaffold_8&aduAradu.A03	1
AlyrAL1G18450	aar_AA8G00309	430	aar_Alyr107-3b	11Alyrscaffold_1&aarScaffold_8	1
AlyrAL5G23550	aar_AA72G00001	997	aar_Alyr385-20b	21Alyrscaffold_5&aarScaffold_72	1
AlyrAL5G23550	aar_AA8G00309	643	aar_Alyr389-3b	15Alyrscaffold_5&aarScaffold_8	1
AlyrAL8G37360	aar_AA8G00309	2613	aar_Alyr640-50b	53Alyrscaffold_8&aarScaffold_8	1
aar_AA72G00001	aocc_Anaoc.0005s1371.1	300	aar_aocc1111-0b	7aarScaffold_72&aoccscaffold_5	1
aar_AA8G00309	aocc_Anaoc.0005s1371.1	1870	aar_aocc1142-24b	43aarScaffold_8&aoccscaffold_5	1
aar_AA8G00309	aqc_Aqcoe1G135500.1	427	aar_aqc291-6b	11aarScaffold_8&aqcChr_01	1
aar_AA72G00001	ath_AT3G45060	961	aar_ath570-0b	20aarScaffold_72&athChr3	1
aar_AA8G00309	ath_AT1G08090	517	aar_ath585-7b	13aarScaffold_8&athChr1	1
aar_AA8G00309	ath_AT3G45060	972	aar_ath588-12b	23aarScaffold_8&athChr3	1
aar_AA8G00309	ath_AT5G60770	2657	aar_ath596-2b	54aarScaffold_8&athChr5	1
aar_AA8G00309	bcei_evm.model.Scaffold145.57	855	aar_bcei1563-4b	19aarScaffold_8&bceiScaffold145	1
aar_AA8G00309	bcei_evm.model.Scaffold223.58	989	aar_bcei1572-5b	22aarScaffold_8&bceiScaffold223	1
aar_AA8G00309	bcei_evm.model.Scaffold500.91	375	aar_bcei1594-2b	9aarScaffold_8&bceiScaffold500	1
aar_AA72G00001	bnp_BnaA10g13570D	380	aar_bnp2390-0b	8aarScaffold_72&bnpchrA10	1
aar_AA72G00001	bnp_BnaC09g35990D	419	aar_bnp2394-0b	9aarScaffold_72&bnpchrC09	1
aar_AA8G00309	bnp_BnaA06g04560D	291	aar_bnp2442-2b	7aarScaffold_8&bnpchrA06	1
aar_AA8G00309	bnp_BnaA10g13570D	6024	aar_bnp2451-93b	124aarScaffold_8&bnpchrA10	1
aar_AA8G00309	bnp_BnaC09g35990D	5160	aar_bnp2464-84b	107aarScaffold_8&bnpchrC09	1
aar_AA72G00001	bol_Bo1g065080	572	aar_bol1082-0b	12aarScaffold_72&bolC1	1
aar_AA72G00001	bol_Bo2g024610	357	aar_bol1083-0b	8aarScaffold_72&bolC2	1
aar_AA8G00309	bol_Bo2g024610	5491	aar_bol1113-81b	114aarScaffold_8&bolC2	1
aar_AA8G00309	bol_Bo5g008770	284	aar_bol1116-1b	7aarScaffold_8&bolC5	1
Bostr.25219s0137	aar_AA8G00309	334	aar_Bost358-7b	8BostScaffold25219&aarScaffold_8	1
Bostr.26833s0161	aar_AA8G00309	2465	aar_Bost472-2b	50BostScaffold26833&aarScaffold_8	1
Bostr.0556s0793	aar_AA72G00001	1016	aar_Bost608-20b	21BostScaffold556&aarScaffold_72	1
Bostr.0556s0793	aar_AA8G00309	1345	aar_Bost610-29b	31BostScaffold556&aarScaffold_8	1
aar_AA72G00001	bra_A02349	586	aar_bra1140-0b	12aarScaffold_72&braA01	1
aar_AA72G00001	bra_J01427	374	aar_bra1142-0b	8aarScaffold_72&braA10	1
aar_AA8G00309	bra_A02349	297	aar_bra1166-5b	7aarScaffold_8&braA01	1
aar_AA8G00309	bra_F01861	397	aar_bra1174-2b	9aarScaffold_8&braA06	1
aar_AA8G00309	bra_J01427	6598	aar_bra1181-99b	135aarScaffold_8&braA10	1
aar_AA8G00309	can_Capana11g000042	846	aar_can576-0b	18aarScaffold_8&canChr11	1
aar_AA8G00309	cbac_rna22211	283	aar_cbac416-3b	6aarScaffold_8&cbacCM008451.1	1
cca_25541	aar_AA72G00001	491	aar_cca52-0b	11Scaffold126026&aarScaffold_72	1
aar_AA72G00001	cca_21565	672	aar_cca638-0b	15aarScaffold_72&ccaLG04	1
aar_AA8G00309	cca_21565	1307	aar_cca648-16b	29aarScaffold_8&ccaLG04	1
aar_AA72G00001	ccle_Ciclev10028173m	386	aar_ccle664-0b	9aarScaffold_72&cclescaffold_8	1
aar_AA8G00309	ccle_Ciclev10028173m	2808	aar_ccle685-24b	63aarScaffold_8&cclescaffold_8	1
aar_AA72G00001	cgr_3756s0008	297	aar_cgr901-0b	6aarScaffold_72&cgrScaffold3756	1
aar_AA8G00309	cgr_2519s0047	1528	aar_cgr922-2b	31aarScaffold_8&cgrScaffold2519	1
aar_AA8G00309	cgy_17906	337	aar_cgy915-5b	7aarScaffold_8&gyscaffold156.1	1
aar_AA72G00001	cla_005079	287	aar_cla733-0b	6aarScaffold_72&claChr3	1
aar_AA72G00001	coc_01_g10620	962	aar_coc569-0b	21aarScaffold_72&cocchr1	1
aar_AA8G00309	coc_01_g10620	2733	aar_coc579-26b	59aarScaffold_8&cocchr1	1
aar_AA72G00001	aar_AA8G00309	326	aar176-0b	7aarScaffold_72&aarScaffold_8	1
aar_AA8G00309	cpa_65.29cpa	328	aar_cpa609-1b	7aarScaffold_8&cpasupercontig_65	1
aar_AA72G00001	cru_10019442	1004	aar_cru560-0b	21aarScaffold_72&cruscaffold_5	1
aar_AA8G00309	cru_10008824	333	aar_cru573-7b	8aarScaffold_8&cruscaffold_1	1
aar_AA8G00309	cru_10019442	1560	aar_cru576-25b	37aarScaffold_8&cruscaffold_5	1
aar_AA8G00309	cru_10028339	2349	aar_cru583-2b	48aarScaffold_8&cruscaffold_8	1
Csat104738229	aar_AA8G00309	2489	aar_Csat155-48b	51CsatNC_025686.1&aarScaffold_8	1
Csat104766197	aar_AA8G00309	282	aar_Csat256-4b	7CsatNC_025687.1&aarScaffold_8	1
Csat104780357	aar_AA72G00001	1001	aar_Csat346-20b	21CsatNC_025688.1&aarScaffold_72	1
Csat104780357	aar_AA8G00309	1235	aar_Csat349-22b	30CsatNC_025688.1&aarScaffold_8	1
Csat104790757	aar_AA72G00001	891	aar_Csat552-18b	19CsatNC_025690.1&aarScaffold_72	1
Csat104790757	aar_AA8G00309	640	aar_Csat556-4b	15CsatNC_025690.1&aarScaffold_8	1
Csat104710975	aar_AA72G00001	931	aar_Csat824-19b	20CsatNC_025693.1&aarScaffold_72	1
Csat104710975	aar_AA8G00309	488	aar_Csat828-4b	11CsatNC_025693.1&aarScaffold_8	1
Csat104726667	aar_AA8G00309	2399	aar_Csat1091-46b	49CsatNC_025695.1&aarScaffold_8	1
Csat104739394	aar_AA8G00309	431	aar_Csat1372-3b	11CsatNC_025698.1&aarScaffold_8	1
Csat104754990	aar_AA8G00309	431	aar_Csat1668-3b	11CsatNC_025701.1&aarScaffold_8	1
Csat104762185	aar_AA8G00309	2448	aar_Csat1746-47b	50CsatNC_025702.1&aarScaffold_8	1
aar_AA8G00309	cync_Ccrd_011167	648	aar_cync510-5b	15aarScaffold_8&cyncCM009733.1	1
aar_AA8G00309	cync_Ccrd_021432	308	aar_cync516-3b	8aarScaffold_8&cyncCM009741.1	1
aar_AA72G00001	dca_018784	415	aar_dca932-0b	9aarScaffold_72&dcaDCARv2_Chr5	1
aar_AA8G00309	dca_006083	818	aar_dca943-0b	18aarScaffold_8&dcaDCARv2_Chr2	1
aar_AA8G00309	dca_018784	1163	aar_dca952-8b	26aarScaffold_8&dcaDCARv2_Chr5	1
aar_AA8G00309	dca_022769	268	aar_dca957-0b	6aarScaffold_8&dcaDCARv2_Chr6	1
aar_AA8G00309	egr_J00898	494	aar_egr836-3b	11aarScaffold_8&egrChr10	1
aar_AA72G00001	gma_11G195200	737	aar_gma1742-0b	16aarScaffold_72&gmaChr11	1
aar_AA72G00001	gma_12G078900	732	aar_gma1743-0b	16aarScaffold_72&gmaChr12	1
aar_AA72G00001	gma_12G176900	653	aar_gma1744-0b	14aarScaffold_72&gmaChr12	1
aar_AA72G00001	gma_13G323800	605	aar_gma1745-0b	13aarScaffold_72&gmaChr13	1
aar_AA8G00309	gma_11G195200	935	aar_gma1784-16b	20aarScaffold_8&gmaChr11	1
aar_AA8G00309	gma_12G078900	1771	aar_gma1792-31b	39aarScaffold_8&gmaChr12	1
aar_AA8G00309	gma_13G323800	2232	aar_gma1794-31b	48aarScaffold_8&gmaChr13	1
aar_AA72G00001	gra_003G144100	287	aar_gra1280-0b	6aarScaffold_72&graChr03	1
aar_AA8G00309	gra_003G144100	672	aar_gra1302-3b	15aarScaffold_8&graChr03	1
aar_AA8G00309	gra_004G230700	471	aar_gra1305-4b	10aarScaffold_8&graChr04	1
aar_AA8G00309	gra_006G165000	289	aar_gra1306-2b	7aarScaffold_8&graChr06	1
aar_AA8G00309	gra_009G110300	902	aar_gra1321-5b	20aarScaffold_8&graChr09	1
Inil109192792	aar_AA72G00001	626	aar_Inil502-13b	14InilNW_017618262.1&aarScaffold_72	1
Inil109192792	aar_AA8G00309	2088	aar_Inil503-26b	48InilNW_017618262.1&aarScaffold_8	1
aar_AA8G00309	kafe_Kaladp0081s0252.1	345	aar_kafe757-7b	9aarScaffold_8&kafeScaffold_81	1
aar_AA8G00309	Lsat6_43581	742	aar_lac835-5b	16aarScaffold_8&lg_6	1
aar_AA8G00309	lal_scaffold2418_21lal	841	aar_lal1322-2b	17aarScaffold_8&lal_scaffold2418	1
Lang109351666	aar_AA8G00309	1793	aar_Lang514-18b	39LangNC_032015.1&aarScaffold_8	1
aar_AA8G00309	lus_10026527	386	aar_lus1228-1b	9aarScaffold_8&lusscaffold617	1
aar_AA72G00001	mes_11G149700	666	aar_mes1007-0b	15aarScaffold_72&meschr11	1
aar_AA8G00309	mes_08G009300	406	aar_mes1029-2b	10aarScaffold_8&meschr08	1
aar_AA8G00309	mes_11G149700	2876	aar_mes1031-30b	62aarScaffold_8&meschr11	1
aar_AA72G00001	mgu_N02577	738	aar_mgu849-0b	16aarScaffold_72&mguscaffold_14	1
aar_AA72G00001	mgu_D02269	535	aar_mgu850-0b	12aarScaffold_72&mguscaffold_4	1
aar_AA8G00309	mgu_N02577	2420	aar_mgu869-32b	53aarScaffold_8&mguscaffold_14	1
aar_AA72G00001	mlut_maker-scaffold_151-fgenesh-gene-3.105-mRNA-1	596	aar_mlut1394-0b	13aarScaffold_72&mlutscaffold_151	1
aar_AA72G00001	mlut_maker-scaffold_163-fgenesh-gene-1.45-mRNA-1	277	aar_mlut1395-0b	6aarScaffold_72&mlutscaffold_163	1
aar_AA72G00001	mlut_maker-scaffold_165-snap-gene-3.142-mRNA-1	649	aar_mlut1396-0b	14aarScaffold_72&mlutscaffold_165	1
aar_AA72G00001	mlut_maker-scaffold_742-snap-gene-0.162-mRNA-1	276	aar_mlut1397-0b	6aarScaffold_72&mlutscaffold_742	1
aar_AA8G00309	mlut_maker-scaffold_151-fgenesh-gene-3.105-mRNA-1	844	aar_mlut1420-16b	18aarScaffold_8&mlutscaffold_151	1
aar_AA8G00309	mlut_maker-scaffold_163-fgenesh-gene-1.45-mRNA-1	657	aar_mlut1421-5b	14aarScaffold_8&mlutscaffold_163	1
aar_AA8G00309	mlut_maker-scaffold_165-snap-gene-3.142-mRNA-1	794	aar_mlut1423-15b	17aarScaffold_8&mlutscaffold_165	1
aar_AA8G00309	mlut_maker-scaffold_742-snap-gene-0.162-mRNA-1	284	aar_mlut1445-5b	6aarScaffold_8&mlutscaffold_742	1
Mnot21403483	aar_AA72G00001	312	aar_Mnot572-0b	7MnotNW_010367841.1&aarScaffold_72	1
Mnot21403483	aar_AA8G00309	354	aar_Mnot573-0b	8MnotNW_010367841.1&aarScaffold_8	1
aar_AA8G00309	mtr_4g057865	1738	aar_mtr765-9b	40aarScaffold_8&mtrchr4	1
aar_AA8G00309	nnu_21352	319	aar_nnu905-2b	7aarScaffold_8&nnumegascaffold_3	1
aar_AA72G00001	pbr_030335.1	511	aar_pbr1089-0b	12aarScaffold_72&pbrChr11	1
aar_AA8G00309	pbr_030335.1	779	aar_pbr1107-13b	17aarScaffold_8&pbrChr11	1
aar_AA8G00309	pbr_018992.1	276	aar_pbr1141-2b	6aarScaffold_8&pbrChr3	1
aar_AA72G00001	pmu_001080	265	aar_pmu716-0b	6aarScaffold_72&pmuPa1	1
aar_AA8G00309	pmu_001080	2082	aar_pmu729-25b	47aarScaffold_8&pmuPa1	1
aar_AA72G00001	ppe_6G107400	697	aar_ppe683-0b	16aarScaffold_72&ppePp06	1
aar_AA8G00309	ppe_6G107400	2710	aar_ppe698-24b	60aarScaffold_8&ppePp06	1
aar_AA72G00001	ptr_009G008500	361	aar_ptr1155-0b	8aarScaffold_72&ptrChr09	1
aar_AA8G00309	ptr_009G008500	722	aar_ptr1194-9b	17aarScaffold_8&ptrChr09	1
aar_AA72G00001	pvu_005G132200	599	aar_pvu936-0b	13aarScaffold_72&pvuChr05	1
aar_AA72G00001	pvu_011G083500	637	aar_pvu937-0b	14aarScaffold_72&pvuChr11	1
aar_AA8G00309	pvu_011G083500	2785	aar_pvu964-31b	61aarScaffold_8&pvuChr11	1
aar_AA72G00001	rco_29589.t000002	460	aar_rco621-0b	10aarScaffold_72&rco29589	1
aar_AA8G00309	rco_29589.t000002	644	aar_rco630-13b	14aarScaffold_8&rco29589	1
aar_AA8G00309	rco_30078.t000095	340	aar_rco640-2b	8aarScaffold_8&rco30078	1
aar_AA8G00309	salp_SapurV1A.0049s0180.1	358	aar_salp975-5b	8aarScaffold_8&salpchr09	1
aar_AA72G00001	sin_1024104	639	aar_sin859-0b	14aarScaffold_72&sinLG9	1
aar_AA8G00309	sin_1004423	393	aar_sin869-2b	10aarScaffold_8&sinLG11	1
aar_AA8G00309	sin_1024592	1415	aar_sin883-2b	30aarScaffold_8&sinLG9	1
aar_AA8G00309	sin_1024104	1684	aar_sin885-16b	36aarScaffold_8&sinLG9	1
aar_AA8G00309	sir_scaffold1384_1sir	264	aar_sir784-5b	6aarScaffold_8&sir_scaffold1384	1
aar_AA8G00309	sir_scaffold2002_8sir	988	aar_sir787-4b	20aarScaffold_8&sir_scaffold2002	1
aar_AA72G00001	sly_06g074990.1sly	462	aar_sly840-0b	10aarScaffold_72&slych06	1
aar_AA8G00309	sly_06g074990.1sly	1592	aar_sly866-23b	36aarScaffold_8&slych06	1
aar_AA72G00001	spa_c0007_00047	973	aar_spa728-0b	20aarScaffold_72&spaSp5	1
aar_AA72G00001	spa_c0002_00897	474	aar_spa729-0b	10aarScaffold_72&spaSp6	1
aar_AA8G00309	spa_c0007_00047	902	aar_spa751-7b	20aarScaffold_8&spaSp5	1
aar_AA8G00309	spa_c0002_00897	8030	aar_spa755-116b	163aarScaffold_8&spaSp6	1
aar_AA72G00001	spe_06g031400.1	465	aar_spe803-0b	10aarScaffold_72&spech06	1
aar_AA8G00309	spe_06g031400.1	1597	aar_spe829-23b	36aarScaffold_8&spech06	1
aar_AA8G00309	spe_11g028530.1	1046	aar_spe833-0b	22aarScaffold_8&spech11	1
aar_AA72G00001	stu_01011998	418	aar_stu720-0b	9aarScaffold_72&stuchr06	1
aar_AA8G00309	stu_01011998	545	aar_stu740-10b	12aarScaffold_8&stuchr06	1
aar_AA72G00001	tca_042127	325	aar_tca686-0b	7aarScaffold_72&tcascaffold_9	1
aar_AA8G00309	tca_042127	817	aar_tca710-5b	18aarScaffold_8&tcascaffold_9	1
aar_AA72G00001	tha_Th2v18859	673	aar_tha1000-0b	14aarScaffold_72&thascaffold00014	1
aar_AA72G00001	tha_Th2v21235	372	aar_tha1001-0b	8aarScaffold_72&thascaffold00016	1
aar_AA8G00309	tha_Th2v07622	983	aar_tha1023-14b	23aarScaffold_8&thascaffold00006	1
aar_AA8G00309	tha_Th2v15670	947	aar_tha1028-13b	22aarScaffold_8&thascaffold00010	1
aar_AA8G00309	tha_Th2v18859	5546	aar_tha1030-85b	114aarScaffold_8&thascaffold00014	1
aar_AA8G00309	tha_Th2v21235	1149	aar_tha1031-11b	25aarScaffold_8&thascaffold00016	1
aar_AA72G00001	thh_10013201m	463	aar_thh568-0b	10aarScaffold_72&thhscaffold_2	1
aar_AA72G00001	thh_10002793m	916	aar_thh569-0b	19aarScaffold_72&thhscaffold_4	1
aar_AA8G00309	thh_10013201m	8637	aar_thh586-127b	176aarScaffold_8&thhscaffold_2	1
aar_AA8G00309	thh_10002793m	821	aar_thh588-7b	19aarScaffold_8&thhscaffold_4	1
aar_AA8G00309	thh_10007342m	282	aar_thh589-6b	7aarScaffold_8&thhscaffold_5	1
aar_AA72G00001	tsa_Ts5g18600	574	aar_tsa683-0b	12aarScaffold_72&tsach5-26	1
aar_AA72G00001	tsa_Ts6g24840	470	aar_tsa684-0b	10aarScaffold_72&tsach6-64	1
aar_AA8G00309	tsa_Ts1g06890	435	aar_tsa698-6b	11aarScaffold_8&tsach1-01	1
aar_AA8G00309	tsa_Ts5g18600	465	aar_tsa703-3b	11aarScaffold_8&tsach5-26	1
aar_AA8G00309	tsa_Ts6g24840	4667	aar_tsa704-46b	95aarScaffold_8&tsach6-64	1
aar_AA72G00001	van_0021ss02350.1	548	aar_van747-0b	12aarScaffold_72&vanSuperScaf_21	1
aar_AA72G00001	van_0032ss00880.1	583	aar_van748-0b	13aarScaffold_72&vanSuperScaf_32	1
aar_AA8G00309	van_0032ss00880.1	716	aar_van779-14b	16aarScaffold_8&vanSuperScaf_32	1
aar_AA72G00001	vra_02g06110	605	aar_vra794-0b	13aarScaffold_72&vraVr02	1
aar_AA72G00001	vra_04g03010	560	aar_vra795-0b	12aarScaffold_72&vraVr04	1
aar_AA8G00309	vra_02g06110	1923	aar_vra806-17b	41aarScaffold_8&vraVr02	1
aar_AA8G00309	vra_04g03010	1776	aar_vra808-21b	38aarScaffold_8&vraVr04	1
aar_AA8G00309	vvi_01025721001	451	aar_vvi702-2b	11aarScaffold_8&vvichr8	1
ach_Achn108961	adu_Aradu.SJ1TV	4439	ach_adu732-28b	94achChr26&aduAradu.A03	1
AlyrAL1G18450	ach_Achn108961	1144	ach_Alyr160-15b	27Alyrscaffold_1&achChr26	1
AlyrAL1G18450	ach_Achn037381	1266	ach_Alyr172-16b	29Alyrscaffold_1&achChr28	1
AlyrAL5G23550	ach_Achn108961	1683	ach_Alyr899-22b	39Alyrscaffold_5&achChr26	1
AlyrAL5G23550	ach_Achn037381	1608	ach_Alyr913-21b	37Alyrscaffold_5&achChr28	1
AlyrAL8G37360	ach_Achn108961	1018	ach_Alyr1558-21b	23Alyrscaffold_8&achChr26	1
AlyrAL8G37360	ach_Achn037381	952	ach_Alyr1570-20b	21Alyrscaffold_8&achChr28	1
ach_Achn108961	aocc_Anaoc.0005s1371.1	1628	ach_aocc1247-2b	36achChr26&aoccscaffold_5	1
ach_Achn108961	aqc_Aqcoe1G135500.1	344	ach_aqc447-3b	8achChr26&aqcChr_01	1
ach_Achn108961	ath_AT1G08090	1194	ach_ath887-12b	28achChr26&athChr1	1
ach_Achn108961	ath_AT3G45060	1143	ach_ath906-5b	27achChr26&athChr3	1
ach_Achn108961	ath_AT5G60770	949	ach_ath935-1b	21achChr26&athChr5	1
ach_Achn037381	ath_AT1G08090	1270	ach_ath987-13b	29achChr28&athChr1	1
ach_Achn037381	ath_AT5G60770	947	ach_ath1026-0b	21achChr28&athChr5	1
ach_Achn108961	bcei_evm.model.Scaffold145.57	566	ach_bcei1675-3b	12achChr26&bceiScaffold145	1
ach_Achn108961	bcei_evm.model.Scaffold223.58	861	ach_bcei1706-3b	18achChr26&bceiScaffold223	1
ach_Achn108961	bcei_evm.model.Scaffold500.91	489	ach_bcei1752-2b	11achChr26&bceiScaffold500	1
ach_Achn037381	bcei_evm.model.Scaffold223.58	802	ach_bcei1886-2b	17achChr28&bceiScaffold223	1
ach_Achn108961	bnp_BnaA06g04560D	1073	ach_bnp1793-10b	25achChr26&bnpchrA06	1
ach_Achn108961	bnp_BnaA10g13570D	1616	ach_bnp1815-22b	37achChr26&bnpchrA10	1
ach_Achn108961	bnp_BnaC09g35990D	572	ach_bnp1854-11b	13achChr26&bnpchrC09	1
ach_Achn037381	bnp_BnaA06g04560D	1002	ach_bnp1984-12b	23achChr28&bnpchrA06	1
ach_Achn037381	bnp_BnaA10g13570D	1202	ach_bnp1999-16b	27achChr28&bnpchrA10	1
ach_Achn037381	bnp_BnaC09g35990D	629	ach_bnp2043-13b	14achChr28&bnpchrC09	1
ach_Achn108961	bol_Bo1g065080	325	ach_bol1110-6b	8achChr26&bolC1	1
ach_Achn108961	bol_Bo2g024610	872	ach_bol1115-6b	21achChr26&bolC2	1
ach_Achn108961	bol_Bo5g008770	825	ach_bol1147-0b	19achChr26&bolC5	1
ach_Achn037381	bol_Bo2g024610	1069	ach_bol1238-15b	25achChr28&bolC2	1
ach_Achn037381	bol_Bo5g008770	930	ach_bol1271-9b	22achChr28&bolC5	1
Bostr.25219s0137	ach_Achn108961	1147	ach_Bost705-11b	27BostScaffold25219&achChr26	1
Bostr.25219s0137	ach_Achn037381	1262	ach_Bost707-13b	29BostScaffold25219&achChr28	1
Bostr.26833s0161	ach_Achn108961	968	ach_Bost955-1b	22BostScaffold26833&achChr26	1
Bostr.26833s0161	ach_Achn037381	853	ach_Bost961-0b	19BostScaffold26833&achChr28	1
Bostr.0556s0793	ach_Achn108961	1025	ach_Bost1275-21b	23BostScaffold556&achChr26	1
Bostr.0556s0793	ach_Achn037381	940	ach_Bost1283-20b	21BostScaffold556&achChr28	1
ach_Achn108961	bra_A02349	259	ach_bra1138-5b	6achChr26&braA01	1
ach_Achn108961	bra_F00500	1074	ach_bra1168-10b	25achChr26&braA06	1
ach_Achn108961	bra_J01427	1499	ach_bra1196-19b	34achChr26&braA10	1
ach_Achn037381	bra_A02349	305	ach_bra1269-6b	7achChr28&braA01	1
ach_Achn037381	bra_F00500	900	ach_bra1299-11b	21achChr28&braA06	1
ach_Achn037381	bra_J01427	1213	ach_bra1320-16b	27achChr28&braA10	1
ach_Achn108961	can_Capana11g000042	1006	ach_can747-0b	21achChr26&canChr11	1
ach_Achn037381	can_Capana11g000042	1109	ach_can807-0b	23achChr28&canChr11	1
ach_Achn108961	cbac_rna22211	367	ach_cbac569-3b	8achChr26&cbacCM008451.1	1
ach_Achn037381	cbac_rna22211	332	ach_cbac623-0b	7achChr28&cbacCM008451.1	1
cca_25541	ach_Achn108961	844	ach_cca134-1b	18Scaffold126026&achChr26	1
ach_Achn108961	cca_21565	1859	ach_cca938-1b	40achChr26&ccaLG04	1
ach_Achn108961	cchi_rna7848	327	ach_cchi657-4b	7achChr26&cchiCM008433.1	1
ach_Achn108961	cchi_rna19739	319	ach_cchi689-3b	7achChr26&cchiCM008437.1	1
ach_Achn037381	cchi_rna19739	1760	ach_cchi756-18b	39achChr28&cchiCM008437.1	1
ach_Achn108961	ccle_Ciclev10013718m	362	ach_ccle728-0b	9achChr26&cclescaffold_6	1
ach_Achn108961	ccle_Ciclev10028173m	7779	ach_ccle731-73b	168achChr26&cclescaffold_8	1
ach_Achn037381	ccle_Ciclev10028173m	3251	ach_ccle798-0b	70achChr28&cclescaffold_8	1
ach_Achn108961	cgr_2519s0047	628	ach_cgr659-1b	14achChr26&cgrScaffold2519	1
ach_Achn037381	cgr_2519s0047	566	ach_cgr724-0b	12achChr28&cgrScaffold2519	1
ach_Achn108961	coc_01_g10620	7181	ach_coc599-61b	150achChr26&cocchr1	1
ach_Achn108961	ach_Achn037381	8913	ach757-99b	185achChr26&achChr28	1
ach_Achn108961	cpa_65.29cpa	664	ach_cpa621-3b	14achChr26&cpasupercontig_65	1
ach_Achn037381	cpa_65.29cpa	266	ach_cpa685-1b	6achChr28&cpasupercontig_65	1
ach_Achn108961	cru_10008824	1045	ach_cru847-10b	25achChr26&cruscaffold_1	1
ach_Achn108961	cru_10019442	1066	ach_cru870-6b	25achChr26&cruscaffold_5	1
ach_Achn108961	cru_10028339	1104	ach_cru894-1b	25achChr26&cruscaffold_8	1
ach_Achn037381	cru_10008824	1172	ach_cru943-12b	27achChr28&cruscaffold_1	1
ach_Achn037381	cru_10028339	1005	ach_cru981-0b	22achChr28&cruscaffold_8	1
Csat104738229	ach_Achn108961	988	ach_Csat289-21b	23CsatNC_025686.1&achChr26	1
Csat104738229	ach_Achn037381	836	ach_Csat299-18b	19CsatNC_025686.1&achChr28	1
Csat104766197	ach_Achn108961	1039	ach_Csat500-13b	25CsatNC_025687.1&achChr26	1
Csat104766197	ach_Achn037381	1073	ach_Csat512-13b	25CsatNC_025687.1&achChr28	1
Csat104780357	ach_Achn108961	1469	ach_Csat702-20b	34CsatNC_025688.1&achChr26	1
Csat104780357	ach_Achn037381	1360	ach_Csat715-20b	32CsatNC_025688.1&achChr28	1
Csat104790757	ach_Achn108961	738	ach_Csat1143-3b	18CsatNC_025690.1&achChr26	1
Csat104790757	ach_Achn037381	1047	ach_Csat1161-17b	24CsatNC_025690.1&achChr28	1
Csat104710975	ach_Achn037381	1082	ach_Csat1837-18b	25CsatNC_025693.1&achChr28	1
Csat104726667	ach_Achn108961	909	ach_Csat2344-19b	21CsatNC_025695.1&achChr26	1
Csat104726667	ach_Achn037381	616	ach_Csat2366-12b	13CsatNC_025695.1&achChr28	1
Csat104739394	ach_Achn108961	1046	ach_Csat3030-15b	25CsatNC_025698.1&achChr26	1
Csat104739394	ach_Achn037381	1218	ach_Csat3042-15b	28CsatNC_025698.1&achChr28	1
Csat104754990	ach_Achn108961	1147	ach_Csat3693-15b	27CsatNC_025701.1&achChr26	1
Csat104754990	ach_Achn037381	1271	ach_Csat3706-15b	29CsatNC_025701.1&achChr28	1
Csat104762185	ach_Achn108961	957	ach_Csat3901-20b	22CsatNC_025702.1&achChr26	1
Csat104762185	ach_Achn037381	615	ach_Csat3913-12b	13CsatNC_025702.1&achChr28	1
ach_Achn108961	cync_Ccrd_011167	870	ach_cync631-9b	19achChr26&cyncCM009733.1	1
ach_Achn108961	cync_Ccrd_021432	408	ach_cync661-5b	10achChr26&cyncCM009741.1	1
ach_Achn108961	cync_Ccrd_021388	275	ach_cync665-4b	6achChr26&cyncCM009741.1	1
ach_Achn037381	cync_Ccrd_011167	729	ach_cync720-5b	16achChr28&cyncCM009733.1	1
ach_Achn037381	cync_Ccrd_021432	836	ach_cync742-13b	20achChr28&cyncCM009741.1	1
ach_Achn037381	cync_Ccrd_021388	270	ach_cync744-2b	6achChr28&cyncCM009741.1	1
ach_Achn108961	dca_006083	2415	ach_dca1003-19b	54achChr26&dcaDCARv2_Chr2	1
ach_Achn037381	dca_006083	1075	ach_dca1104-0b	24achChr28&dcaDCARv2_Chr2	1
ach_Achn037381	dca_018784	2290	ach_dca1127-16b	49achChr28&dcaDCARv2_Chr5	1
ach_Achn108961	egr_J00898	1030	ach_egr860-2b	22achChr26&egrChr10	1
ach_Achn037381	egr_J00898	829	ach_egr950-0b	18achChr28&egrChr10	1
ach_Achn108961	frax_FRAEX38873_v2_000253520.1	263	ach_frax468-0b	6achChr26&fraxContig486	1
ach_Achn108961	gma_11G195200	2044	ach_gma1708-40b	44achChr26&gmaChr11	1
ach_Achn108961	gma_12G176900	3125	ach_gma1722-54b	66achChr26&gmaChr12	1
ach_Achn108961	gma_12G078900	668	ach_gma1726-2b	14achChr26&gmaChr12	1
ach_Achn108961	gma_13G323800	5016	ach_gma1728-48b	105achChr26&gmaChr13	1
ach_Achn108961	gra_003G144100	759	ach_gra1323-3b	16achChr26&graChr03	1
ach_Achn108961	gra_004G230700	473	ach_gra1337-1b	10achChr26&graChr04	1
ach_Achn108961	gra_006G165000	522	ach_gra1345-4b	12achChr26&graChr06	1
ach_Achn108961	gra_009G110300	866	ach_gra1387-3b	18achChr26&graChr09	1
ach_Achn037381	gra_004G230700	666	ach_gra1485-5b	14achChr28&graChr04	1
ach_Achn311881	gra_006G165000	374	ach_gra2358-0b	8achUnknow&graChr06	1
Inil109181063	ach_Achn108961	287	ach_Inil568-3b	7InilNW_017617471.1&achChr26	1
Inil109181063	ach_Achn037381	293	ach_Inil571-1b	7InilNW_017617471.1&achChr28	1
Inil109192792	ach_Achn108961	3911	ach_Inil976-36b	84InilNW_017618262.1&achChr26	1
Inil109192792	ach_Achn037381	3625	ach_Inil977-39b	78InilNW_017618262.1&achChr28	1
Inil109170874	ach_Achn108961	355	ach_Inil1841-0b	8InilNW_017619805.1&achChr26	1
ach_Achn108961	jre_00008986	289	ach_jre905-2b	6achChr26&jcf7180001221785	1
ach_Achn108961	kafe_Kaladp0081s0252.1	834	ach_kafe850-15b	19achChr26&kafeScaffold_81	1
ach_Achn037381	kafe_Kaladp0002s0080.1	252	ach_kafe895-0b	6achChr28&kafeScaffold_2	1
ach_Achn037381	kafe_Kaladp0081s0252.1	597	ach_kafe938-11b	14achChr28&kafeScaffold_81	1
ach_Achn108961	kala_Kalax.0833s0013.1	266	ach_kala1249-5b	6achChr26&kalascaffold_833	1
ach_Achn108961	Lsat6_43581	938	ach_lac942-3b	20achChr26&lg_6	1
ach_Achn108961	lal_scaffold2147_10lal	320	ach_lal586-5b	8achChr26&lal_scaffold2147	1
ach_Achn108961	lal_scaffold2418_21lal	455	ach_lal589-1b	10achChr26&lal_scaffold2418	1
ach_Achn037381	lal_scaffold2418_21lal	475	ach_lal655-0b	10achChr28&lal_scaffold2418	1
ach_Achn108961	lus_10026527	567	ach_lus1351-2b	13achChr26&lusscaffold617	1
ach_Achn037381	lus_10026527	614	ach_lus1488-2b	14achChr28&lusscaffold617	1
ach_Achn108961	mes_08G009300	686	ach_mes1081-4b	16achChr26&meschr08	1
ach_Achn108961	mes_11G149700	5519	ach_mes1091-49b	116achChr26&meschr11	1
ach_Achn108961	mgu_N02577	4132	ach_mgu861-40b	87achChr26&mguscaffold_14	1
ach_Achn037381	mgu_D02269	3890	ach_mgu975-43b	84achChr28&mguscaffold_4	1
ach_Achn108961	mlut_maker-scaffold_151-fgenesh-gene-3.105-mRNA-1	852	ach_mlut1602-16b	18achChr26&mlutscaffold_151	1
ach_Achn108961	mlut_maker-scaffold_163-fgenesh-gene-1.45-mRNA-1	715	ach_mlut1609-4b	15achChr26&mlutscaffold_163	1
ach_Achn108961	mlut_maker-scaffold_165-snap-gene-3.142-mRNA-1	1141	ach_mlut1612-22b	24achChr26&mlutscaffold_165	1
ach_Achn037381	mlut_maker-scaffold_165-snap-gene-3.142-mRNA-1	1289	ach_mlut1820-26b	27achChr28&mlutscaffold_165	1
ach_Achn108961	mtr_4g057865	2709	ach_mtr767-1b	60achChr26&mtrchr4	1
ach_Achn037381	mtr_4g057865	1777	ach_mtr864-0b	39achChr28&mtrchr4	1
ach_Achn108961	nnu_21352	557	ach_nnu875-4b	12achChr26&nnumegascaffold_3	1
ach_Achn108961	olea_Oeu056288.1	403	ach_olea919-2b	9achChr26&oleachr1	1
ach_Achn108961	pax_00029g00215	330	ach_pax826-0b	7achChr26&pax_00029	1
ach_Achn108961	pax_00115g00006	277	ach_pax847-0b	6achChr26&pax_00115	1
ach_Achn037381	pax_00029g00215	286	ach_pax929-0b	6achChr28&pax_00029	1
ach_Achn108961	pbr_030335.1	983	ach_pbr1264-16b	21achChr26&pbrChr11	1
ach_Achn108961	pbr_018992.1	315	ach_pbr1328-4b	7achChr26&pbrChr3	1
ach_Achn037381	pbr_018992.1	250	ach_pbr1478-1b	6achChr28&pbrChr3	1
ach_Achn108961	pmu_001080	1414	ach_pmu810-4b	30achChr26&pmuPa1	1
ach_Achn108961	ppe_6G107400	7183	ach_ppe771-60b	154achChr26&ppePp06	1
ach_Achn108961	ptr_009G008500	1122	ach_ptr1338-12b	25achChr26&ptrChr09	1
ach_Achn108961	pvu_005G132200	4702	ach_pvu955-49b	99achChr26&pvuChr05	1
ach_Achn108961	pvu_011G083500	2923	ach_pvu982-1b	62achChr26&pvuChr11	1
ach_Achn108961	rco_29589.t000002	592	ach_rco662-12b	13achChr26&rco29589	1
ach_Achn108961	rco_30078.t000095	591	ach_rco682-2b	13achChr26&rco30078	1
ach_Achn108961	roc_G13716	353	ach_roc711-5b	8achChr26&rocS0123	1
ach_Achn108961	salp_SapurV1A.0049s0180.1	323	ach_salp1043-2b	7achChr26&salpchr09	1
ach_Achn108961	sin_1004423	1411	ach_sin921-4b	32achChr26&sinLG11	1
ach_Achn108961	sin_1024592	3540	ach_sin963-6b	74achChr26&sinLG9	1
ach_Achn108961	sin_1024104	3317	ach_sin972-21b	70achChr26&sinLG9	1
ach_Achn037381	sin_1024592	2326	ach_sin1049-0b	49achChr28&sinLG9	1
ach_Achn311881	sin_1004423	275	ach_sin1560-0b	6achUnknow&sinLG11	1
ach_Achn108961	sir_scaffold1384_1sir	476	ach_sir719-10b	11achChr26&sir_scaffold1384	1
ach_Achn108961	sir_scaffold2002_8sir	405	ach_sir731-1b	9achChr26&sir_scaffold2002	1
ach_Achn037381	sir_scaffold1384_1sir	585	ach_sir797-12b	13achChr28&sir_scaffold1384	1
ach_Achn037381	sir_scaffold2002_8sir	466	ach_sir809-2b	10achChr28&sir_scaffold2002	1
ach_Achn108961	sly_06g074990.1sly	3290	ach_sly896-31b	71achChr26&slych06	1
ach_Achn108961	spa_c0007_00047	1201	ach_spa915-10b	27achChr26&spaSp5	1
ach_Achn108961	spa_c0002_00897	2060	ach_spa929-27b	45achChr26&spaSp6	1
ach_Achn037381	spa_c0002_00897	1750	ach_spa1022-20b	38achChr28&spaSp6	1
ach_Achn108961	spe_06g031400.1	3429	ach_spe869-32b	74achChr26&spech06	1
ach_Achn108961	spe_11g028530.1	1296	ach_spe907-2b	27achChr26&spech11	1
ach_Achn037381	spe_11g028530.1	998	ach_spe1003-0b	21achChr28&spech11	1
ach_Achn108961	stu_01011998	974	ach_stu861-19b	21achChr26&stuchr06	1
ach_Achn108961	stu_00042160	273	ach_stu882-6b	7achChr26&stuchr10	1
ach_Achn108961	stu_00001145	384	ach_stu894-3b	8achChr26&stuchr11	1
ach_Achn108961	tca_042127	1242	ach_tca787-4b	26achChr26&tcascaffold_9	1
ach_Achn037381	tca_022233	1725	ach_tca849-3b	40achChr28&tcascaffold_5	1
ach_Achn311881	tca_022233	379	ach_tca1397-0b	8achUnknow&tcascaffold_5	1
ach_Achn108961	tha_Th2v01052	692	ach_tha1194-5b	17achChr26&thascaffold00001	1
ach_Achn108961	tha_Th2v07622	2454	ach_tha1219-23b	54achChr26&thascaffold00006	1
ach_Achn108961	tha_Th2v15670	2313	ach_tha1235-22b	51achChr26&thascaffold00010	1
ach_Achn108961	tha_Th2v18859	1863	ach_tha1246-27b	41achChr26&thascaffold00014	1
ach_Achn108961	tha_Th2v21235	692	ach_tha1252-5b	17achChr26&thascaffold00016	1
ach_Achn037381	tha_Th2v01052	773	ach_tha1331-7b	19achChr28&thascaffold00001	1
ach_Achn037381	tha_Th2v07622	2349	ach_tha1347-29b	51achChr28&thascaffold00006	1
ach_Achn037381	tha_Th2v15670	2183	ach_tha1364-28b	47achChr28&thascaffold00010	1
ach_Achn037381	tha_Th2v18859	1745	ach_tha1376-20b	39achChr28&thascaffold00014	1
ach_Achn108961	thh_10013201m	2202	ach_thh836-27b	49achChr26&thhscaffold_2	1
ach_Achn108961	thh_10002793m	1078	ach_thh846-9b	25achChr26&thhscaffold_4	1
ach_Achn108961	thh_10007342m	1342	ach_thh848-11b	31achChr26&thhscaffold_5	1
ach_Achn037381	thh_10013201m	1781	ach_thh924-21b	40achChr28&thhscaffold_2	1
ach_Achn037381	thh_10007342m	1075	ach_thh944-11b	25achChr28&thhscaffold_5	1
ach_Achn108961	tsa_Ts1g06890	1249	ach_tsa781-11b	29achChr26&tsach1-01	1
ach_Achn108961	tsa_Ts5g18600	480	ach_tsa815-4b	12achChr26&tsach5-26	1
ach_Achn108961	tsa_Ts6g24840	1978	ach_tsa824-21b	44achChr26&tsach6-64	1
ach_Achn037381	tsa_Ts1g06890	1231	ach_tsa876-12b	28achChr28&tsach1-01	1
ach_Achn037381	tsa_Ts6g24840	1914	ach_tsa912-20b	42achChr28&tsach6-64	1
ach_Achn108961	van_0021ss02350.1	3039	ach_van822-16b	65achChr26&vanSuperScaf_21	1
ach_Achn108961	van_0032ss00880.1	1960	ach_van826-41b	43achChr26&vanSuperScaf_32	1
ach_Achn108961	vra_02g06110	3493	ach_vra823-24b	74achChr26&vraVr02	1
ach_Achn108961	vra_04g03010	3521	ach_vra835-27b	74achChr26&vraVr04	1
ach_Achn108961	vvi_01025721001	622	ach_vvi761-2b	14achChr26&vvichr8	1
ach_Achn037381	vvi_01025721001	642	ach_vvi830-0b	15achChr28&vvichr8	1
Zjuj107411468	ach_Achn108961	332	ach_Zjuj258-2b	7ZjujNC_029680.1&achChr26	1
aco_010201	adu_Aradu.SJ1TV	425	aco_adu573-4b	9acoLG25&aduAradu.A03	1
aco_010201	aocc_Anaoc.0005s1371.1	491	aco_aocc893-6b	11acoLG25&aoccscaffold_5	1
Aoff109850165	aco_010201	587	aco_Aoff556-9b	13AoffNC_033800.1&acoLG25	1
aco_010201	aqc_Aqcoe1G135500.1	563	aco_aqc445-7b	13acoLG25&aqcChr_01	1
aco_010201	bcei_evm.model.Scaffold145.57	283	aco_bcei1277-2b	6acoLG25&bceiScaffold145	1
aco_010201	bcei_evm.model.Scaffold223.58	334	aco_bcei1283-4b	7acoLG25&bceiScaffold223	1
aco_010201	bcei_evm.model.Scaffold500.91	321	aco_bcei1299-2b	7acoLG25&bceiScaffold500	1
aco_010201	can_Capana11g000042	340	aco_can450-5b	7acoLG25&canChr11	1
aco_010201	cbac_rna22211	287	aco_cbac265-2b	6acoLG25&cbacCM008451.1	1
aco_010201	cca_21565	426	aco_cca493-3b	9acoLG25&ccaLG04	1
aco_010201	cchi_rna7848	325	aco_cchi340-5b	7acoLG25&cchiCM008433.1	1
aco_010201	cchi_rna19739	287	aco_cchi344-2b	6acoLG25&cchiCM008437.1	1
aco_010201	ccle_Ciclev10028173m	544	aco_ccle677-6b	12acoLG25&cclescaffold_8	1
aco_010201	coc_01_g10620	562	aco_coc594-6b	12acoLG25&cocchr1	1
aco_010201	cpa_65.29cpa	351	aco_cpa474-4b	8acoLG25&cpasupercontig_65	1
aco_010201	cync_Ccrd_011167	250	aco_cync248-3b	6acoLG25&cyncCM009733.1	1
aco_010201	dca_006083	305	aco_dca687-5b	7acoLG25&dcaDCARv2_Chr2	1
aco_010201	egr_J00898	290	aco_egr723-2b	6acoLG25&egrChr10	1
aco_010201	gma_11G195200	528	aco_gma1589-5b	11acoLG25&gmaChr11	1
aco_010201	gma_12G078900	570	aco_gma1590-6b	12acoLG25&gmaChr12	1
aco_010201	gra_003G144100	289	aco_gra973-4b	6acoLG25&graChr03	1
aco_010201	gra_006G165000	274	aco_gra982-2b	6acoLG25&graChr06	1
aco_010201	gra_009G110300	332	aco_gra989-3b	7acoLG25&graChr09	1
Inil109181063	aco_010201	338	aco_Inil233-2b	7InilNW_017617471.1&acoLG25	1
Inil109192792	aco_010201	326	aco_Inil399-3b	7InilNW_017618262.1&acoLG25	1
aco_010201	Lsat6_43581	366	aco_lac623-2b	8acoLG25&lg_6	1
Lang109351666	aco_010201	306	aco_Lang293-1b	7LangNC_032015.1&acoLG25	1
aco_010201	mac_08_13030.1mac	403	aco_mac1544-7b	9acoLG25&macchr08	1
aco_010201	mac_11_01880.1mac	308	aco_mac1557-6b	7acoLG25&macchr11	1
aco_010201	mes_08G009300	330	aco_mes1017-1b	7acoLG25&meschr08	1
aco_010201	mes_11G149700	367	aco_mes1020-4b	8acoLG25&meschr11	1
aco_010201	mlut_maker-scaffold_151-fgenesh-gene-3.105-mRNA-1	335	aco_mlut944-2b	7acoLG25&mlutscaffold_151	1
aco_010201	mlut_maker-scaffold_163-fgenesh-gene-1.45-mRNA-1	279	aco_mlut946-2b	6acoLG25&mlutscaffold_163	1
Mnot21403483	aco_010201	311	aco_Mnot430-1b	7MnotNW_010367841.1&acoLG25	1
aco_010201	mtr_4g057865	436	aco_mtr637-4b	10acoLG25&mtrchr4	1
aco_010201	nnu_21352	503	aco_nnu810-8b	11acoLG25&nnumegascaffold_3	1
aco_010201	pax_00115g00006	325	aco_pax477-6b	7acoLG25&pax_00115	1
aco_010201	pbr_030335.1	416	aco_pbr986-4b	9acoLG25&pbrChr11	1
aco_010201	pbr_018992.1	321	aco_pbr994-4b	7acoLG25&pbrChr3	1
aco_010201	pmu_001080	407	aco_pmu687-4b	9acoLG25&pmuPa1	1
aco_010201	ppe_6G107400	440	aco_ppe735-4b	10acoLG25&ppePp06	1
aco_010201	ptr_009G008500	472	aco_ptr1085-4b	10acoLG25&ptrChr09	1
aco_010201	pvu_011G083500	523	aco_pvu853-5b	11acoLG25&pvuChr11	1
aco_010201	rco_29589.t000002	327	aco_rco525-1b	7acoLG25&rco29589	1
aco_010201	rco_30078.t000095	405	aco_rco533-2b	9acoLG25&rco30078	1
aco_010201	roc_G13716	311	aco_roc515-3b	7acoLG25&rocS0123	1
aco_010201	salp_SapurV1A.0049s0180.1	464	aco_salp783-4b	10acoLG25&salpchr09	1
aco_010201	sin_1004423	274	aco_sin786-2b	6acoLG25&sinLG11	1
aco_010201	sin_1024104	333	aco_sin801-3b	7acoLG25&sinLG9	1
aco_010201	sin_1024592	335	aco_sin802-4b	7acoLG25&sinLG9	1
aco_010201	sir_scaffold2002_8sir	292	aco_sir398-2b	6acoLG25&sir_scaffold2002	1
aco_010201	spa_c0002_00897	291	aco_spa525-2b	6acoLG25&spaSp6	1
aco_010201	spe_11g028530.1	340	aco_spe686-6b	7acoLG25&spech11	1
aco_010201	stu_00001145	275	aco_stu600-4b	6acoLG25&stuchr11	1
aco_010201	tca_022233	317	aco_tca718-0b	7acoLG25&tcascaffold_5	1
aco_010201	tca_042127	456	aco_tca722-6b	10acoLG25&tcascaffold_9	1
aco_010201	thh_10013201m	292	aco_thh513-2b	6acoLG25&thhscaffold_2	1
aco_010201	tsa_Ts6g24840	290	aco_tsa470-2b	6acoLG25&tsach6-64	1
aco_010201	van_0032ss00880.1	404	aco_van614-3b	9acoLG25&vanSuperScaf_32	1
aco_010201	vra_02g06110	533	aco_vra651-5b	11acoLG25&vraVr02	1
aco_010201	vvi_01031518001	422	aco_vvi705-3b	9acoLG25&vvichr6	1
Xvis03_202038	aco_010201	2026	aco_Xvis588-16b	43Xvis03_scaffold3&acoLG25	1
Zjuj107411468	aco_010201	385	aco_Zjuj124-3b	8ZjujNC_029680.1&acoLG25	1
AlyrAL1G18450	adu_Aradu.SJ1TV	1486	adu_Alyr40-24b	35Alyrscaffold_1&aduAradu.A03	1
AlyrAL5G23550	adu_Aradu.SJ1TV	870	adu_Alyr500-18b	20Alyrscaffold_5&aduAradu.A03	1
AlyrAL8G37360	adu_Aradu.SJ1TV	1652	adu_Alyr869-32b	35Alyrscaffold_8&aduAradu.A03	1
adu_Aradu.SJ1TV	aocc_Anaoc.0005s1371.1	6338	adu_aocc408-31b	135aduAradu.A03&aoccscaffold_5	1
adu_Aradu.SJ1TV	aqc_Aqcoe1G135500.1	2412	adu_aqc122-28b	55aduAradu.A03&aqcChr_01	1
adu_Aradu.SJ1TV	ath_AT1G08090	1131	adu_ath192-11b	26aduAradu.A03&athChr1	1
adu_Aradu.SJ1TV	ath_AT3G45060	884	adu_ath243-18b	20aduAradu.A03&athChr3	1
adu_Aradu.SJ1TV	ath_AT5G60770	1648	adu_ath308-2b	35aduAradu.A03&athChr5	1
adu_Aradu.SJ1TV	bcei_evm.model.Scaffold145.57	1550	adu_bcei358-10b	32aduAradu.A03&bceiScaffold145	1
adu_Aradu.SJ1TV	bcei_evm.model.Scaffold223.58	1895	adu_bcei414-8b	39aduAradu.A03&bceiScaffold223	1
adu_Aradu.SJ1TV	bcei_evm.model.Scaffold500.91	609	adu_bcei511-13b	14aduAradu.A03&bceiScaffold500	1
adu_Aradu.SJ1TV	bnp_BnaA06g04560D	1163	adu_bnp409-10b	27aduAradu.A03&bnpchrA06	1
adu_Aradu.SJ1TV	bnp_BnaA10g13570D	1694	adu_bnp497-14b	38aduAradu.A03&bnpchrA10	1
adu_Aradu.SJ1TV	bnp_BnaC09g35990D	859	adu_bnp648-16b	19aduAradu.A03&bnpchrC09	1
adu_Aradu.SJ1TV	bol_Bo1g065080	344	adu_bol200-7b	8aduAradu.A03&bolC1	1
adu_Aradu.SJ1TV	bol_Bo2g024610	1309	adu_bol213-11b	30aduAradu.A03&bolC2	1
adu_Aradu.SJ1TV	bol_Bo5g008770	703	adu_bol302-0b	16aduAradu.A03&bolC5	1
Bostr.25219s0137	adu_Aradu.SJ1TV	1387	adu_Bost372-11b	33BostScaffold25219&aduAradu.A03	1
Bostr.26833s0161	adu_Aradu.SJ1TV	1452	adu_Bost508-2b	31BostScaffold26833&aduAradu.A03	1
Bostr.0556s0793	adu_Aradu.SJ1TV	886	adu_Bost723-18b	20BostScaffold556&aduAradu.A03	1
adu_Aradu.SJ1TV	bra_A02349	447	adu_bra197-9b	10aduAradu.A03&braA01	1
adu_Aradu.SJ1TV	bra_F00500	1011	adu_bra277-9b	24aduAradu.A03&braA06	1
adu_Aradu.SJ1TV	bra_J01427	1748	adu_bra374-16b	39aduAradu.A03&braA10	1
adu_Aradu.SJ1TV	can_Capana11g000042	1703	adu_can227-0b	35aduAradu.A03&canChr11	1
adu_Aradu.SJ1TV	cbac_rna20589	257	adu_cbac153-0b	6aduAradu.A03&cbacCM008450.1	1
adu_Aradu.SJ1TV	cbac_rna22211	666	adu_cbac168-6b	14aduAradu.A03&cbacCM008451.1	1
cca_25541	adu_Aradu.SJ1TV	1635	adu_cca136-1b	34Scaffold126026&aduAradu.A03	1
adu_Aradu.SJ1TV	cca_21565	5884	adu_cca554-54b	121aduAradu.A03&ccaLG04	1
adu_Aradu.SJ1TV	cchi_rna7848	293	adu_cchi136-2b	6aduAradu.A03&cchiCM008433.1	1
adu_Aradu.SJ1TV	cchi_rna19739	617	adu_cchi185-6b	13aduAradu.A03&cchiCM008437.1	1
adu_Aradu.SJ1TV	ccle_Ciclev10028173m	9845	adu_ccle224-70b	209aduAradu.A03&cclescaffold_8	1
adu_Aradu.SJ1TV	cgr_2519s0047	1074	adu_cgr204-2b	23aduAradu.A03&cgrScaffold2519	1
adu_Aradu.SJ1TV	cgr_3756s0008	328	adu_cgr218-5b	7aduAradu.A03&cgrScaffold3756	1
adu_Aradu.SJ1TV	cgy_17906	416	adu_cgy169-7b	9aduAradu.A03&gyscaffold156.1	1
adu_Aradu.SJ1TV	cla_005079	529	adu_cla203-10b	11aduAradu.A03&claChr3	1
adu_Aradu.SJ1TV	coc_01_g10620	9712	adu_coc105-72b	201aduAradu.A03&cocchr1	1
adu_Aradu.SJ1TV	cpa_65.29cpa	807	adu_cpa220-3b	17aduAradu.A03&cpasupercontig_65	1
adu_Aradu.SJ1TV	cru_10008824	637	adu_cru186-10b	15aduAradu.A03&cruscaffold_1	1
adu_Aradu.SJ1TV	cru_10019442	825	adu_cru240-17b	19aduAradu.A03&cruscaffold_5	1
adu_Aradu.SJ1TV	cru_10028339	1452	adu_cru306-2b	31aduAradu.A03&cruscaffold_8	1
Csat104738229	adu_Aradu.SJ1TV	1580	adu_Csat134-31b	34CsatNC_025686.1&aduAradu.A03	1
Csat104766197	adu_Aradu.SJ1TV	1381	adu_Csat245-23b	33CsatNC_025687.1&aduAradu.A03	1
Csat104780357	adu_Aradu.SJ1TV	865	adu_Csat380-18b	20CsatNC_025688.1&aduAradu.A03	1
Csat104790757	adu_Aradu.SJ1TV	810	adu_Csat625-17b	19CsatNC_025690.1&aduAradu.A03	1
Csat104710975	adu_Aradu.SJ1TV	809	adu_Csat1018-17b	19CsatNC_025693.1&aduAradu.A03	1
Csat104726667	adu_Aradu.SJ1TV	1491	adu_Csat1322-29b	32CsatNC_025695.1&aduAradu.A03	1
Csat104739394	adu_Aradu.SJ1TV	1383	adu_Csat1758-22b	33CsatNC_025698.1&aduAradu.A03	1
Csat104754990	adu_Aradu.SJ1TV	1488	adu_Csat2144-23b	35CsatNC_025701.1&aduAradu.A03	1
Csat104762185	adu_Aradu.SJ1TV	1542	adu_Csat2287-30b	33CsatNC_025702.1&aduAradu.A03	1
adu_Aradu.SJ1TV	cync_Ccrd_011167	885	adu_cync111-8b	20aduAradu.A03&cyncCM009733.1	1
adu_Aradu.SJ1TV	cync_Ccrd_021432	1171	adu_cync168-17b	27aduAradu.A03&cyncCM009741.1	1
adu_Aradu.SJ1TV	cync_Ccrd_021394	406	adu_cync172-6b	9aduAradu.A03&cyncCM009741.1	1
adu_Aradu.SJ1TV	dca_006083	3288	adu_dca209-19b	72aduAradu.A03&dcaDCARv2_Chr2	1
adu_Aradu.SJ1TV	dca_009304	335	adu_dca241-2b	8aduAradu.A03&dcaDCARv2_Chr3	1
adu_Aradu.SJ1TV	dca_018784	3871	adu_dca260-22b	82aduAradu.A03&dcaDCARv2_Chr5	1
adu_Aradu.SJ1TV	dca_022769	257	adu_dca281-0b	6aduAradu.A03&dcaDCARv2_Chr6	1
adu_Aradu.SJ1TV	egr_J00898	1308	adu_egr269-2b	28aduAradu.A03&egrChr10	1
adu_Aradu.SJ1TV	frax_FRAEX38873_v2_000253520.1	254	adu_frax150-0b	6aduAradu.A03&fraxContig486	1
adu_Aradu.SJ1TV	gma_11G195200	3830	adu_gma393-69b	79aduAradu.A03&gmaChr11	1
adu_Aradu.SJ1TV	gma_12G078900	4364	adu_gma422-68b	90aduAradu.A03&gmaChr12	1
adu_Aradu.SJ1TV	gma_12G176900	2594	adu_gma423-38b	55aduAradu.A03&gmaChr12	1
adu_Aradu.SJ1TV	gma_13G323800	7069	adu_gma424-36b	148aduAradu.A03&gmaChr13	1
adu_Aradu.SJ1TV	gra_003G144100	4252	adu_gra269-16b	89aduAradu.A03&graChr03	1
adu_Aradu.SJ1TV	gra_004G230700	1245	adu_gra277-8b	26aduAradu.A03&graChr04	1
adu_Aradu.SJ1TV	gra_006G165000	672	adu_gra302-8b	16aduAradu.A03&graChr06	1
adu_Aradu.SJ1TV	gra_009G110300	1902	adu_gra377-10b	39aduAradu.A03&graChr09	1
Inil109181063	adu_Aradu.SJ1TV	480	adu_Inil329-1b	11InilNW_017617471.1&aduAradu.A03	1
Inil109192792	adu_Aradu.SJ1TV	4452	adu_Inil604-35b	95InilNW_017618262.1&aduAradu.A03	1
Inil109170874	adu_Aradu.SJ1TV	405	adu_Inil1087-0b	9InilNW_017619805.1&aduAradu.A03	1
adu_Aradu.SJ1TV	jre_00008986	378	adu_jre215-2b	8aduAradu.A03&jcf7180001221785	1
adu_Aradu.SJ1TV	kafe_Kaladp0081s0252.1	715	adu_kafe262-12b	17aduAradu.A03&kafeScaffold_81	1
adu_Aradu.SJ1TV	kala_Kalax.0833s0013.1	309	adu_kala464-6b	7aduAradu.A03&kalascaffold_833	1
adu_Aradu.SJ1TV	Lsat6_43581	2569	adu_lac279-35b	55aduAradu.A03&lg_6	1
adu_Aradu.SJ1TV	lal_scaffold2418_21lal	744	adu_lal157-2b	16aduAradu.A03&lal_scaffold2418	1
Lang109351666	adu_Aradu.SJ1TV	558	adu_Lang471-7b	12LangNC_032015.1&aduAradu.A03	1
adu_Aradu.SJ1TV	lus_10026527	556	adu_lus459-1b	13aduAradu.A03&lusscaffold617	1
adu_Aradu.SJ1TV	mac_08_13030.1mac	366	adu_mac93-5b	8aduAradu.A03&macchr08	1
adu_Aradu.SJ1TV	mac_11_01880.1mac	320	adu_mac119-4b	7aduAradu.A03&macchr11	1
adu_Aradu.SJ1TV	mes_08G009300	1067	adu_mes273-8b	24aduAradu.A03&meschr08	1
adu_Aradu.SJ1TV	mes_11G149700	6937	adu_mes294-57b	144aduAradu.A03&meschr11	1
adu_Aradu.SJ1TV	mgu_N02577	4660	adu_mgu216-47b	98aduAradu.A03&mguscaffold_14	1
adu_Aradu.SJ1TV	mlut_maker-scaffold_151-fgenesh-gene-3.105-mRNA-1	1745	adu_mlut356-34b	36aduAradu.A03&mlutscaffold_151	1
adu_Aradu.SJ1TV	mlut_maker-scaffold_163-fgenesh-gene-1.45-mRNA-1	1488	adu_mlut364-14b	31aduAradu.A03&mlutscaffold_163	1
adu_Aradu.SJ1TV	mlut_maker-scaffold_165-snap-gene-3.142-mRNA-1	1780	adu_mlut366-35b	37aduAradu.A03&mlutscaffold_165	1
adu_Aradu.SJ1TV	mlut_maker-scaffold_742-snap-gene-0.162-mRNA-1	874	adu_mlut542-17b	18aduAradu.A03&mlutscaffold_742	1
Mnot21403483	adu_Aradu.SJ1TV	1216	adu_Mnot773-0b	25MnotNW_010367841.1&aduAradu.A03	1
adu_Aradu.SJ1TV	mtr_4g057865	15530	adu_mtr175-51b	325aduAradu.A03&mtrchr4	1
adu_Aradu.SJ1TV	nnu_21352	709	adu_nnu224-7b	15aduAradu.A03&nnumegascaffold_3	1
adu_Aradu.SJ1TV	olea_Oeu056288.1	508	adu_olea165-3b	11aduAradu.A03&oleachr1	1
adu_Aradu.SJ1TV	olea_Oeu018375.1	256	adu_olea169-5b	6aduAradu.A03&oleachr1	1
adu_Aradu.SJ1TV	pax_00029g00215	477	adu_pax176-0b	10aduAradu.A03&pax_00029	1
adu_Aradu.SJ1TV	pax_00115g00006	325	adu_pax199-0b	7aduAradu.A03&pax_00115	1
adu_Aradu.SJ1TV	pbr_030335.1	2133	adu_pbr262-35b	44aduAradu.A03&pbrChr11	1
adu_Aradu.SJ1TV	pbr_018992.1	621	adu_pbr396-7b	13aduAradu.A03&pbrChr3	1
adu_Aradu.SJ1TV	pmu_001080	4690	adu_pmu151-61b	99aduAradu.A03&pmuPa1	1
adu_Aradu.SJ1TV	ppe_6G107400	9950	adu_ppe214-68b	208aduAradu.A03&ppePp06	1
adu_Aradu.SJ1TV	ptr_009G008500	2427	adu_ptr345-31b	51aduAradu.A03&ptrChr09	1
adu_Aradu.SJ1TV	pvu_005G132200	6852	adu_pvu216-36b	144aduAradu.A03&pvuChr05	1
adu_Aradu.SJ1TV	pvu_011G083500	24668	adu_pvu276-65b	506aduAradu.A03&pvuChr11	1
adu_Aradu.SJ1TV	rco_29589.t000002	1811	adu_rco150-36b	37aduAradu.A03&rco29589	1
adu_Aradu.SJ1TV	rco_30078.t000095	956	adu_rco229-10b	22aduAradu.A03&rco30078	1
adu_Aradu.SJ1TV	roc_G13716	464	adu_roc212-7b	10aduAradu.A03&rocS0123	1
adu_Aradu.SJ1TV	salp_SapurV1A.0049s0180.1	2247	adu_salp305-15b	48aduAradu.A03&salpchr09	1
adu_Aradu.SJ1TV	sin_1004423	2013	adu_sin205-10b	46aduAradu.A03&sinLG11	1
adu_Aradu.SJ1TV	sin_1024592	4595	adu_sin325-9b	96aduAradu.A03&sinLG9	1
adu_Aradu.SJ1TV	sin_1024104	4480	adu_sin333-38b	94aduAradu.A03&sinLG9	1
adu_Aradu.SJ1TV	sir_scaffold1384_1sir	514	adu_sir175-11b	12aduAradu.A03&sir_scaffold1384	1
adu_Aradu.SJ1TV	sir_scaffold2002_8sir	891	adu_sir202-4b	19aduAradu.A03&sir_scaffold2002	1
adu_Aradu.SJ1TV	sly_06g074990.1sly	3982	adu_sly223-27b	86aduAradu.A03&slych06	1
adu_Aradu.SJ1TV	spa_c0007_00047	723	adu_spa267-14b	16aduAradu.A03&spaSp5	1
adu_Aradu.SJ1TV	spa_c0002_00897	2407	adu_spa297-21b	52aduAradu.A03&spaSp6	1
adu_Aradu.SJ1TV	spe_06g031400.1	4046	adu_spe222-28b	87aduAradu.A03&spech06	1
adu_Aradu.SJ1TV	spe_11g028530.1	2204	adu_spe269-2b	45aduAradu.A03&spech11	1
adu_Aradu.SJ1TV	stu_01011998	1266	adu_stu218-24b	27aduAradu.A03&stuchr06	1
adu_Aradu.SJ1TV	stu_00042160	383	adu_stu247-8b	10aduAradu.A03&stuchr10	1
adu_Aradu.SJ1TV	stu_00001145	336	adu_stu264-2b	7aduAradu.A03&stuchr11	1
adu_Aradu.SJ1TV	tca_042127	2787	adu_tca250-23b	57aduAradu.A03&tcascaffold_9	1
adu_Aradu.SJ1TV	tha_Th2v01052	863	adu_tha230-0b	20aduAradu.A03&thascaffold00001	1
adu_Aradu.SJ1TV	tha_Th2v07622	3784	adu_tha314-27b	81aduAradu.A03&thascaffold00006	1
adu_Aradu.SJ1TV	tha_Th2v15670	3744	adu_tha343-27b	80aduAradu.A03&thascaffold00010	1
adu_Aradu.SJ1TV	tha_Th2v18859	3020	adu_tha360-20b	66aduAradu.A03&thascaffold00014	1
adu_Aradu.SJ1TV	tha_Th2v21235	637	adu_tha366-14b	15aduAradu.A03&thascaffold00016	1
adu_Aradu.SJ1TV	thh_10013201m	2492	adu_thh214-22b	54aduAradu.A03&thhscaffold_2	1
adu_Aradu.SJ1TV	thh_10002793m	721	adu_thh241-14b	16aduAradu.A03&thhscaffold_4	1
adu_Aradu.SJ1TV	thh_10007342m	1644	adu_thh245-10b	38aduAradu.A03&thhscaffold_5	1
adu_Aradu.SJ1TV	tsa_Ts1g06890	1695	adu_tsa157-10b	39aduAradu.A03&tsach1-01	1
adu_Aradu.SJ1TV	tsa_Ts5g18600	491	adu_tsa231-9b	11aduAradu.A03&tsach5-26	1
adu_Aradu.SJ1TV	tsa_Ts6g24840	2600	adu_tsa250-22b	56aduAradu.A03&tsach6-64	1
adu_Aradu.SJ1TV	van_0021ss02350.1	5805	adu_van250-29b	122aduAradu.A03&vanSuperScaf_21	1
adu_Aradu.SJ1TV	van_0032ss00880.1	3059	adu_van258-62b	64aduAradu.A03&vanSuperScaf_32	1
adu_Aradu.SJ1TV	vra_02g06110	14001	adu_vra161-53b	286aduAradu.A03&vraVr02	1
adu_Aradu.SJ1TV	vra_04g03010	5656	adu_vra175-33b	118aduAradu.A03&vraVr04	1
adu_Aradu.SJ1TV	vvi_01025721001	851	adu_vvi262-2b	20aduAradu.A03&vvichr8	1
Xvis03_202038	adu_Aradu.SJ1TV	378	adu_Xvis285-4b	8Xvis03_scaffold3&aduAradu.A03	1
Zjuj107411468	adu_Aradu.SJ1TV	763	adu_Zjuj144-4b	16ZjujNC_029680.1&aduAradu.A03	1
AlyrAL5G23550	aocc_Anaoc.0005s1371.1	439	Alyr_aocc894-7b	10Alyrscaffold_5&aoccscaffold_5	1
AlyrAL8G37360	aocc_Anaoc.0005s1371.1	1597	Alyr_aocc1455-33b	36Alyrscaffold_8&aoccscaffold_5	1
AlyrAL8G37360	aqc_Aqcoe1G135500.1	298	Alyr_aqc386-4b	7Alyrscaffold_8&aqcChr_01	1
AlyrAL1G18450	ath_AT1G08090	96513	Alyr_ath0-525b	1945Alyrscaffold_1&athChr1	1
AlyrAL5G23550	ath_AT3G45060	80422	Alyr_ath279-113b	1629Alyrscaffold_5&athChr3	1
AlyrAL5G23550	ath_AT5G60770	1983	Alyr_ath299-0b	45Alyrscaffold_5&athChr5	1
AlyrAL8G37360	ath_AT3G45060	1438	Alyr_ath467-31b	32Alyrscaffold_8&athChr3	1
AlyrAL8G37360	ath_AT5G60770	77703	Alyr_ath482-1093b	1570Alyrscaffold_8&athChr5	1
AlyrAL1G18450	bcei_evm.model.Scaffold223.58	323	Alyr_bcei118-6b	7Alyrscaffold_1&bceiScaffold223	1
AlyrAL5G23550	bcei_evm.model.Scaffold145.57	368	Alyr_bcei1049-3b	8Alyrscaffold_5&bceiScaffold145	1
AlyrAL5G23550	bcei_evm.model.Scaffold223.58	448	Alyr_bcei1086-4b	10Alyrscaffold_5&bceiScaffold223	1
AlyrAL8G37360	bcei_evm.model.Scaffold145.57	422	Alyr_bcei1819-7b	9Alyrscaffold_8&bceiScaffold145	1
AlyrAL8G37360	bcei_evm.model.Scaffold223.58	555	Alyr_bcei1870-10b	12Alyrscaffold_8&bceiScaffold223	1
AlyrAL8G37360	bcei_evm.model.Scaffold500.91	374	Alyr_bcei1953-7b	9Alyrscaffold_8&bceiScaffold500	1
AlyrAL1G18450	bnp_BnaA06g04560D	11824	Alyr_bnp80-23b	242Alyrscaffold_1&bnpchrA06	1
AlyrAL1G18450	bnp_BnaA09g49040D	4342	Alyr_bnp182-34b	91Alyrscaffold_1&bnpchrA09	1
AlyrAL1G18450	bnp_BnaC08g02430D	816	Alyr_bnp381-9b	17Alyrscaffold_1&bnpchrC08	1
AlyrAL1G18450	bnp_BnaC08g43370D	2866	Alyr_bnp396-14b	59Alyrscaffold_1&bnpchrC08	1
AlyrAL5G23550	bnp_BnaA10g13570D	575	Alyr_bnp1450-4b	13Alyrscaffold_5&bnpchrA10	1
AlyrAL5G23550	bnp_BnaC09g35990D	661	Alyr_bnp1569-5b	15Alyrscaffold_5&bnpchrC09	1
AlyrAL8G37360	bnp_BnaA10g13570D	4633	Alyr_bnp2309-93b	95Alyrscaffold_8&bnpchrA10	1
AlyrAL8G37360	bnp_BnaC09g35990D	6559	Alyr_bnp2448-133b	136Alyrscaffold_8&bnpchrC09	1
AlyrAL1G18450	bol_Bo5g008770	30242	Alyr_bol68-395b	619Alyrscaffold_1&bolC5	1
AlyrAL1G18450	bol_Bo8g010950	8848	Alyr_bol133-177b	187Alyrscaffold_1&bolC8	1
AlyrAL1G18450	bol_Bo8g112680	7711	Alyr_bol145-116b	160Alyrscaffold_1&bolC8	1
AlyrAL5G23550	bol_Bo1g065080	756	Alyr_bol481-13b	17Alyrscaffold_5&bolC1	1
AlyrAL5G23550	bol_Bo2g024610	2290	Alyr_bol489-28b	54Alyrscaffold_5&bolC2	1
AlyrAL8G37360	bol_Bo2g024610	13791	Alyr_bol849-285b	287Alyrscaffold_8&bolC2	1
AlyrAL1G18450	Bostr.25219s0137	21372	Alyr_Bost52-311b	431Alyrscaffold_1&BostScaffold25219	1
AlyrAL5G23550	Bostr.26833s0161	2022	Alyr_Bost366-0b	46Alyrscaffold_5&BostScaffold26833	1
AlyrAL5G23550	Bostr.0556s0793	27241	Alyr_Bost374-554b	557Alyrscaffold_5&BostScaffold556	1
AlyrAL8G37360	Bostr.26833s0161	38005	Alyr_Bost620-641b	769Alyrscaffold_8&BostScaffold26833	1
AlyrAL1G18450	bra_F00500	12749	Alyr_bra82-20b	260Alyrscaffold_1&braA06	1
AlyrAL1G18450	bra_H02889	21158	Alyr_bra151-192b	441Alyrscaffold_1&braA08	1
AlyrAL1G18450	bra_I05323	9881	Alyr_bra184-116b	206Alyrscaffold_1&braA09	1
AlyrAL5G23550	bra_A02349	563	Alyr_bra580-11b	12Alyrscaffold_5&braA01	1
AlyrAL5G23550	bra_J01427	667	Alyr_bra672-4b	15Alyrscaffold_5&braA10	1
AlyrAL8G37360	bra_J01427	26111	Alyr_bra1061-532b	535Alyrscaffold_8&braA10	1
AlyrAL1G18450	can_Capana11g000042	356	Alyr_can119-6b	8Alyrscaffold_1&canChr11	1
AlyrAL8G37360	can_Capana11g000042	942	Alyr_can732-19b	20Alyrscaffold_8&canChr11	1
AlyrAL1G18450	cca_21565	515	Alyr_cca67-4b	12Alyrscaffold_1&ccaLG04	1
AlyrAL5G23550	cca_25541	525	Alyr_cca465-10b	12Alyrscaffold_5&Scaffold126026	1
AlyrAL5G23550	cca_21565	830	Alyr_cca502-17b	19Alyrscaffold_5&ccaLG04	1
AlyrAL8G37360	cca_21565	751	Alyr_cca814-13b	16Alyrscaffold_8&ccaLG04	1
AlyrAL1G18450	ccle_Ciclev10028173m	308	Alyr_ccle145-6b	7Alyrscaffold_1&cclescaffold_8	1
AlyrAL5G23550	ccle_Ciclev10028173m	1492	Alyr_ccle539-8b	35Alyrscaffold_5&cclescaffold_8	1
AlyrAL8G37360	ccle_Ciclev10028173m	2220	Alyr_ccle907-45b	48Alyrscaffold_8&cclescaffold_8	1
AlyrAL5G23550	cgr_2519s0047	552	Alyr_cgr639-0b	12Alyrscaffold_5&cgrScaffold2519	1
AlyrAL5G23550	cgr_3756s0008	493	Alyr_cgr655-6b	10Alyrscaffold_5&cgrScaffold3756	1
AlyrAL8G37360	cgr_2519s0047	2534	Alyr_cgr1083-39b	51Alyrscaffold_8&cgrScaffold2519	1
AlyrAL5G23550	cgy_17906	341	Alyr_cgy621-5b	7Alyrscaffold_5&gyscaffold156.1	1
AlyrAL5G23550	cla_005079	286	Alyr_cla503-5b	6Alyrscaffold_5&claChr3	1
AlyrAL1G18450	coc_01_g10620	941	Alyr_coc8-7b	22Alyrscaffold_1&cocchr1	1
AlyrAL5G23550	coc_01_g10620	1279	Alyr_coc371-25b	28Alyrscaffold_5&cocchr1	1
AlyrAL8G37360	coc_01_g10620	1723	Alyr_coc640-34b	37Alyrscaffold_8&cocchr1	1
AlyrAL5G23550	AlyrAL8G37360	1402	Alyr179-0b	31Alyrscaffold_5&Alyrscaffold_8	1
AlyrAL5G23550	cpa_65.29cpa	326	Alyr_cpa450-1b	7Alyrscaffold_5&cpasupercontig_65	1
AlyrAL8G37360	cpa_65.29cpa	285	Alyr_cpa747-5b	6Alyrscaffold_8&cpasupercontig_65	1
AlyrAL1G18450	cru_10008824	115968	Alyr_cru0-597b	2343Alyrscaffold_1&cruscaffold_1	1
AlyrAL5G23550	cru_10019442	8651	Alyr_cru245-100b	179Alyrscaffold_5&cruscaffold_5	1
AlyrAL5G23550	cru_10028339	1490	Alyr_cru270-0b	35Alyrscaffold_5&cruscaffold_8	1
AlyrAL8G37360	cru_10019442	1408	Alyr_cru429-30b	31Alyrscaffold_8&cruscaffold_5	1
AlyrAL8G37360	cru_10028339	102074	Alyr_cru449-1470b	2071Alyrscaffold_8&cruscaffold_8	1
AlyrAL1G18450	Csat104766197	114124	Alyr_Csat10-582b	2315Alyrscaffold_1&CsatNC_025687.1	1
AlyrAL1G18450	Csat104739394	114332	Alyr_Csat139-570b	2319Alyrscaffold_1&CsatNC_025698.1	1
AlyrAL1G18450	Csat104754990	79718	Alyr_Csat178-477b	1613Alyrscaffold_1&CsatNC_025701.1	1
AlyrAL5G23550	Csat104738229	623	Alyr_Csat678-0b	14Alyrscaffold_5&CsatNC_025686.1	1
AlyrAL5G23550	Csat104780357	55724	Alyr_Csat689-86b	1137Alyrscaffold_5&CsatNC_025688.1	1
AlyrAL5G23550	Csat104790757	79576	Alyr_Csat718-559b	1627Alyrscaffold_5&CsatNC_025690.1	1
AlyrAL5G23550	Csat104710975	11893	Alyr_Csat746-47b	247Alyrscaffold_5&CsatNC_025693.1	1
AlyrAL5G23550	Csat104726667	1246	Alyr_Csat774-0b	28Alyrscaffold_5&CsatNC_025695.1	1
AlyrAL5G23550	Csat104762185	1287	Alyr_Csat818-0b	29Alyrscaffold_5&CsatNC_025702.1	1
AlyrAL8G37360	Csat104738229	41675	Alyr_Csat1234-533b	847Alyrscaffold_8&CsatNC_025686.1	1
AlyrAL8G37360	Csat104780357	1213	Alyr_Csat1257-26b	27Alyrscaffold_8&CsatNC_025688.1	1
AlyrAL8G37360	Csat104790757	1654	Alyr_Csat1266-37b	38Alyrscaffold_8&CsatNC_025690.1	1
AlyrAL8G37360	Csat104710975	1440	Alyr_Csat1283-31b	32Alyrscaffold_8&CsatNC_025693.1	1
AlyrAL8G37360	Csat104726667	77224	Alyr_Csat1302-1033b	1571Alyrscaffold_8&CsatNC_025695.1	1
AlyrAL8G37360	Csat104762185	97034	Alyr_Csat1362-1439b	1980Alyrscaffold_8&CsatNC_025702.1	1
AlyrAL1G18450	cync_Ccrd_011167	281	Alyr_cync6-1b	7Alyrscaffold_1&cyncCM009733.1	1
AlyrAL1G18450	cync_Ccrd_021388	296	Alyr_cync61-1b	7Alyrscaffold_1&cyncCM009741.1	1
AlyrAL5G23550	cync_Ccrd_011167	391	Alyr_cync323-3b	9Alyrscaffold_5&cyncCM009733.1	1
AlyrAL5G23550	cync_Ccrd_021432	364	Alyr_cync356-4b	9Alyrscaffold_5&cyncCM009741.1	1
AlyrAL8G37360	cync_Ccrd_011167	530	Alyr_cync567-10b	12Alyrscaffold_8&cyncCM009733.1	1
AlyrAL8G37360	cync_Ccrd_021432	254	Alyr_cync598-5b	6Alyrscaffold_8&cyncCM009741.1	1
AlyrAL1G18450	dca_006083	705	Alyr_dca26-16b	17Alyrscaffold_1&dcaDCARv2_Chr2	1
AlyrAL1G18450	dca_018784	1067	Alyr_dca115-20b	25Alyrscaffold_1&dcaDCARv2_Chr5	1
AlyrAL5G23550	dca_006083	517	Alyr_dca638-2b	13Alyrscaffold_5&dcaDCARv2_Chr2	1
AlyrAL5G23550	dca_018784	1035	Alyr_dca676-6b	24Alyrscaffold_5&dcaDCARv2_Chr5	1
AlyrAL8G37360	dca_006083	1617	Alyr_dca1085-36b	37Alyrscaffold_8&dcaDCARv2_Chr2	1
AlyrAL8G37360	dca_018784	1120	Alyr_dca1156-23b	25Alyrscaffold_8&dcaDCARv2_Chr5	1
AlyrAL5G23550	egr_J00898	536	Alyr_egr623-1b	12Alyrscaffold_5&egrChr10	1
AlyrAL8G37360	egr_J00898	583	Alyr_egr1023-10b	13Alyrscaffold_8&egrChr10	1
AlyrAL1G18450	gma_11G195200	389	Alyr_gma229-1b	9Alyrscaffold_1&gmaChr11	1
AlyrAL1G18450	gma_12G078900	901	Alyr_gma234-4b	22Alyrscaffold_1&gmaChr12	1
AlyrAL1G18450	gma_12G176900	440	Alyr_gma239-6b	10Alyrscaffold_1&gmaChr12	1
AlyrAL1G18450	gma_13G323800	719	Alyr_gma275-5b	17Alyrscaffold_1&gmaChr13	1
AlyrAL5G23550	gma_11G195200	1221	Alyr_gma1347-25b	28Alyrscaffold_5&gmaChr11	1
AlyrAL5G23550	gma_12G176900	1482	Alyr_gma1362-26b	34Alyrscaffold_5&gmaChr12	1
AlyrAL5G23550	gma_12G078900	777	Alyr_gma1363-14b	18Alyrscaffold_5&gmaChr12	1
AlyrAL5G23550	gma_13G323800	1921	Alyr_gma1369-26b	43Alyrscaffold_5&gmaChr13	1
AlyrAL8G37360	gma_11G195200	288	Alyr_gma2229-3b	6Alyrscaffold_8&gmaChr11	1
AlyrAL8G37360	gma_12G078900	518	Alyr_gma2233-8b	11Alyrscaffold_8&gmaChr12	1
AlyrAL8G37360	gma_13G323800	992	Alyr_gma2258-20b	22Alyrscaffold_8&gmaChr13	1
AlyrAL1G18450	gra_003G144100	991	Alyr_gra36-20b	23Alyrscaffold_1&graChr03	1
AlyrAL1G18450	gra_009G110300	278	Alyr_gra184-5b	6Alyrscaffold_1&graChr09	1
AlyrAL5G23550	gra_003G144100	657	Alyr_gra854-6b	14Alyrscaffold_5&graChr03	1
AlyrAL5G23550	gra_004G230700	326	Alyr_gra870-3b	7Alyrscaffold_5&graChr04	1
AlyrAL5G23550	gra_009G110300	405	Alyr_gra949-4b	9Alyrscaffold_5&graChr09	1
AlyrAL8G37360	gra_003G144100	468	Alyr_gra1491-8b	10Alyrscaffold_8&graChr03	1
AlyrAL8G37360	gra_004G230700	426	Alyr_gra1513-7b	9Alyrscaffold_8&graChr04	1
AlyrAL8G37360	gra_006G165000	332	Alyr_gra1547-6b	8Alyrscaffold_8&graChr06	1
AlyrAL8G37360	gra_009G110300	512	Alyr_gra1605-9b	11Alyrscaffold_8&graChr09	1
AlyrAL1G18450	Inil109192792	837	Alyr_Inil97-17b	20Alyrscaffold_1&InilNW_017618262.1	1
AlyrAL5G23550	Inil109192792	1464	Alyr_Inil625-9b	34Alyrscaffold_5&InilNW_017618262.1	1
AlyrAL8G37360	Inil109192792	1186	Alyr_Inil1045-25b	26Alyrscaffold_8&InilNW_017618262.1	1
AlyrAL5G23550	Lsat6_43581	525	Alyr_lac616-4b	12Alyrscaffold_5&lg_6	1
AlyrAL8G37360	Lsat6_43581	701	Alyr_lac984-12b	15Alyrscaffold_8&lg_6	1
AlyrAL1G18450	lal_scaffold2147_10lal	1141	Alyr_lal136-14b	24Alyrscaffold_1&lal_scaffold2147	1
AlyrAL1G18450	lal_scaffold863_20lal	2780	Alyr_lal295-4b	57Alyrscaffold_1&lal_scaffold863	1
AlyrAL8G37360	lal_scaffold2418_21lal	1182	Alyr_lal1535-19b	24Alyrscaffold_8&lal_scaffold2418	1
AlyrAL8G37360	Lang109351666	1008	Alyr_Lang1386-21b	22Alyrscaffold_8&LangNC_032015.1	1
AlyrAL8G37360	lus_10026527	433	Alyr_lus1641-9b	10Alyrscaffold_8&lusscaffold617	1
AlyrAL1G18450	mes_11G149700	475	Alyr_mes120-4b	11Alyrscaffold_1&meschr11	1
AlyrAL5G23550	mes_11G149700	1244	Alyr_mes768-26b	28Alyrscaffold_5&meschr11	1
AlyrAL8G37360	mes_08G009300	458	Alyr_mes1222-9b	11Alyrscaffold_8&meschr08	1
AlyrAL8G37360	mes_11G149700	1744	Alyr_mes1229-36b	38Alyrscaffold_8&meschr11	1
AlyrAL1G18450	mgu_N02577	562	Alyr_mgu67-12b	13Alyrscaffold_1&mguscaffold_14	1
AlyrAL5G23550	mgu_N02577	2151	Alyr_mgu611-29b	48Alyrscaffold_5&mguscaffold_14	1
AlyrAL5G23550	mgu_D02269	1593	Alyr_mgu638-15b	37Alyrscaffold_5&mguscaffold_4	1
AlyrAL8G37360	mgu_N02577	1049	Alyr_mgu1007-21b	23Alyrscaffold_8&mguscaffold_14	1
AlyrAL1G18450	mlut_maker-scaffold_165-snap-gene-3.142-mRNA-1	293	Alyr_mlut64-0b	7Alyrscaffold_1&mlutscaffold_165	1
AlyrAL5G23550	mlut_maker-scaffold_151-fgenesh-gene-3.105-mRNA-1	630	Alyr_mlut973-12b	14Alyrscaffold_5&mlutscaffold_151	1
AlyrAL5G23550	mlut_maker-scaffold_163-fgenesh-gene-1.45-mRNA-1	512	Alyr_mlut976-6b	11Alyrscaffold_5&mlutscaffold_163	1
AlyrAL5G23550	mlut_maker-scaffold_165-snap-gene-3.142-mRNA-1	769	Alyr_mlut977-15b	17Alyrscaffold_5&mlutscaffold_165	1
AlyrAL5G23550	mlut_maker-scaffold_742-snap-gene-0.162-mRNA-1	328	Alyr_mlut1094-6b	7Alyrscaffold_5&mlutscaffold_742	1
AlyrAL8G37360	mlut_maker-scaffold_163-fgenesh-gene-1.45-mRNA-1	523	Alyr_mlut1666-9b	11Alyrscaffold_8&mlutscaffold_163	1
AlyrAL5G23550	Mnot21403483	364	Alyr_Mnot471-7b	8Alyrscaffold_5&MnotNW_010367841.1	1
AlyrAL1G18450	mtr_4g057865	369	Alyr_mtr103-5b	9Alyrscaffold_1&mtrchr4	1
AlyrAL8G37360	mtr_4g057865	1580	Alyr_mtr988-32b	35Alyrscaffold_8&mtrchr4	1
AlyrAL8G37360	nnu_21352	319	Alyr_nnu1111-4b	7Alyrscaffold_8&nnumegascaffold_3	1
AlyrAL1G18450	pbr_030335.1	435	Alyr_pbr32-2b	10Alyrscaffold_1&pbrChr11	1
AlyrAL5G23550	pbr_030335.1	541	Alyr_pbr744-10b	12Alyrscaffold_5&pbrChr11	1
AlyrAL8G37360	pbr_030335.1	283	Alyr_pbr1369-3b	6Alyrscaffold_8&pbrChr11	1
AlyrAL8G37360	pbr_018992.1	276	Alyr_pbr1445-3b	6Alyrscaffold_8&pbrChr3	1
AlyrAL1G18450	pmu_001080	289	Alyr_pmu7-4b	7Alyrscaffold_1&pmuPa1	1
AlyrAL5G23550	pmu_001080	361	Alyr_pmu515-6b	8Alyrscaffold_5&pmuPa1	1
AlyrAL8G37360	pmu_001080	1183	Alyr_pmu870-23b	26Alyrscaffold_8&pmuPa1	1
AlyrAL1G18450	ppe_6G107400	390	Alyr_ppe116-6b	9Alyrscaffold_1&ppePp06	1
AlyrAL5G23550	ppe_6G107400	1093	Alyr_ppe502-23b	25Alyrscaffold_5&ppePp06	1
AlyrAL8G37360	ppe_6G107400	1926	Alyr_ppe861-39b	42Alyrscaffold_8&ppePp06	1
AlyrAL1G18450	ptr_009G008500	492	Alyr_ptr167-3b	12Alyrscaffold_1&ptrChr09	1
AlyrAL5G23550	ptr_009G008500	507	Alyr_ptr864-9b	11Alyrscaffold_5&ptrChr09	1
AlyrAL8G37360	ptr_009G008500	271	Alyr_ptr1449-3b	6Alyrscaffold_8&ptrChr09	1
AlyrAL1G18450	pvu_005G132200	869	Alyr_pvu94-20b	21Alyrscaffold_1&pvuChr05	1
AlyrAL1G18450	pvu_011G083500	966	Alyr_pvu201-4b	23Alyrscaffold_1&pvuChr11	1
AlyrAL5G23550	pvu_005G132200	2016	Alyr_pvu709-26b	46Alyrscaffold_5&pvuChr05	1
AlyrAL5G23550	pvu_011G083500	858	Alyr_pvu774-14b	20Alyrscaffold_5&pvuChr11	1
AlyrAL8G37360	pvu_011G083500	1729	Alyr_pvu1234-35b	38Alyrscaffold_8&pvuChr11	1
AlyrAL1G18450	rco_29589.t000002	390	Alyr_rco11-0b	9Alyrscaffold_1&rco29589	1
AlyrAL5G23550	rco_29589.t000002	562	Alyr_rco424-11b	12Alyrscaffold_5&rco29589	1
AlyrAL8G37360	rco_30078.t000095	393	Alyr_rco784-7b	9Alyrscaffold_8&rco30078	1
AlyrAL5G23550	salp_SapurV1A.0049s0180.1	315	Alyr_salp708-5b	7Alyrscaffold_5&salpchr09	1
AlyrAL1G18450	sin_1024104	892	Alyr_sin179-15b	21Alyrscaffold_1&sinLG9	1
AlyrAL1G18450	sin_1024592	393	Alyr_sin186-6b	9Alyrscaffold_1&sinLG9	1
AlyrAL5G23550	sin_1024592	1116	Alyr_sin668-4b	25Alyrscaffold_5&sinLG9	1
AlyrAL5G23550	sin_1024104	1336	Alyr_sin673-15b	30Alyrscaffold_5&sinLG9	1
AlyrAL8G37360	sin_1004423	411	Alyr_sin992-8b	10Alyrscaffold_8&sinLG11	1
AlyrAL8G37360	sin_1024104	1154	Alyr_sin1092-23b	25Alyrscaffold_8&sinLG9	1
AlyrAL8G37360	sin_1024592	1727	Alyr_sin1097-34b	37Alyrscaffold_8&sinLG9	1
AlyrAL1G18450	sir_scaffold1384_1sir	15233	Alyr_sir31-0b	308Alyrscaffold_1&sir_scaffold1384	1
AlyrAL8G37360	sir_scaffold2002_8sir	1092	Alyr_sir847-19b	22Alyrscaffold_8&sir_scaffold2002	1
AlyrAL1G18450	sly_06g074990.1sly	469	Alyr_sly127-7b	11Alyrscaffold_1&slych06	1
AlyrAL5G23550	sly_06g074990.1sly	765	Alyr_sly636-13b	18Alyrscaffold_5&slych06	1
AlyrAL8G37360	sly_06g074990.1sly	746	Alyr_sly1043-14b	17Alyrscaffold_8&slych06	1
AlyrAL1G18450	spa_c0007_00047	279	Alyr_spa118-5b	7Alyrscaffold_1&spaSp5	1
AlyrAL1G18450	spa_c0002_00897	301	Alyr_spa121-1b	7Alyrscaffold_1&spaSp6	1
AlyrAL5G23550	spa_c0007_00047	60294	Alyr_spa434-28b	1227Alyrscaffold_5&spaSp5	1
AlyrAL5G23550	spa_c0002_00897	2670	Alyr_spa449-32b	61Alyrscaffold_5&spaSp6	1
AlyrAL8G37360	spa_c0007_00047	1587	Alyr_spa674-35b	36Alyrscaffold_8&spaSp5	1
AlyrAL8G37360	spa_c0002_00897	34750	Alyr_spa676-703b	706Alyrscaffold_8&spaSp6	1
AlyrAL1G18450	spe_06g031400.1	464	Alyr_spe122-7b	11Alyrscaffold_1&spech06	1
AlyrAL1G18450	spe_11g028530.1	319	Alyr_spe173-6b	7Alyrscaffold_1&spech11	1
AlyrAL5G23550	spe_06g031400.1	646	Alyr_spe607-10b	15Alyrscaffold_5&spech06	1
AlyrAL5G23550	spe_11g028530.1	493	Alyr_spe647-0b	11Alyrscaffold_5&spech11	1
AlyrAL8G37360	spe_06g031400.1	772	Alyr_spe1006-14b	17Alyrscaffold_8&spech06	1
AlyrAL8G37360	spe_11g028530.1	1144	Alyr_spe1044-23b	24Alyrscaffold_8&spech11	1
AlyrAL1G18450	stu_01011998	346	Alyr_stu98-0b	8Alyrscaffold_1&stuchr06	1
AlyrAL5G23550	stu_01011998	475	Alyr_stu544-10b	11Alyrscaffold_5&stuchr06	1
AlyrAL8G37360	stu_00001145	737	Alyr_stu923-15b	16Alyrscaffold_8&stuchr11	1
AlyrAL5G23550	tca_042127	820	Alyr_tca576-8b	18Alyrscaffold_5&tcascaffold_9	1
AlyrAL8G37360	tca_042127	730	Alyr_tca894-13b	16Alyrscaffold_8&tcascaffold_9	1
AlyrAL1G18450	tha_Th2v01052	593	Alyr_tha15-9b	13Alyrscaffold_1&thascaffold00001	1
AlyrAL1G18450	tha_Th2v07622	2947	Alyr_tha79-46b	63Alyrscaffold_1&thascaffold00006	1
AlyrAL1G18450	tha_Th2v15670	16634	Alyr_tha100-330b	346Alyrscaffold_1&thascaffold00010	1
AlyrAL1G18450	tha_Th2v18859	630	Alyr_tha114-13b	16Alyrscaffold_1&thascaffold00014	1
AlyrAL1G18450	tha_Th2v21235	495	Alyr_tha116-10b	13Alyrscaffold_1&thascaffold00016	1
AlyrAL5G23550	tha_Th2v07622	269	Alyr_tha642-2b	6Alyrscaffold_5&thascaffold00006	1
AlyrAL5G23550	tha_Th2v15670	268	Alyr_tha671-2b	6Alyrscaffold_5&thascaffold00010	1
AlyrAL5G23550	tha_Th2v18859	4991	Alyr_tha681-52b	109Alyrscaffold_5&thascaffold00014	1
AlyrAL5G23550	tha_Th2v21235	1177	Alyr_tha683-4b	27Alyrscaffold_5&thascaffold00016	1
AlyrAL8G37360	tha_Th2v07622	386	Alyr_tha1081-7b	9Alyrscaffold_8&thascaffold00006	1
AlyrAL8G37360	tha_Th2v15670	416	Alyr_tha1098-8b	10Alyrscaffold_8&thascaffold00010	1
AlyrAL8G37360	tha_Th2v18859	4040	Alyr_tha1105-83b	85Alyrscaffold_8&thascaffold00014	1
AlyrAL8G37360	tha_Th2v21235	2166	Alyr_tha1113-46b	48Alyrscaffold_8&thascaffold00016	1
AlyrAL1G18450	thh_10007342m	111002	Alyr_thh51-550b	2253Alyrscaffold_1&thhscaffold_5	1
AlyrAL5G23550	thh_10013201m	2837	Alyr_thh269-32b	65Alyrscaffold_5&thhscaffold_2	1
AlyrAL5G23550	thh_10002793m	5489	Alyr_thh284-27b	115Alyrscaffold_5&thhscaffold_4	1
AlyrAL8G37360	thh_10013201m	35496	Alyr_thh454-720b	723Alyrscaffold_8&thhscaffold_2	1
AlyrAL8G37360	thh_10002793m	1374	Alyr_thh467-31b	32Alyrscaffold_8&thhscaffold_4	1
AlyrAL1G18450	tsa_Ts1g06890	72195	Alyr_tsa0-565b	1459Alyrscaffold_1&tsach1-01	1
AlyrAL5G23550	tsa_Ts5g18600	1617	Alyr_tsa406-13b	34Alyrscaffold_5&tsach5-26	1
AlyrAL5G23550	tsa_Ts6g24840	2074	Alyr_tsa414-15b	47Alyrscaffold_5&tsach6-64	1
AlyrAL8G37360	tsa_Ts5g18600	526	Alyr_tsa651-11b	12Alyrscaffold_8&tsach5-26	1
AlyrAL8G37360	tsa_Ts6g24840	12463	Alyr_tsa667-249b	252Alyrscaffold_8&tsach6-64	1
AlyrAL1G18450	van_0021ss02350.1	321	Alyr_van106-6b	7Alyrscaffold_1&vanSuperScaf_21	1
AlyrAL1G18450	van_0032ss00880.1	337	Alyr_van115-0b	8Alyrscaffold_1&vanSuperScaf_32	1
AlyrAL5G23550	van_0021ss02350.1	576	Alyr_van614-11b	13Alyrscaffold_5&vanSuperScaf_21	1
AlyrAL5G23550	van_0032ss00880.1	602	Alyr_van619-12b	14Alyrscaffold_5&vanSuperScaf_32	1
AlyrAL1G18450	vra_02g06110	1458	Alyr_vra10-18b	34Alyrscaffold_1&vraVr02	1
AlyrAL1G18450	vra_04g03010	1113	Alyr_vra32-18b	26Alyrscaffold_1&vraVr04	1
AlyrAL5G23550	vra_02g06110	1122	Alyr_vra562-13b	26Alyrscaffold_5&vraVr02	1
AlyrAL5G23550	vra_04g03010	1377	Alyr_vra590-14b	31Alyrscaffold_5&vraVr04	1
AlyrAL8G37360	vra_02g06110	1398	Alyr_vra962-27b	30Alyrscaffold_8&vraVr02	1
AlyrAL8G37360	vra_04g03010	955	Alyr_vra973-18b	21Alyrscaffold_8&vraVr04	1
AlyrAL5G23550	vvi_01025721001	251	Alyr_vvi548-0b	6Alyrscaffold_5&vvichr8	1
AlyrAL8G37360	vvi_01025721001	511	Alyr_vvi901-10b	12Alyrscaffold_8&vvichr8	1
Aoff109850165	aocc_Anaoc.0005s1371.1	273	aocc_Aoff509-5b	6AoffNC_033800.1&aoccscaffold_5	1
aocc_Anaoc.0005s1371.1	aqc_Aqcoe1G135500.1	2696	aocc_aqc936-30b	61aoccscaffold_5&aqcChr_01	1
aocc_Anaoc.0005s1371.1	ath_AT3G45060	388	aocc_ath1156-2b	9aoccscaffold_5&athChr3	1
aocc_Anaoc.0005s1371.1	ath_AT5G60770	1594	aocc_ath1165-33b	36aoccscaffold_5&athChr5	1
aocc_Anaoc.0005s1371.1	bcei_evm.model.Scaffold145.57	560	aocc_bcei2272-1b	12aoccscaffold_5&bceiScaffold145	1
aocc_Anaoc.0005s1371.1	bcei_evm.model.Scaffold223.58	2250	aocc_bcei2317-34b	47aoccscaffold_5&bceiScaffold223	1
aocc_Anaoc.0005s1371.1	bcei_evm.model.Scaffold500.91	380	aocc_bcei2378-3b	9aoccscaffold_5&bceiScaffold500	1
aocc_Anaoc.0005s1371.1	bnp_BnaA10g13570D	1275	aocc_bnp1906-20b	31aoccscaffold_5&bnpchrA10	1
aocc_Anaoc.0005s1371.1	bnp_BnaC09g35990D	552	aocc_bnp1979-1b	13aoccscaffold_5&bnpchrC09	1
aocc_Anaoc.0005s1371.1	bol_Bo2g024610	672	aocc_bol1207-1b	17aoccscaffold_5&bolC2	1
Bostr.26833s0161	aocc_Anaoc.0005s1371.1	1406	aocc_Bost879-2b	32BostScaffold26833&aoccscaffold_5	1
Bostr.0556s0793	aocc_Anaoc.0005s1371.1	439	aocc_Bost1190-7b	10BostScaffold556&aoccscaffold_5	1
aocc_Anaoc.0005s1371.1	bra_A02349	250	aocc_bra1201-0b	6aoccscaffold_5&braA01	1
aocc_Anaoc.0005s1371.1	bra_J01427	1667	aocc_bra1265-26b	39aoccscaffold_5&braA10	1
aocc_Anaoc.0005s1371.1	can_Capana11g000042	378	aocc_can915-5b	8aoccscaffold_5&canChr11	1
aocc_Anaoc.0005s1371.1	cbac_rna10750	280	aocc_cbac734-4b	6aoccscaffold_5&cbacCM008446.1	1
aocc_Anaoc.0005s1371.1	cbac_rna22211	583	aocc_cbac760-7b	13aoccscaffold_5&cbacCM008451.1	1
cca_25541	aocc_Anaoc.0005s1371.1	1995	aocc_cca184-3b	43Scaffold126026&aoccscaffold_5	1
aocc_Anaoc.0005s1371.1	cca_21565	2544	aocc_cca1386-3b	55aoccscaffold_5&ccaLG04	1
aocc_Anaoc.0005s1371.1	cchi_rna7848	479	aocc_cchi899-6b	10aoccscaffold_5&cchiCM008433.1	1
aocc_Anaoc.0005s1371.1	cchi_rna19739	687	aocc_cchi918-9b	15aoccscaffold_5&cchiCM008437.1	1
aocc_Anaoc.0005s1371.1	ccle_Ciclev10013718m	571	aocc_ccle1069-13b	14aoccscaffold_5&cclescaffold_6	1
aocc_Anaoc.0005s1371.1	ccle_Ciclev10028173m	13450	aocc_ccle1077-163b	283aoccscaffold_5&cclescaffold_8	1
aocc_Anaoc.0005s1371.1	cgr_2519s0047	1273	aocc_cgr948-26b	29aoccscaffold_5&cgrScaffold2519	1
aocc_Anaoc.0005s1371.1	cgr_3756s0008	304	aocc_cgr952-2b	7aoccscaffold_5&cgrScaffold3756	1
aocc_Anaoc.0005s1371.1	cgy_17906	391	aocc_cgy1017-1b	9aoccscaffold_5&gyscaffold156.1	1
aocc_Anaoc.0005s1371.1	cla_005079	520	aocc_cla1107-0b	11aoccscaffold_5&claChr3	1
aocc_Anaoc.0005s1371.1	coc_01_g10620	10781	aocc_coc902-135b	228aoccscaffold_5&cocchr1	1
aocc_Anaoc.0005s1371.1	cpa_65.29cpa	934	aocc_cpa1029-15b	20aoccscaffold_5&cpasupercontig_65	1
aocc_Anaoc.0005s1371.1	cru_10019442	386	aocc_cru1138-2b	9aoccscaffold_5&cruscaffold_5	1
aocc_Anaoc.0005s1371.1	cru_10028339	1394	aocc_cru1163-29b	32aoccscaffold_5&cruscaffold_8	1
Csat104738229	aocc_Anaoc.0005s1371.1	1595	aocc_Csat290-33b	36CsatNC_025686.1&aoccscaffold_5	1
Csat104780357	aocc_Anaoc.0005s1371.1	337	aocc_Csat704-6b	8CsatNC_025688.1&aoccscaffold_5	1
Csat104790757	aocc_Anaoc.0005s1371.1	329	aocc_Csat1068-6b	8CsatNC_025690.1&aoccscaffold_5	1
Csat104710975	aocc_Anaoc.0005s1371.1	343	aocc_Csat1648-7b	8CsatNC_025693.1&aoccscaffold_5	1
Csat104726667	aocc_Anaoc.0005s1371.1	1294	aocc_Csat2121-27b	30CsatNC_025695.1&aoccscaffold_5	1
Csat104762185	aocc_Anaoc.0005s1371.1	1290	aocc_Csat3471-27b	30CsatNC_025702.1&aoccscaffold_5	1
aocc_Anaoc.0005s1371.1	cync_Ccrd_011167	714	aocc_cync643-14b	18aoccscaffold_5&cyncCM009733.1	1
aocc_Anaoc.0005s1371.1	cync_Ccrd_021394	388	aocc_cync655-2b	9aoccscaffold_5&cyncCM009741.1	1
aocc_Anaoc.0005s1371.1	dca_006083	1003	aocc_dca1218-16b	24aoccscaffold_5&dcaDCARv2_Chr2	1
aocc_Anaoc.0005s1371.1	egr_J00898	1489	aocc_egr1224-29b	35aoccscaffold_5&egrChr10	1
aocc_Anaoc.0005s1371.1	gma_11G195200	1915	aocc_gma2316-9b	40aoccscaffold_5&gmaChr11	1
aocc_Anaoc.0005s1371.1	gma_12G078900	2464	aocc_gma2323-21b	52aoccscaffold_5&gmaChr12	1
aocc_Anaoc.0005s1371.1	gma_12G176900	2437	aocc_gma2324-14b	53aoccscaffold_5&gmaChr12	1
aocc_Anaoc.0005s1371.1	gma_13G323800	3338	aocc_gma2345-36b	73aoccscaffold_5&gmaChr13	1
aocc_Anaoc.0005s1371.1	gra_003G144100	1895	aocc_gra1749-28b	40aoccscaffold_5&graChr03	1
aocc_Anaoc.0005s1371.1	gra_004G230700	408	aocc_gra1761-1b	9aoccscaffold_5&graChr04	1
aocc_Anaoc.0005s1371.1	gra_006G165000	677	aocc_gra1782-8b	17aoccscaffold_5&graChr06	1
aocc_Anaoc.0005s1371.1	gra_009G110300	1900	aocc_gra1805-30b	40aoccscaffold_5&graChr09	1
Inil109181063	aocc_Anaoc.0005s1371.1	495	aocc_Inil533-3b	12InilNW_017617471.1&aoccscaffold_5	1
Inil109192792	aocc_Anaoc.0005s1371.1	2458	aocc_Inil920-17b	54InilNW_017618262.1&aoccscaffold_5	1
Inil109170874	aocc_Anaoc.0005s1371.1	441	aocc_Inil1690-0b	10InilNW_017619805.1&aoccscaffold_5	1
aocc_Anaoc.0005s1371.1	jre_00008986	508	aocc_jre1422-8b	11aoccscaffold_5&jcf7180001221785	1
aocc_Anaoc.0005s1371.1	kafe_Kaladp0002s0080.1	276	aocc_kafe1002-5b	7aoccscaffold_5&kafeScaffold_2	1
aocc_Anaoc.0005s1371.1	Lsat6_43581	2692	aocc_lac1233-21b	61aoccscaffold_5&lg_6	1
aocc_Anaoc.0005s1371.1	lal_scaffold2418_21lal	769	aocc_lal670-15b	18aoccscaffold_5&lal_scaffold2418	1
Lang109351666	aocc_Anaoc.0005s1371.1	327	aocc_Lang786-3b	8LangNC_032015.1&aoccscaffold_5	1
aocc_Anaoc.0005s1371.1	lus_10026527	358	aocc_lus2013-7b	9aoccscaffold_5&lusscaffold617	1
aocc_Anaoc.0005s1371.1	mes_08G009300	840	aocc_mes1598-11b	20aoccscaffold_5&meschr08	1
aocc_Anaoc.0005s1371.1	mes_11G149700	9918	aocc_mes1645-119b	210aoccscaffold_5&meschr11	1
aocc_Anaoc.0005s1371.1	mgu_N02577	5036	aocc_mgu1143-60b	112aoccscaffold_5&mguscaffold_14	1
aocc_Anaoc.0005s1371.1	mlut_maker-scaffold_151-fgenesh-gene-3.105-mRNA-1	1791	aocc_mlut2152-2b	39aoccscaffold_5&mlutscaffold_151	1
aocc_Anaoc.0005s1371.1	mlut_maker-scaffold_163-fgenesh-gene-1.45-mRNA-1	1430	aocc_mlut2154-16b	31aoccscaffold_5&mlutscaffold_163	1
aocc_Anaoc.0005s1371.1	mlut_maker-scaffold_165-snap-gene-3.142-mRNA-1	1897	aocc_mlut2156-2b	42aoccscaffold_5&mlutscaffold_165	1
aocc_Anaoc.0005s1371.1	mlut_maker-scaffold_742-snap-gene-0.162-mRNA-1	808	aocc_mlut2225-0b	17aoccscaffold_5&mlutscaffold_742	1
Mnot21403483	aocc_Anaoc.0005s1371.1	1134	aocc_Mnot1465-1b	24MnotNW_010367841.1&aoccscaffold_5	1
aocc_Anaoc.0005s1371.1	mtr_4g057865	6819	aocc_mtr1192-101b	150aoccscaffold_5&mtrchr4	1
aocc_Anaoc.0005s1371.1	nnu_21352	791	aocc_nnu1139-10b	17aoccscaffold_5&nnumegascaffold_3	1
aocc_Anaoc.0005s1371.1	olea_Oeu056288.1	484	aocc_olea1241-8b	11aoccscaffold_5&oleachr1	1
aocc_Anaoc.0005s1371.1	olea_Oeu018375.1	391	aocc_olea1242-1b	9aoccscaffold_5&oleachr1	1
aocc_Anaoc.0005s1371.1	pax_00029g00215	456	aocc_pax1220-9b	10aoccscaffold_5&pax_00029	1
aocc_Anaoc.0005s1371.1	pax_00115g00006	416	aocc_pax1242-8b	9aoccscaffold_5&pax_00115	1
aocc_Anaoc.0005s1371.1	pbr_030335.1	2293	aocc_pbr1981-9b	48aoccscaffold_5&pbrChr11	1
aocc_Anaoc.0005s1371.1	pbr_018992.1	650	aocc_pbr2042-7b	14aoccscaffold_5&pbrChr3	1
aocc_Anaoc.0005s1371.1	pmu_001080	6466	aocc_pmu1195-49b	139aoccscaffold_5&pmuPa1	1
aocc_Anaoc.0005s1371.1	ppe_6G107400	12381	aocc_ppe1098-157b	262aoccscaffold_5&ppePp06	1
aocc_Anaoc.0005s1371.1	ptr_009G008500	2481	aocc_ptr1844-18b	52aoccscaffold_5&ptrChr09	1
aocc_Anaoc.0005s1371.1	pvu_005G132200	2775	aocc_pvu1325-23b	60aoccscaffold_5&pvuChr05	1
aocc_Anaoc.0005s1371.1	pvu_011G083500	8156	aocc_pvu1372-108b	176aoccscaffold_5&pvuChr11	1
aocc_Anaoc.0005s1371.1	rco_29589.t000002	2024	aocc_rco1137-1b	42aoccscaffold_5&rco29589	1
aocc_Anaoc.0005s1371.1	rco_30078.t000095	1091	aocc_rco1171-15b	26aoccscaffold_5&rco30078	1
aocc_Anaoc.0005s1371.1	roc_G13716	548	aocc_roc1088-3b	12aoccscaffold_5&rocS0123	1
aocc_Anaoc.0005s1371.1	salp_SapurV1A.0049s0180.1	2189	aocc_salp1642-33b	48aoccscaffold_5&salpchr09	1
aocc_Anaoc.0005s1371.1	sin_1004423	499	aocc_sin1176-3b	12aoccscaffold_5&sinLG11	1
aocc_Anaoc.0005s1371.1	sin_1024104	3763	aocc_sin1212-36b	82aoccscaffold_5&sinLG9	1
aocc_Anaoc.0005s1371.1	sin_1024592	5189	aocc_sin1221-101b	111aoccscaffold_5&sinLG9	1
aocc_Anaoc.0005s1371.1	sir_scaffold2002_8sir	880	aocc_sir948-15b	20aoccscaffold_5&sir_scaffold2002	1
aocc_Anaoc.0005s1371.1	sly_06g074990.1sly	1710	aocc_sly1180-14b	39aoccscaffold_5&slych06	1
aocc_Anaoc.0005s1371.1	spa_c0007_00047	348	aocc_spa1150-1b	8aoccscaffold_5&spaSp5	1
aocc_Anaoc.0005s1371.1	spa_c0002_00897	2302	aocc_spa1156-29b	53aoccscaffold_5&spaSp6	1
aocc_Anaoc.0005s1371.1	spe_06g031400.1	1661	aocc_spe1131-14b	38aoccscaffold_5&spech06	1
aocc_Anaoc.0005s1371.1	spe_11g028530.1	2317	aocc_spe1148-46b	49aoccscaffold_5&spech11	1
aocc_Anaoc.0005s1371.1	stu_01011998	623	aocc_stu1085-3b	14aoccscaffold_5&stuchr06	1
aocc_Anaoc.0005s1371.1	stu_00001145	454	aocc_stu1105-6b	10aoccscaffold_5&stuchr11	1
aocc_Anaoc.0005s1371.1	tca_042127	3093	aocc_tca1208-43b	64aoccscaffold_5&tcascaffold_9	1
aocc_Anaoc.0005s1371.1	tha_Th2v01052	453	aocc_tha1419-9b	11aoccscaffold_5&thascaffold00001	1
aocc_Anaoc.0005s1371.1	tha_Th2v07622	1628	aocc_tha1437-18b	36aoccscaffold_5&thascaffold00006	1
aocc_Anaoc.0005s1371.1	tha_Th2v15670	1587	aocc_tha1461-17b	35aoccscaffold_5&thascaffold00010	1
aocc_Anaoc.0005s1371.1	tha_Th2v18859	1838	aocc_tha1465-21b	43aoccscaffold_5&thascaffold00014	1
aocc_Anaoc.0005s1371.1	tha_Th2v21235	292	aocc_tha1484-1b	7aoccscaffold_5&thascaffold00016	1
aocc_Anaoc.0005s1371.1	thh_10013201m	2445	aocc_thh1136-30b	56aoccscaffold_5&thhscaffold_2	1
aocc_Anaoc.0005s1371.1	thh_10002793m	386	aocc_thh1149-2b	9aoccscaffold_5&thhscaffold_4	1
aocc_Anaoc.0005s1371.1	tsa_Ts5g18600	383	aocc_tsa1082-2b	9aoccscaffold_5&tsach5-26	1
aocc_Anaoc.0005s1371.1	tsa_Ts6g24840	2499	aocc_tsa1086-31b	57aoccscaffold_5&tsach6-64	1
aocc_Anaoc.0005s1371.1	van_0021ss02350.1	3261	aocc_van1250-36b	72aoccscaffold_5&vanSuperScaf_21	1
aocc_Anaoc.0005s1371.1	van_0032ss00880.1	2211	aocc_van1256-2b	48aoccscaffold_5&vanSuperScaf_32	1
aocc_Anaoc.0005s1371.1	vra_02g06110	6596	aocc_vra1135-87b	144aoccscaffold_5&vraVr02	1
aocc_Anaoc.0005s1371.1	vra_04g03010	3233	aocc_vra1149-34b	71aoccscaffold_5&vraVr04	1
aocc_Anaoc.0005s1371.1	vvi_01025721001	749	aocc_vvi1157-16b	19aoccscaffold_5&vvichr8	1
Xvis03_202038	aocc_Anaoc.0005s1371.1	298	aocc_Xvis459-3b	7Xvis03_scaffold3&aoccscaffold_5	1
Zjuj107411468	aocc_Anaoc.0005s1371.1	667	aocc_Zjuj292-3b	14ZjujNC_029680.1&aoccscaffold_5	1
Aoff109850165	aqc_Aqcoe1G135500.1	428	Aoff_aqc257-9b	10AoffNC_033800.1&aqcChr_01	1
Aoff109850165	cbac_rna22211	343	Aoff_cbac110-6b	7AoffNC_033800.1&cbacCM008451.1	1
Aoff109850165	cca_25541	371	Aoff_cca213-7b	8AoffNC_033800.1&Scaffold126026	1
Aoff109850165	cchi_rna19739	344	Aoff_cchi145-6b	7AoffNC_033800.1&cchiCM008437.1	1
Aoff109850165	ccle_Ciclev10028173m	322	Aoff_ccle425-6b	7AoffNC_033800.1&cclescaffold_8	1
Aoff109850165	coc_01_g10620	392	Aoff_coc329-7b	8AoffNC_033800.1&cocchr1	1
Aoff109850165	gma_12G176900	343	Aoff_gma757-6b	7AoffNC_033800.1&gmaChr12	1
Aoff109850165	gma_13G323800	356	Aoff_gma766-6b	8AoffNC_033800.1&gmaChr13	1
Aoff109850165	gra_003G144100	280	Aoff_gra359-5b	6AoffNC_033800.1&graChr03	1
Aoff109850165	mes_08G009300	325	Aoff_mes490-6b	7AoffNC_033800.1&meschr08	1
Aoff109850165	mes_11G149700	288	Aoff_mes515-5b	6AoffNC_033800.1&meschr11	1
Aoff109850165	mgu_N02577	292	Aoff_mgu320-5b	6AoffNC_033800.1&mguscaffold_14	1
Aoff109850165	mlut_maker-scaffold_151-fgenesh-gene-3.105-mRNA-1	291	Aoff_mlut391-5b	6AoffNC_033800.1&mlutscaffold_151	1
Aoff109850165	mlut_maker-scaffold_163-fgenesh-gene-1.45-mRNA-1	291	Aoff_mlut393-5b	6AoffNC_033800.1&mlutscaffold_163	1
Aoff109850165	mlut_maker-scaffold_165-snap-gene-3.142-mRNA-1	275	Aoff_mlut394-5b	6AoffNC_033800.1&mlutscaffold_165	1
Aoff109850165	mlut_maker-scaffold_742-snap-gene-0.162-mRNA-1	258	Aoff_mlut462-5b	6AoffNC_033800.1&mlutscaffold_742	1
Aoff109850165	Mnot21403483	377	Aoff_Mnot256-7b	8AoffNC_033800.1&MnotNW_010367841.1	1
Aoff109850165	nnu_21352	287	Aoff_nnu532-5b	6AoffNC_033800.1&nnumegascaffold_3	1
Aoff109850165	pbr_030335.1	342	Aoff_pbr452-6b	7AoffNC_033800.1&pbrChr11	1
Aoff109850165	pbr_018992.1	284	Aoff_pbr521-5b	6AoffNC_033800.1&pbrChr3	1
Aoff109850165	pmu_001080	380	Aoff_pmu365-7b	8AoffNC_033800.1&pmuPa1	1
Aoff109850165	ppe_6G107400	388	Aoff_ppe464-7b	8AoffNC_033800.1&ppePp06	1
Aoff109850165	pvu_005G132200	277	Aoff_pvu381-5b	6AoffNC_033800.1&pvuChr05	1
Aoff109850165	rco_29589.t000002	288	Aoff_rco279-5b	6AoffNC_033800.1&rco29589	1
Aoff109850165	rco_30078.t000095	312	Aoff_rco316-6b	7AoffNC_033800.1&rco30078	1
Aoff109850165	roc_G13716	328	Aoff_roc304-6b	7AoffNC_033800.1&rocS0123	1
Aoff109850165	sin_1004423	321	Aoff_sin326-6b	7AoffNC_033800.1&sinLG11	1
Aoff109850165	sin_1024592	295	Aoff_sin397-5b	6AoffNC_033800.1&sinLG9	1
Aoff109850165	sly_06g074990.1sly	293	Aoff_sly301-5b	6AoffNC_033800.1&slych06	1
Aoff109850165	spe_06g031400.1	292	Aoff_spe284-5b	6AoffNC_033800.1&spech06	1
Aoff109850165	stu_01011998	270	Aoff_stu258-5b	6AoffNC_033800.1&stuchr06	1
Aoff109850165	tca_042127	340	Aoff_tca479-6b	7AoffNC_033800.1&tcascaffold_9	1
Aoff109850165	van_0021ss02350.1	273	Aoff_van294-5b	6AoffNC_033800.1&vanSuperScaf_21	1
Aoff109850165	vra_02g06110	282	Aoff_vra263-5b	6AoffNC_033800.1&vraVr02	1
Aoff109850165	vra_04g03010	358	Aoff_vra283-6b	8AoffNC_033800.1&vraVr04	1
Aoff109850165	Xvis03_202038	523	Aoff_Xvis615-7b	11AoffNC_033800.1&Xvis03_scaffold3	1
Aoff109850165	Zjuj107411468	392	Aoff_Zjuj277-7b	8AoffNC_033800.1&ZjujNC_029680.1	1
aqc_Aqcoe1G135500.1	ath_AT5G60770	298	aqc_ath88-2b	7aqcChr_01&athChr5	1
aqc_Aqcoe1G135500.1	bcei_evm.model.Scaffold223.58	1483	aqc_bcei98-9b	34aqcChr_01&bceiScaffold223	1
aqc_Aqcoe1G135500.1	bcei_evm.model.Scaffold500.91	955	aqc_bcei185-16b	21aqcChr_01&bceiScaffold500	1
aqc_Aqcoe1G135500.1	bnp_BnaA10g13570D	319	aqc_bnp35-6b	9aqcChr_01&bnpchrA10	1
aqc_Aqcoe1G135500.1	bnp_BnaC09g35990D	387	aqc_bnp76-8b	10aqcChr_01&bnpchrC09	1
aqc_Aqcoe1G135500.1	bol_Bo2g024610	259	aqc_bol11-4b	7aqcChr_01&bolC2	1
Bostr.26833s0161	aqc_Aqcoe1G135500.1	298	aqc_Bost216-2b	7BostScaffold26833&aqcChr_01	1
aqc_Aqcoe1G135500.1	bra_J01427	370	aqc_bra45-7b	10aqcChr_01&braA10	1
aqc_Aqcoe1G135500.1	can_Capana11g000042	319	aqc_can94-1b	7aqcChr_01&canChr11	1
aqc_Aqcoe1G135500.1	cbac_rna10750	275	aqc_cbac21-1b	6aqcChr_01&cbacCM008446.1	1
aqc_Aqcoe1G135500.1	cbac_rna22211	332	aqc_cbac63-5b	8aqcChr_01&cbacCM008451.1	1
cca_25541	aqc_Aqcoe1G135500.1	551	aqc_cca72-0b	13Scaffold126026&aqcChr_01	1
aqc_Aqcoe1G135500.1	cca_21565	1044	aqc_cca253-20b	24aqcChr_01&ccaLG04	1
aqc_Aqcoe1G135500.1	cchi_rna7848	353	aqc_cchi16-2b	8aqcChr_01&cchiCM008433.1	1
aqc_Aqcoe1G135500.1	cchi_rna19739	332	aqc_cchi63-5b	8aqcChr_01&cchiCM008437.1	1
aqc_Aqcoe1G135500.1	ccle_Ciclev10013718m	1015	aqc_ccle89-0b	23aqcChr_01&cclescaffold_6	1
aqc_Aqcoe1G135500.1	ccle_Ciclev10028173m	3040	aqc_ccle108-37b	68aqcChr_01&cclescaffold_8	1
aqc_Aqcoe1G135500.1	cgr_2519s0047	298	aqc_cgr33-2b	7aqcChr_01&cgrScaffold2519	1
aqc_Aqcoe1G135500.1	cla_005079	434	aqc_cla68-0b	10aqcChr_01&claChr3	1
aqc_Aqcoe1G135500.1	coc_01_g10620	3105	aqc_coc0-38b	69aqcChr_01&cocchr1	1
aqc_Aqcoe1G135500.1	corc_OMO72439	386	aqc_corc42-0b	9aqcChr_01&corccontig11443	1
aqc_Aqcoe1G135500.1	cpa_65.29cpa	410	aqc_cpa86-1b	9aqcChr_01&cpasupercontig_65	1
aqc_Aqcoe1G135500.1	cru_10028339	298	aqc_cru83-2b	7aqcChr_01&cruscaffold_8	1
Csat104738229	aqc_Aqcoe1G135500.1	298	aqc_Csat48-4b	7CsatNC_025686.1&aqcChr_01	1
Csat104726667	aqc_Aqcoe1G135500.1	298	aqc_Csat574-4b	7CsatNC_025695.1&aqcChr_01	1
Csat104762185	aqc_Aqcoe1G135500.1	298	aqc_Csat974-4b	7CsatNC_025702.1&aqcChr_01	1
aqc_Aqcoe1G135500.1	dca_006083	544	aqc_dca21-4b	14aqcChr_01&dcaDCARv2_Chr2	1
aqc_Aqcoe1G135500.1	egr_J00898	324	aqc_egr114-3b	8aqcChr_01&egrChr10	1
aqc_Aqcoe1G135500.1	gma_11G195200	1602	aqc_gma108-26b	38aqcChr_01&gmaChr11	1
aqc_Aqcoe1G135500.1	gma_12G078900	1982	aqc_gma142-27b	46aqcChr_01&gmaChr12	1
aqc_Aqcoe1G135500.1	gma_12G176900	499	aqc_gma150-11b	12aqcChr_01&gmaChr12	1
aqc_Aqcoe1G135500.1	gma_13G323800	552	aqc_gma180-12b	13aqcChr_01&gmaChr13	1
aqc_Aqcoe1G135500.1	gra_003G144100	573	aqc_gra43-9b	13aqcChr_01&graChr03	1
aqc_Aqcoe1G135500.1	gra_004G230700	310	aqc_gra46-6b	8aqcChr_01&graChr04	1
aqc_Aqcoe1G135500.1	gra_006G165000	957	aqc_gra54-15b	21aqcChr_01&graChr06	1
aqc_Aqcoe1G135500.1	gra_009G110300	1289	aqc_gra107-7b	30aqcChr_01&graChr09	1
Inil109181063	aqc_Aqcoe1G135500.1	1061	aqc_Inil190-3b	24InilNW_017617471.1&aqcChr_01	1
Inil109192792	aqc_Aqcoe1G135500.1	278	aqc_Inil375-1b	6InilNW_017618262.1&aqcChr_01	1
aqc_Aqcoe1G135500.1	jre_00008986	416	aqc_jre33-1b	10aqcChr_01&jcf7180001221785	1
aqc_Aqcoe1G135500.1	Lsat6_43581	738	aqc_lac62-13b	18aqcChr_01&lg_6	1
aqc_Aqcoe1G135500.1	lus_10026527	725	aqc_lus152-2b	18aqcChr_01&lusscaffold617	1
aqc_Aqcoe1G135500.1	mes_08G009300	2551	aqc_mes68-38b	58aqcChr_01&meschr08	1
aqc_Aqcoe1G135500.1	mes_11G149700	2566	aqc_mes123-29b	58aqcChr_01&meschr11	1
aqc_Aqcoe1G135500.1	mgu_N02577	755	aqc_mgu74-14b	18aqcChr_01&mguscaffold_14	1
aqc_Aqcoe1G135500.1	mlut_maker-scaffold_151-fgenesh-gene-3.105-mRNA-1	977	aqc_mlut38-20b	23aqcChr_01&mlutscaffold_151	1
aqc_Aqcoe1G135500.1	mlut_maker-scaffold_163-fgenesh-gene-1.45-mRNA-1	672	aqc_mlut48-12b	16aqcChr_01&mlutscaffold_163	1
aqc_Aqcoe1G135500.1	mlut_maker-scaffold_165-snap-gene-3.142-mRNA-1	264	aqc_mlut57-3b	6aqcChr_01&mlutscaffold_165	1
aqc_Aqcoe1G135500.1	mlut_maker-scaffold_742-snap-gene-0.162-mRNA-1	789	aqc_mlut192-17b	18aqcChr_01&mlutscaffold_742	1
Mnot21403483	aqc_Aqcoe1G135500.1	1007	aqc_Mnot634-1b	22MnotNW_010367841.1&aqcChr_01	1
aqc_Aqcoe1G135500.1	mtr_4g057865	893	aqc_mtr74-15b	21aqcChr_01&mtrchr4	1
aqc_Aqcoe1G135500.1	nnu_21352	1368	aqc_nnu98-7b	29aqcChr_01&nnumegascaffold_3	1
aqc_Aqcoe1G135500.1	olea_Oeu018375.1	341	aqc_olea0-6b	8aqcChr_01&oleachr1	1
aqc_Aqcoe1G135500.1	pax_00115g00006	440	aqc_pax28-0b	10aqcChr_01&pax_00115	1
aqc_Aqcoe1G135500.1	pax_00311g00312	470	aqc_pax60-9b	11aqcChr_01&pax_00311	1
aqc_Aqcoe1G135500.1	pbr_030335.1	1862	aqc_pbr32-33b	42aqcChr_01&pbrChr11	1
aqc_Aqcoe1G135500.1	pbr_018992.1	627	aqc_pbr146-6b	14aqcChr_01&pbrChr3	1
aqc_Aqcoe1G135500.1	pmu_001080	2340	aqc_pmu19-36b	53aqcChr_01&pmuPa1	1
aqc_Aqcoe1G135500.1	ppe_6G107400	3068	aqc_ppe89-36b	68aqcChr_01&ppePp06	1
aqc_Aqcoe1G135500.1	ptr_009G008500	1393	aqc_ptr109-19b	32aqcChr_01&ptrChr09	1
aqc_Aqcoe1G135500.1	pvu_005G132200	477	aqc_pvu41-10b	12aqcChr_01&pvuChr05	1
aqc_Aqcoe1G135500.1	pvu_011G083500	2263	aqc_pvu154-28b	52aqcChr_01&pvuChr11	1
aqc_Aqcoe1G135500.1	rco_29589.t000002	1825	aqc_rco24-38b	40aqcChr_01&rco29589	1
aqc_Aqcoe1G135500.1	rco_30078.t000095	2633	aqc_rco99-36b	59aqcChr_01&rco30078	1
aqc_Aqcoe1G135500.1	roc_G13716	597	aqc_roc78-7b	13aqcChr_01&rocS0123	1
aqc_Aqcoe1G135500.1	salp_SapurV1A.0049s0180.1	1536	aqc_salp96-12b	36aqcChr_01&salpchr09	1
aqc_Aqcoe1G135500.1	sin_1004423	1756	aqc_sin1-32b	40aqcChr_01&sinLG11	1
aqc_Aqcoe1G135500.1	sin_1024592	1382	aqc_sin110-7b	31aqcChr_01&sinLG9	1
aqc_Aqcoe1G135500.1	sin_1024104	932	aqc_sin120-17b	21aqcChr_01&sinLG9	1
aqc_Aqcoe1G135500.1	sir_scaffold2002_8sir	359	aqc_sir24-4b	9aqcChr_01&sir_scaffold2002	1
aqc_Aqcoe1G135500.1	sly_06g074990.1sly	258	aqc_sly38-3b	6aqcChr_01&slych06	1
aqc_Aqcoe1G135500.1	spa_c0002_00897	474	aqc_spa55-8b	12aqcChr_01&spaSp6	1
aqc_Aqcoe1G135500.1	spe_06g031400.1	258	aqc_spe36-3b	6aqcChr_01&spech06	1
aqc_Aqcoe1G135500.1	spe_11g028530.1	1468	aqc_spe117-1b	32aqcChr_01&spech11	1
aqc_Aqcoe1G135500.1	stu_01011998	330	aqc_stu39-5b	8aqcChr_01&stuchr06	1
aqc_Aqcoe1G135500.1	stu_00042160	419	aqc_stu90-8b	10aqcChr_01&stuchr10	1
aqc_Aqcoe1G135500.1	stu_00001145	411	aqc_stu116-1b	9aqcChr_01&stuchr11	1
aqc_Aqcoe1G135500.1	tca_042127	2287	aqc_tca108-19b	50aqcChr_01&tcascaffold_9	1
aqc_Aqcoe1G135500.1	tha_Th2v07622	478	aqc_tha18-9b	12aqcChr_01&thascaffold00006	1
aqc_Aqcoe1G135500.1	tha_Th2v15670	478	aqc_tha38-9b	12aqcChr_01&thascaffold00010	1
aqc_Aqcoe1G135500.1	tha_Th2v18859	414	aqc_tha58-9b	10aqcChr_01&thascaffold00014	1
aqc_Aqcoe1G135500.1	thh_10013201m	522	aqc_thh40-8b	13aqcChr_01&thhscaffold_2	1
aqc_Aqcoe1G135500.1	tsa_Ts6g24840	522	aqc_tsa59-8b	13aqcChr_01&tsach6-64	1
aqc_Aqcoe1G135500.1	van_0021ss02350.1	469	aqc_van84-10b	12aqcChr_01&vanSuperScaf_21	1
aqc_Aqcoe1G135500.1	van_0032ss00880.1	945	aqc_van88-19b	22aqcChr_01&vanSuperScaf_32	1
aqc_Aqcoe1G135500.1	vra_02g06110	1862	aqc_vra9-26b	44aqcChr_01&vraVr02	1
aqc_Aqcoe1G135500.1	vra_04g03010	527	aqc_vra41-11b	13aqcChr_01&vraVr04	1
aqc_Aqcoe1G135500.1	vvi_01025721001	1340	aqc_vvi97-7b	30aqcChr_01&vvichr8	1
Xvis03_202038	aqc_Aqcoe1G135500.1	461	aqc_Xvis230-5b	11Xvis03_scaffold3&aqcChr_01	1
Zjuj107411468	aqc_Aqcoe1G135500.1	736	aqc_Zjuj97-5b	16ZjujNC_029680.1&aqcChr_01	1
ath_AT1G08090	bcei_evm.model.Scaffold223.58	322	ath_bcei177-6b	7athChr1&bceiScaffold223	1
ath_AT3G45060	bcei_evm.model.Scaffold145.57	367	ath_bcei899-3b	8athChr3&bceiScaffold145	1
ath_AT3G45060	bcei_evm.model.Scaffold223.58	401	ath_bcei964-3b	9athChr3&bceiScaffold223	1
ath_AT5G60770	bcei_evm.model.Scaffold145.57	421	ath_bcei1648-7b	9athChr5&bceiScaffold145	1
ath_AT5G60770	bcei_evm.model.Scaffold223.58	554	ath_bcei1739-10b	12athChr5&bceiScaffold223	1
ath_AT5G60770	bcei_evm.model.Scaffold500.91	409	ath_bcei1920-8b	10athChr5&bceiScaffold500	1
ath_AT1G08090	bnp_BnaA06g04560D	11901	ath_bnp115-23b	243athChr1&bnpchrA06	1
ath_AT1G08090	bnp_BnaA09g49040D	4498	ath_bnp257-34b	94athChr1&bnpchrA09	1
ath_AT1G08090	bnp_BnaC08g02430D	6669	ath_bnp542-133b	141athChr1&bnpchrC08	1
ath_AT1G08090	bnp_BnaC08g43370D	4272	ath_bnp565-13b	89athChr1&bnpchrC08	1
ath_AT3G45060	bnp_BnaA10g13570D	1511	ath_bnp1236-27b	36athChr3&bnpchrA10	1
ath_AT3G45060	bnp_BnaC09g35990D	1028	ath_bnp1447-11b	23athChr3&bnpchrC09	1
ath_AT5G60770	bnp_BnaA10g13570D	4078	ath_bnp2080-82b	84athChr5&bnpchrA10	1
ath_AT5G60770	bnp_BnaC09g35990D	6167	ath_bnp2344-125b	128athChr5&bnpchrC09	1
ath_AT1G08090	bol_Bo5g008770	28224	ath_bol90-351b	576athChr1&bolC5	1
ath_AT1G08090	bol_Bo8g010950	8981	ath_bol192-179b	189athChr1&bolC8	1
ath_AT1G08090	bol_Bo8g112680	31800	ath_bol212-208b	662athChr1&bolC8	1
ath_AT3G45060	bol_Bo1g065080	691	ath_bol403-11b	15athChr3&bolC1	1
ath_AT3G45060	bol_Bo2g024610	1255	ath_bol418-4b	29athChr3&bolC2	1
ath_AT5G60770	bol_Bo2g024610	3791	ath_bol760-76b	78athChr5&bolC2	1
Bostr.25219s0137	ath_AT1G08090	21800	ath_Bost277-125b	439BostScaffold25219&athChr1	1
Bostr.26833s0161	ath_AT3G45060	1907	ath_Bost365-0b	43BostScaffold26833&athChr3	1
Bostr.26833s0161	ath_AT5G60770	39063	ath_Bost375-130b	788BostScaffold26833&athChr5	1
Bostr.0556s0793	ath_AT3G45060	5349	ath_Bost510-106b	110BostScaffold556&athChr3	1
ath_AT1G08090	bra_F00500	12826	ath_bra117-20b	261athChr1&braA06	1
ath_AT1G08090	bra_H02889	21169	ath_bra203-192b	439athChr1&braA08	1
ath_AT1G08090	bra_I05323	16077	ath_bra250-245b	335athChr1&braA09	1
ath_AT1G08090	bra_J01427	257	ath_bra291-0b	6athChr1&braA10	1
ath_AT3G45060	bra_A02349	523	ath_bra459-10b	11athChr3&braA01	1
ath_AT3G45060	bra_J01427	1099	ath_bra636-14b	25athChr3&braA10	1
ath_AT5G60770	bra_J01427	25737	ath_bra1034-523b	526athChr5&braA10	1
ath_AT1G08090	can_Capana11g000042	374	ath_can190-7b	8athChr1&canChr11	1
ath_AT5G60770	can_Capana11g000042	938	ath_can744-19b	20athChr5&canChr11	1
cca_25541	ath_AT3G45060	483	ath_cca69-1b	11Scaffold126026&athChr3	1
ath_AT1G08090	cca_21565	621	ath_cca267-4b	15athChr1&ccaLG04	1
ath_AT3G45060	cca_21565	789	ath_cca549-16b	18athChr3&ccaLG04	1
ath_AT5G60770	cca_21565	748	ath_cca776-13b	16athChr5&ccaLG04	1
ath_AT1G08090	ccle_Ciclev10028173m	307	ath_ccle220-6b	7athChr1&cclescaffold_8	1
ath_AT3G45060	ccle_Ciclev10028173m	1439	ath_ccle509-8b	34athChr3&cclescaffold_8	1
ath_AT5G60770	ccle_Ciclev10028173m	2265	ath_ccle887-46b	49athChr5&cclescaffold_8	1
ath_AT3G45060	cgr_2519s0047	503	ath_cgr573-0b	11athChr3&cgrScaffold2519	1
ath_AT3G45060	cgr_3756s0008	545	ath_cgr596-6b	11athChr3&cgrScaffold3756	1
ath_AT5G60770	cgr_2519s0047	2732	ath_cgr1003-41b	55athChr5&cgrScaffold2519	1
ath_AT3G45060	cgy_17906	339	ath_cgy537-5b	7athChr3&gyscaffold156.1	1
ath_AT3G45060	cla_005079	287	ath_cla465-5b	6athChr3&claChr3	1
ath_AT1G08090	coc_01_g10620	991	ath_coc10-7b	23athChr1&cocchr1	1
ath_AT3G45060	coc_01_g10620	1279	ath_coc315-25b	28athChr3&cocchr1	1
ath_AT5G60770	coc_01_g10620	1767	ath_coc556-35b	38athChr5&cocchr1	1
ath_AT3G45060	ath_AT5G60770	1509	ath165-0b	33athChr3&athChr5	1
ath_AT3G45060	cpa_65.29cpa	326	ath_cpa439-1b	7athChr3&cpasupercontig_65	1
ath_AT5G60770	cpa_65.29cpa	285	ath_cpa733-5b	6athChr5&cpasupercontig_65	1
ath_AT1G08090	cru_10008824	90561	ath_cru0-507b	1825athChr1&cruscaffold_1	1
ath_AT3G45060	cru_10019442	8727	ath_cru228-103b	180athChr3&cruscaffold_5	1
ath_AT3G45060	cru_10028339	1569	ath_cru269-0b	36athChr3&cruscaffold_8	1
ath_AT5G60770	cru_10019442	1411	ath_cru417-30b	31athChr5&cruscaffold_5	1
ath_AT5G60770	cru_10028339	72606	ath_cru456-1021b	1466athChr5&cruscaffold_8	1
Csat104738229	ath_AT3G45060	1242	ath_Csat76-27b	28CsatNC_025686.1&athChr3	1
Csat104738229	ath_AT5G60770	41424	ath_Csat103-525b	841CsatNC_025686.1&athChr5	1
Csat104766197	ath_AT1G08090	88054	ath_Csat125-478b	1781CsatNC_025687.1&athChr1	1
Csat104780357	ath_AT3G45060	56522	ath_Csat218-88b	1150CsatNC_025688.1&athChr3	1
Csat104780357	ath_AT5G60770	1154	ath_Csat251-0b	26CsatNC_025688.1&athChr5	1
Csat104790757	ath_AT3G45060	56381	ath_Csat373-88b	1148CsatNC_025690.1&athChr3	1
Csat104790757	ath_AT5G60770	1760	ath_Csat403-0b	40CsatNC_025690.1&athChr5	1
Csat104710975	ath_AT3G45060	11740	ath_Csat588-47b	243CsatNC_025693.1&athChr3	1
Csat104710975	ath_AT5G60770	1442	ath_Csat625-0b	32CsatNC_025693.1&athChr5	1
Csat104726667	ath_AT3G45060	1393	ath_Csat758-29b	31CsatNC_025695.1&athChr3	1
Csat104726667	ath_AT5G60770	67468	ath_Csat796-998b	1371CsatNC_025695.1&athChr5	1
Csat104739394	ath_AT1G08090	89229	ath_Csat976-478b	1805CsatNC_025698.1&athChr1	1
Csat104754990	ath_AT1G08090	89445	ath_Csat1165-468b	1809CsatNC_025701.1&athChr1	1
Csat104762185	ath_AT3G45060	1256	ath_Csat1259-27b	28CsatNC_025702.1&athChr3	1
Csat104762185	ath_AT5G60770	69059	ath_Csat1276-1017b	1403CsatNC_025702.1&athChr5	1
ath_AT1G08090	cync_Ccrd_011167	283	ath_cync11-1b	7athChr1&cyncCM009733.1	1
ath_AT1G08090	cync_Ccrd_021388	343	ath_cync110-1b	8athChr1&cyncCM009741.1	1
ath_AT3G45060	cync_Ccrd_011167	395	ath_cync280-3b	9athChr3&cyncCM009733.1	1
ath_AT3G45060	cync_Ccrd_021432	321	ath_cync337-4b	8athChr3&cyncCM009741.1	1
ath_AT5G60770	cync_Ccrd_011167	527	ath_cync518-10b	12athChr5&cyncCM009733.1	1
ath_AT5G60770	cync_Ccrd_021432	254	ath_cync580-5b	6athChr5&cyncCM009741.1	1
ath_AT1G08090	dca_018784	596	ath_dca167-9b	14athChr1&dcaDCARv2_Chr5	1
ath_AT3G45060	dca_006083	571	ath_dca535-2b	14athChr3&dcaDCARv2_Chr2	1
ath_AT3G45060	dca_018784	536	ath_dca617-5b	12athChr3&dcaDCARv2_Chr5	1
ath_AT5G60770	dca_006083	1824	ath_dca970-40b	41athChr5&dcaDCARv2_Chr2	1
ath_AT5G60770	dca_018784	1534	ath_dca1110-33b	35athChr5&dcaDCARv2_Chr5	1
ath_AT3G45060	egr_J00898	483	ath_egr604-1b	11athChr3&egrChr10	1
ath_AT5G60770	egr_J00898	576	ath_egr1027-10b	13athChr5&egrChr10	1
ath_AT1G08090	gma_11G195200	434	ath_gma367-1b	10athChr1&gmaChr11	1
ath_AT1G08090	gma_12G078900	951	ath_gma373-4b	23athChr1&gmaChr12	1
ath_AT1G08090	gma_12G176900	853	ath_gma374-6b	20athChr1&gmaChr12	1
ath_AT1G08090	gma_13G323800	286	ath_gma444-5b	6athChr1&gmaChr13	1
ath_AT3G45060	gma_11G195200	1238	ath_gma1247-25b	28athChr3&gmaChr11	1
ath_AT3G45060	gma_12G176900	1403	ath_gma1278-25b	32athChr3&gmaChr12	1
ath_AT3G45060	gma_12G078900	783	ath_gma1280-14b	18athChr3&gmaChr12	1
ath_AT3G45060	gma_13G323800	1440	ath_gma1288-25b	32athChr3&gmaChr13	1
ath_AT5G60770	gma_11G195200	288	ath_gma2153-3b	6athChr5&gmaChr11	1
ath_AT5G60770	gma_12G078900	518	ath_gma2156-8b	11athChr5&gmaChr12	1
ath_AT5G60770	gma_13G323800	908	ath_gma2195-18b	20athChr5&gmaChr13	1
ath_AT1G08090	gra_003G144100	939	ath_gra56-19b	22athChr1&graChr03	1
ath_AT1G08090	gra_009G110300	276	ath_gra274-5b	6athChr1&graChr09	1
ath_AT3G45060	gra_003G144100	607	ath_gra736-6b	13athChr3&graChr03	1
ath_AT3G45060	gra_004G230700	329	ath_gra762-3b	7athChr3&graChr04	1
ath_AT3G45060	gra_009G110300	356	ath_gra904-4b	8athChr3&graChr09	1
ath_AT5G60770	gra_003G144100	467	ath_gra1357-8b	10athChr5&graChr03	1
ath_AT5G60770	gra_004G230700	425	ath_gra1396-7b	9athChr5&graChr04	1
ath_AT5G60770	gra_006G165000	323	ath_gra1470-6b	8athChr5&graChr06	1
ath_AT5G60770	gra_009G110300	511	ath_gra1575-9b	11athChr5&graChr09	1
Inil109192792	ath_AT1G08090	836	ath_Inil577-2b	20InilNW_017618262.1&athChr1	1
Inil109192792	ath_AT3G45060	2029	ath_Inil583-23b	47InilNW_017618262.1&athChr3	1
Inil109192792	ath_AT5G60770	1185	ath_Inil588-0b	26InilNW_017618262.1&athChr5	1
ath_AT3G45060	Lsat6_43581	475	ath_lac570-4b	11athChr3&lg_6	1
ath_AT5G60770	Lsat6_43581	698	ath_lac963-12b	15athChr5&lg_6	1
ath_AT1G08090	lal_scaffold2147_10lal	1092	ath_lal216-13b	23athChr1&lal_scaffold2147	1
ath_AT1G08090	lal_scaffold863_20lal	2780	ath_lal445-4b	57athChr1&lal_scaffold863	1
ath_AT5G60770	lal_scaffold2418_21lal	1180	ath_lal1465-19b	24athChr5&lal_scaffold2418	1
Lang109351666	ath_AT1G08090	636	ath_Lang572-2b	15LangNC_032015.1&athChr1	1
Lang109351666	ath_AT5G60770	1003	ath_Lang622-21b	22LangNC_032015.1&athChr5	1
ath_AT5G60770	lus_10026527	426	ath_lus1609-9b	10athChr5&lusscaffold617	1
ath_AT1G08090	mes_11G149700	552	ath_mes191-4b	13athChr1&meschr11	1
ath_AT3G45060	mes_11G149700	1310	ath_mes722-27b	29athChr3&meschr11	1
ath_AT5G60770	mes_08G009300	450	ath_mes1134-9b	11athChr5&meschr08	1
ath_AT5G60770	mes_11G149700	1786	ath_mes1182-37b	39athChr5&meschr11	1
ath_AT1G08090	mgu_N02577	560	ath_mgu101-12b	13athChr1&mguscaffold_14	1
ath_AT3G45060	mgu_N02577	1970	ath_mgu530-28b	44athChr3&mguscaffold_14	1
ath_AT3G45060	mgu_D02269	1454	ath_mgu587-13b	34athChr3&mguscaffold_4	1
ath_AT5G60770	mgu_N02577	1045	ath_mgu929-21b	23athChr5&mguscaffold_14	1
ath_AT1G08090	mlut_maker-scaffold_165-snap-gene-3.142-mRNA-1	344	ath_mlut100-0b	8athChr1&mlutscaffold_165	1
ath_AT3G45060	mlut_maker-scaffold_151-fgenesh-gene-3.105-mRNA-1	590	ath_mlut852-11b	13athChr3&mlutscaffold_151	1
ath_AT3G45060	mlut_maker-scaffold_163-fgenesh-gene-1.45-mRNA-1	465	ath_mlut859-5b	10athChr3&mlutscaffold_163	1
ath_AT3G45060	mlut_maker-scaffold_165-snap-gene-3.142-mRNA-1	685	ath_mlut862-13b	15athChr3&mlutscaffold_165	1
ath_AT3G45060	mlut_maker-scaffold_742-snap-gene-0.162-mRNA-1	326	ath_mlut1095-6b	7athChr3&mlutscaffold_742	1
ath_AT5G60770	mlut_maker-scaffold_163-fgenesh-gene-1.45-mRNA-1	522	ath_mlut1519-9b	11athChr5&mlutscaffold_163	1
Mnot21403483	ath_AT3G45060	364	ath_Mnot728-0b	8MnotNW_010367841.1&athChr3	1
ath_AT1G08090	mtr_4g057865	368	ath_mtr167-5b	9athChr1&mtrchr4	1
ath_AT5G60770	mtr_4g057865	1575	ath_mtr925-32b	35athChr5&mtrchr4	1
ath_AT5G60770	nnu_21352	319	ath_nnu1027-4b	7athChr5&nnumegascaffold_3	1
ath_AT1G08090	pbr_030335.1	472	ath_pbr46-2b	11athChr1&pbrChr11	1
ath_AT3G45060	pbr_030335.1	650	ath_pbr619-13b	15athChr3&pbrChr11	1
ath_AT5G60770	pbr_030335.1	283	ath_pbr1223-3b	6athChr5&pbrChr11	1
ath_AT5G60770	pbr_018992.1	276	ath_pbr1400-3b	6athChr5&pbrChr3	1
ath_AT1G08090	pmu_001080	289	ath_pmu8-4b	7athChr1&pmuPa1	1
ath_AT3G45060	pmu_001080	519	ath_pmu436-10b	12athChr3&pmuPa1	1
ath_AT5G60770	pmu_001080	1175	ath_pmu763-23b	26athChr5&pmuPa1	1
ath_AT1G08090	ppe_6G107400	389	ath_ppe187-6b	9athChr1&ppePp06	1
ath_AT3G45060	ppe_6G107400	1048	ath_ppe482-22b	24athChr3&ppePp06	1
ath_AT5G60770	ppe_6G107400	1997	ath_ppe831-41b	44athChr5&ppePp06	1
ath_AT1G08090	ptr_009G008500	602	ath_ptr245-6b	15athChr1&ptrChr09	1
ath_AT3G45060	ptr_009G008500	482	ath_ptr810-8b	11athChr3&ptrChr09	1
ath_AT5G60770	ptr_009G008500	271	ath_ptr1409-3b	6athChr5&ptrChr09	1
ath_AT1G08090	pvu_005G132200	520	ath_pvu170-11b	12athChr1&pvuChr05	1
ath_AT1G08090	pvu_011G083500	1017	ath_pvu329-4b	24athChr1&pvuChr11	1
ath_AT3G45060	pvu_005G132200	1460	ath_pvu636-25b	33athChr3&pvuChr05	1
ath_AT3G45060	pvu_011G083500	1194	ath_pvu792-25b	27athChr3&pvuChr11	1
ath_AT5G60770	pvu_011G083500	1730	ath_pvu1270-35b	38athChr5&pvuChr11	1
ath_AT1G08090	rco_29589.t000002	390	ath_rco21-0b	9athChr1&rco29589	1
ath_AT3G45060	rco_29589.t000002	562	ath_rco355-11b	12athChr3&rco29589	1
ath_AT5G60770	rco_30078.t000095	390	ath_rco757-7b	9athChr5&rco30078	1
ath_AT3G45060	salp_SapurV1A.0049s0180.1	264	ath_salp654-4b	6athChr3&salpchr09	1
ath_AT1G08090	sin_1024104	940	ath_sin278-15b	22athChr1&sinLG9	1
ath_AT1G08090	sin_1024592	393	ath_sin285-6b	9athChr1&sinLG9	1
ath_AT3G45060	sin_1024592	1065	ath_sin653-4b	24athChr3&sinLG9	1
ath_AT3G45060	sin_1024104	1247	ath_sin661-12b	28athChr3&sinLG9	1
ath_AT5G60770	sin_1004423	585	ath_sin905-13b	15athChr5&sinLG11	1
ath_AT5G60770	sin_1024104	1260	ath_sin1086-26b	28athChr5&sinLG9	1
ath_AT5G60770	sin_1024592	1671	ath_sin1095-33b	36athChr5&sinLG9	1
ath_AT1G08090	sir_scaffold1384_1sir	15414	ath_sir45-0b	311athChr1&sir_scaffold1384	1
ath_AT5G60770	sir_scaffold2002_8sir	1090	ath_sir792-19b	22athChr5&sir_scaffold2002	1
ath_AT1G08090	sly_06g074990.1sly	1102	ath_sly203-7b	25athChr1&slych06	1
ath_AT3G45060	sly_06g074990.1sly	731	ath_sly570-12b	17athChr3&slych06	1
ath_AT5G60770	sly_06g074990.1sly	744	ath_sly988-14b	17athChr5&slych06	1
ath_AT1G08090	spa_c0007_00047	531	ath_spa176-11b	14athChr1&spaSp5	1
ath_AT1G08090	spa_c0002_00897	302	ath_spa186-1b	7athChr1&spaSp6	1
ath_AT3G45060	spa_c0007_00047	60087	ath_spa417-27b	1219athChr3&spaSp5	1
ath_AT3G45060	spa_c0002_00897	3108	ath_spa439-33b	71athChr3&spaSp6	1
ath_AT5G60770	spa_c0007_00047	1790	ath_spa664-39b	40athChr5&spaSp5	1
ath_AT5G60770	spa_c0002_00897	34780	ath_spa670-702b	705athChr5&spaSp6	1
ath_AT1G08090	spe_06g031400.1	2343	ath_spe193-36b	54athChr1&spech06	1
ath_AT1G08090	spe_11g028530.1	369	ath_spe261-7b	8athChr1&spech11	1
ath_AT3G45060	spe_06g031400.1	723	ath_spe547-12b	17athChr3&spech06	1
ath_AT3G45060	spe_11g028530.1	444	ath_spe630-0b	10athChr3&spech11	1
ath_AT5G60770	spe_06g031400.1	764	ath_spe954-14b	17athChr5&spech06	1
ath_AT5G60770	spe_11g028530.1	1140	ath_spe1028-23b	24athChr5&spech11	1
ath_AT1G08090	stu_01011998	348	ath_stu160-0b	8athChr1&stuchr06	1
ath_AT3G45060	stu_01011998	482	ath_stu502-10b	11athChr3&stuchr06	1
ath_AT5G60770	stu_00001145	734	ath_stu928-15b	16athChr5&stuchr11	1
ath_AT3G45060	tca_042127	767	ath_tca563-7b	17athChr3&tcascaffold_9	1
ath_AT5G60770	tca_042127	729	ath_tca881-13b	16athChr5&tcascaffold_9	1
ath_AT1G08090	tha_Th2v01052	591	ath_tha21-9b	13athChr1&thascaffold00001	1
ath_AT1G08090	tha_Th2v07622	3258	ath_tha132-50b	69athChr1&thascaffold00006	1
ath_AT1G08090	tha_Th2v15670	15015	ath_tha168-295b	312athChr1&thascaffold00010	1
ath_AT1G08090	tha_Th2v18859	579	ath_tha189-12b	15athChr1&thascaffold00014	1
ath_AT1G08090	tha_Th2v21235	570	ath_tha191-12b	15athChr1&thascaffold00016	1
ath_AT3G45060	tha_Th2v07622	377	ath_tha556-5b	9athChr3&thascaffold00006	1
ath_AT3G45060	tha_Th2v15670	378	ath_tha598-5b	9athChr3&thascaffold00010	1
ath_AT3G45060	tha_Th2v18859	4990	ath_tha614-54b	108athChr3&thascaffold00014	1
ath_AT3G45060	tha_Th2v21235	1984	ath_tha627-13b	45athChr3&thascaffold00016	1
ath_AT5G60770	tha_Th2v18859	4618	ath_tha1061-94b	96athChr5&thascaffold00014	1
ath_AT5G60770	tha_Th2v21235	2535	ath_tha1081-53b	55athChr5&thascaffold00016	1
ath_AT1G08090	thh_10007342m	85337	ath_thh68-454b	1727athChr1&thhscaffold_5	1
ath_AT3G45060	thh_10013201m	2897	ath_thh248-35b	66athChr3&thhscaffold_2	1
ath_AT3G45060	thh_10002793m	5366	ath_thh264-25b	112athChr3&thhscaffold_4	1
ath_AT5G60770	thh_10013201m	41709	ath_thh441-847b	850athChr5&thhscaffold_2	1
ath_AT5G60770	thh_10002793m	1526	ath_thh450-34b	35athChr5&thhscaffold_4	1
ath_AT1G08090	tsa_Ts1g06890	66802	ath_tsa0-459b	1348athChr1&tsach1-01	1
ath_AT1G08090	tsa_Ts6g24840	289	ath_tsa163-1b	7athChr1&tsach6-64	1
ath_AT3G45060	tsa_Ts5g18600	1568	ath_tsa386-12b	33athChr3&tsach5-26	1
ath_AT3G45060	tsa_Ts6g24840	2101	ath_tsa395-16b	47athChr3&tsach6-64	1
ath_AT5G60770	tsa_Ts5g18600	472	ath_tsa631-10b	11athChr5&tsach5-26	1
ath_AT5G60770	tsa_Ts6g24840	11907	ath_tsa650-238b	241athChr5&tsach6-64	1
ath_AT1G08090	van_0021ss02350.1	322	ath_van161-6b	7athChr1&vanSuperScaf_21	1
ath_AT1G08090	van_0032ss00880.1	338	ath_van175-0b	8athChr1&vanSuperScaf_32	1
ath_AT3G45060	van_0021ss02350.1	488	ath_van587-9b	11athChr3&vanSuperScaf_21	1
ath_AT3G45060	van_0032ss00880.1	553	ath_van597-11b	13athChr3&vanSuperScaf_32	1
ath_AT1G08090	vra_02g06110	1529	ath_vra16-20b	35athChr1&vraVr02	1
ath_AT1G08090	vra_04g03010	1168	ath_vra41-19b	27athChr1&vraVr04	1
ath_AT3G45060	vra_02g06110	1026	ath_vra486-12b	24athChr3&vraVr02	1
ath_AT3G45060	vra_04g03010	799	ath_vra528-11b	18athChr3&vraVr04	1
ath_AT5G60770	vra_02g06110	1776	ath_vra869-37b	40athChr5&vraVr02	1
ath_AT5G60770	vra_04g03010	949	ath_vra897-18b	21athChr5&vraVr04	1
ath_AT5G60770	vvi_01025721001	502	ath_vvi884-10b	12athChr5&vvichr8	1
bcei_evm.model.Scaffold145.57	bnp_BnaA10g13570D	515	bcei_bnp951-3b	11bceiScaffold145&bnpchrA10	1
bcei_evm.model.Scaffold223.59	bnp_BnaA06g04560D	325	bcei_bnp1719-0b	7bceiScaffold223&bnpchrA06	1
bcei_evm.model.Scaffold223.59	bnp_BnaA10g13570D	747	bcei_bnp1733-5b	16bceiScaffold223&bnpchrA10	1
bcei_evm.model.Scaffold223.58	bnp_BnaC09g35990D	333	bcei_bnp1775-5b	7bceiScaffold223&bnpchrC09	1
bcei_evm.model.Scaffold145.57	bol_Bo2g024610	322	bcei_bol553-2b	7bceiScaffold145&bolC2	1
bcei_evm.model.Scaffold223.59	bol_Bo2g024610	404	bcei_bol1018-2b	9bceiScaffold223&bolC2	1
bcei_evm.model.Scaffold223.58	bol_Bo5g008770	273	bcei_bol1048-0b	6bceiScaffold223&bolC5	1
bcei_evm.model.Scaffold223.58	bol_Bo9g147000	645	bcei_bol1060-2b	14bceiScaffold223&bolC9	1
Bostr.25219s0137	bcei_evm.model.Scaffold223.58	272	bcei_Bost876-0b	6BostScaffold25219&bceiScaffold223	1
Bostr.26833s0161	bcei_evm.model.Scaffold145.57	371	bcei_Bost1137-1b	8BostScaffold26833&bceiScaffold145	1
Bostr.26833s0161	bcei_evm.model.Scaffold223.58	503	bcei_Bost1160-1b	11BostScaffold26833&bceiScaffold223	1
Bostr.26833s0161	bcei_evm.model.Scaffold500.91	374	bcei_Bost1202-1b	9BostScaffold26833&bceiScaffold500	1
Bostr.0556s0793	bcei_evm.model.Scaffold223.58	287	bcei_Bost1613-4b	6BostScaffold556&bceiScaffold223	1
bcei_evm.model.Scaffold145.57	bra_J01427	513	bcei_bra576-4b	11bceiScaffold145&braA10	1
bcei_evm.model.Scaffold223.58	bra_F00500	273	bcei_bra1031-0b	6bceiScaffold223&braA06	1
bcei_evm.model.Scaffold223.58	bra_J01427	696	bcei_bra1047-5b	15bceiScaffold223&braA10	1
bcei_evm.model.Scaffold223.58	can_Capana06g000538	3230	bcei_can536-1b	69bceiScaffold223&canChr06	1
bcei_evm.model.Scaffold145.57	cbac_rna22211	279	bcei_cbac273-2b	6bceiScaffold145&cbacCM008451.1	1
bcei_evm.model.Scaffold223.58	cbac_rna22211	521	bcei_cbac477-3b	11bceiScaffold223&cbacCM008451.1	1
bcei_evm.model.Scaffold500.91	cbac_rna11811	641	bcei_cbac979-3b	14bceiScaffold500&cbacCM008447.1	1
cca_25541	bcei_evm.model.Scaffold145.57	486	bcei_cca181-0b	10Scaffold126026&bceiScaffold145	1
cca_25541	bcei_evm.model.Scaffold223.58	474	bcei_cca184-2b	10Scaffold126026&bceiScaffold223	1
cca_25541	bcei_evm.model.Scaffold500.91	427	bcei_cca188-0b	10Scaffold126026&bceiScaffold500	1
bcei_evm.model.Scaffold145.57	cca_21565	1399	bcei_cca832-10b	29bceiScaffold145&ccaLG04	1
bcei_evm.model.Scaffold223.58	cca_21565	1547	bcei_cca1065-9b	32bceiScaffold223&ccaLG04	1
bcei_evm.model.Scaffold500.91	cca_21565	543	bcei_cca1603-12b	13bceiScaffold500&ccaLG04	1
bcei_evm.model.Scaffold145.57	cchi_rna19739	284	bcei_cchi310-2b	6bceiScaffold145&cchiCM008437.1	1
bcei_evm.model.Scaffold223.58	cchi_rna7848	329	bcei_cchi557-3b	7bceiScaffold223&cchiCM008433.1	1
bcei_evm.model.Scaffold223.58	cchi_rna19739	471	bcei_cchi575-3b	10bceiScaffold223&cchiCM008437.1	1
bcei_evm.model.Scaffold500.91	cchi_rna9374	396	bcei_cchi1115-3b	9bceiScaffold500&cchiCM008433.1	1
bcei_evm.model.Scaffold145.57	ccle_Ciclev10028173m	606	bcei_ccle285-11b	13bceiScaffold145&cclescaffold_8	1
bcei_evm.model.Scaffold223.58	ccle_Ciclev10028173m	2359	bcei_ccle578-12b	49bceiScaffold223&cclescaffold_8	1
bcei_evm.model.Scaffold500.91	ccle_Ciclev10013718m	1671	bcei_ccle1198-0b	36bceiScaffold500&cclescaffold_6	1
bcei_evm.model.Scaffold500.91	ccle_Ciclev10028173m	666	bcei_ccle1206-12b	16bceiScaffold500&cclescaffold_8	1
bcei_evm.model.Scaffold145.57	cgr_2519s0047	372	bcei_cgr352-1b	8bceiScaffold145&cgrScaffold2519	1
bcei_evm.model.Scaffold223.58	cgr_2519s0047	504	bcei_cgr612-1b	11bceiScaffold223&cgrScaffold2519	1
bcei_evm.model.Scaffold500.91	cgr_2519s0047	293	bcei_cgr1258-1b	7bceiScaffold500&cgrScaffold2519	1
bcei_evm.model.Scaffold223.58	cgy_17906	285	bcei_cgy595-4b	6bceiScaffold223&gyscaffold156.1	1
bcei_evm.model.Scaffold145.57	coc_01_g10620	1490	bcei_coc225-11b	31bceiScaffold145&cocchr1	1
bcei_evm.model.Scaffold223.58	coc_01_g10620	1892	bcei_coc462-11b	39bceiScaffold223&cocchr1	1
bcei_evm.model.Scaffold500.91	coc_01_g10620	1036	bcei_coc986-12b	25bceiScaffold500&cocchr1	1
bcei_evm.model.Scaffold145.57	bcei_evm.model.Scaffold223.58	7841	bcei491-22b	164bceiScaffold145&bceiScaffold223	1
bcei_evm.model.Scaffold223.58	bcei_evm.model.Scaffold500.91	267	bcei863-4b	6bceiScaffold223&bceiScaffold500	1
bcei_evm.model.Scaffold500.91	corc_OMO72439	290	bcei_corc722-0b	6bceiScaffold500&corccontig11443	1
bcei_evm.model.Scaffold145.57	cpa_65.29cpa	520	bcei_cpa308-2b	11bceiScaffold145&cpasupercontig_65	1
bcei_evm.model.Scaffold223.58	cpa_65.29cpa	915	bcei_cpa587-4b	19bceiScaffold223&cpasupercontig_65	1
bcei_evm.model.Scaffold500.91	cpa_56.19cpa	290	bcei_cpa1201-4b	6bceiScaffold500&cpasupercontig_56	1
bcei_evm.model.Scaffold500.91	cpa_65.29cpa	262	bcei_cpa1202-2b	6bceiScaffold500&cpasupercontig_65	1
bcei_evm.model.Scaffold145.57	cru_10019442	271	bcei_cru376-3b	6bceiScaffold145&cruscaffold_5	1
bcei_evm.model.Scaffold145.57	cru_10028339	372	bcei_cru387-1b	8bceiScaffold145&cruscaffold_8	1
bcei_evm.model.Scaffold223.58	cru_10008824	273	bcei_cru692-0b	6bceiScaffold223&cruscaffold_1	1
bcei_evm.model.Scaffold223.58	cru_10019442	398	bcei_cru701-3b	9bceiScaffold223&cruscaffold_5	1
bcei_evm.model.Scaffold223.58	cru_10028339	504	bcei_cru719-1b	11bceiScaffold223&cruscaffold_8	1
bcei_evm.model.Scaffold500.91	cru_10028339	323	bcei_cru1473-1b	8bceiScaffold500&cruscaffold_8	1
Csat104738229	bcei_evm.model.Scaffold145.57	418	bcei_Csat269-7b	9CsatNC_025686.1&bceiScaffold145	1
Csat104738229	bcei_evm.model.Scaffold223.59	552	bcei_Csat317-10b	12CsatNC_025686.1&bceiScaffold223	1
Csat104766197	bcei_evm.model.Scaffold223.58	323	bcei_Csat570-6b	7CsatNC_025687.1&bceiScaffold223	1
Csat104780357	bcei_evm.model.Scaffold145.57	267	bcei_Csat825-3b	6CsatNC_025688.1&bceiScaffold145	1
Csat104780357	bcei_evm.model.Scaffold223.59	397	bcei_Csat863-4b	9CsatNC_025688.1&bceiScaffold223	1
Csat104790757	bcei_evm.model.Scaffold145.57	263	bcei_Csat1289-3b	6CsatNC_025690.1&bceiScaffold145	1
Csat104790757	bcei_evm.model.Scaffold223.59	389	bcei_Csat1327-3b	9CsatNC_025690.1&bceiScaffold223	1
Csat104726667	bcei_evm.model.Scaffold145.57	420	bcei_Csat2608-7b	9CsatNC_025695.1&bceiScaffold145	1
Csat104726667	bcei_evm.model.Scaffold223.59	504	bcei_Csat2692-9b	11CsatNC_025695.1&bceiScaffold223	1
Csat104739395	bcei_evm.model.Scaffold223.59	324	bcei_Csat3558-6b	7CsatNC_025698.1&bceiScaffold223	1
Csat104754990	bcei_evm.model.Scaffold223.58	322	bcei_Csat4335-6b	7CsatNC_025701.1&bceiScaffold223	1
Csat104762185	bcei_evm.model.Scaffold145.57	373	bcei_Csat4587-6b	8CsatNC_025702.1&bceiScaffold145	1
Csat104762187	bcei_evm.model.Scaffold223.59	555	bcei_Csat4631-10b	12CsatNC_025702.1&bceiScaffold223	1
bcei_evm.model.Scaffold145.57	cync_Ccrd_011167	298	bcei_cync252-2b	7bceiScaffold145&cyncCM009733.1	1
bcei_evm.model.Scaffold145.57	cync_Ccrd_021432	437	bcei_cync260-3b	10bceiScaffold145&cyncCM009741.1	1
bcei_evm.model.Scaffold223.58	cync_Ccrd_011167	309	bcei_cync503-2b	7bceiScaffold223&cyncCM009733.1	1
bcei_evm.model.Scaffold223.58	cync_Ccrd_021432	474	bcei_cync508-2b	11bceiScaffold223&cyncCM009741.1	1
bcei_evm.model.Scaffold223.58	cync_Ccrd_021394	335	bcei_cync510-4b	7bceiScaffold223&cyncCM009741.1	1
bcei_evm.model.Scaffold145.57	dca_006083	368	bcei_dca408-0b	8bceiScaffold145&dcaDCARv2_Chr2	1
bcei_evm.model.Scaffold145.57	dca_009304	352	bcei_dca414-2b	8bceiScaffold145&dcaDCARv2_Chr3	1
bcei_evm.model.Scaffold145.57	dca_018784	963	bcei_dca424-7b	20bceiScaffold145&dcaDCARv2_Chr5	1
bcei_evm.model.Scaffold145.57	dca_022769	261	bcei_dca430-0b	6bceiScaffold145&dcaDCARv2_Chr6	1
bcei_evm.model.Scaffold223.58	dca_006083	566	bcei_dca801-0b	12bceiScaffold223&dcaDCARv2_Chr2	1
bcei_evm.model.Scaffold223.59	dca_009304	331	bcei_dca807-2b	8bceiScaffold223&dcaDCARv2_Chr3	1
bcei_evm.model.Scaffold223.59	dca_018784	1005	bcei_dca815-4b	21bceiScaffold223&dcaDCARv2_Chr5	1
bcei_evm.model.Scaffold223.58	dca_022769	257	bcei_dca820-0b	6bceiScaffold223&dcaDCARv2_Chr6	1
bcei_evm.model.Scaffold500.91	dca_006083	356	bcei_dca1659-3b	9bceiScaffold500&dcaDCARv2_Chr2	1
bcei_evm.model.Scaffold500.91	dca_009304	364	bcei_dca1667-0b	8bceiScaffold500&dcaDCARv2_Chr3	1
bcei_evm.model.Scaffold500.91	dca_018784	582	bcei_dca1674-8b	14bceiScaffold500&dcaDCARv2_Chr5	1
bcei_evm.model.Scaffold145.57	egr_J00898	717	bcei_egr359-3b	15bceiScaffold145&egrChr10	1
bcei_evm.model.Scaffold223.58	egr_J00898	598	bcei_egr674-2b	13bceiScaffold223&egrChr10	1
bcei_evm.model.Scaffold500.91	egr_J00898	475	bcei_egr1437-2b	11bceiScaffold500&egrChr10	1
bcei_evm.model.Scaffold145.57	frax_FRAEX38873_v2_000253520.1	336	bcei_frax268-0b	7bceiScaffold145&fraxContig486	1
bcei_evm.model.Scaffold223.58	frax_FRAEX38873_v2_000253520.1	271	bcei_frax436-0b	6bceiScaffold223&fraxContig486	1
bcei_evm.model.Scaffold145.57	gma_11G195200	535	bcei_gma786-9b	11bceiScaffold145&gmaChr11	1
bcei_evm.model.Scaffold145.57	gma_12G078900	1189	bcei_gma796-9b	25bceiScaffold145&gmaChr12	1
bcei_evm.model.Scaffold145.57	gma_12G176900	910	bcei_gma797-9b	19bceiScaffold145&gmaChr12	1
bcei_evm.model.Scaffold145.57	gma_13G323800	1072	bcei_gma799-9b	22bceiScaffold145&gmaChr13	1
bcei_evm.model.Scaffold223.58	gma_11G195200	924	bcei_gma1460-9b	19bceiScaffold223&gmaChr11	1
bcei_evm.model.Scaffold223.58	gma_12G078900	1537	bcei_gma1472-10b	32bceiScaffold223&gmaChr12	1
bcei_evm.model.Scaffold223.58	gma_12G176900	1104	bcei_gma1473-7b	23bceiScaffold223&gmaChr12	1
bcei_evm.model.Scaffold223.58	gma_13G323800	1309	bcei_gma1476-6b	27bceiScaffold223&gmaChr13	1
bcei_evm.model.Scaffold500.91	gma_11G195200	554	bcei_gma3006-11b	13bceiScaffold500&gmaChr11	1
bcei_evm.model.Scaffold500.91	gma_12G078900	721	bcei_gma3009-12b	17bceiScaffold500&gmaChr12	1
bcei_evm.model.Scaffold500.91	gma_12G176900	330	bcei_gma3010-7b	8bceiScaffold500&gmaChr12	1
bcei_evm.model.Scaffold500.91	gma_13G323800	532	bcei_gma3013-8b	13bceiScaffold500&gmaChr13	1
bcei_evm.model.Scaffold145.57	gra_003G144100	5128	bcei_gra479-20b	107bceiScaffold145&graChr03	1
bcei_evm.model.Scaffold145.57	gra_004G230700	3100	bcei_gra482-32b	63bceiScaffold145&graChr04	1
bcei_evm.model.Scaffold145.57	gra_006G165000	255	bcei_gra485-2b	6bceiScaffold145&graChr06	1
bcei_evm.model.Scaffold145.57	gra_009G110300	6475	bcei_gra492-18b	136bceiScaffold145&graChr09	1
bcei_evm.model.Scaffold223.58	gra_003G144100	5856	bcei_gra950-22b	122bceiScaffold223&graChr03	1
bcei_evm.model.Scaffold223.58	gra_004G230700	1969	bcei_gra955-15b	41bceiScaffold223&graChr04	1
bcei_evm.model.Scaffold223.58	gra_006G165000	393	bcei_gra957-4b	9bceiScaffold223&graChr06	1
bcei_evm.model.Scaffold223.58	gra_009G110300	15242	bcei_gra964-32b	310bceiScaffold223&graChr09	1
bcei_evm.model.Scaffold500.91	gra_003G144100	449	bcei_gra2025-5b	10bceiScaffold500&graChr03	1
bcei_evm.model.Scaffold500.91	gra_004G230700	294	bcei_gra2027-4b	7bceiScaffold500&graChr04	1
bcei_evm.model.Scaffold500.91	gra_006G165000	11893	bcei_gra2029-56b	241bceiScaffold500&graChr06	1
Inil109181063	bcei_evm.model.Scaffold223.58	263	bcei_Inil589-1b	6InilNW_017617471.1&bceiScaffold223	1
Inil109181063	bcei_evm.model.Scaffold500.91	1998	bcei_Inil625-4b	42InilNW_017617471.1&bceiScaffold500	1
Inil109192792	bcei_evm.model.Scaffold145.57	855	bcei_Inil1116-8b	18InilNW_017618262.1&bceiScaffold145	1
Inil109192792	bcei_evm.model.Scaffold223.58	2826	bcei_Inil1125-8b	60InilNW_017618262.1&bceiScaffold223	1
Inil109192792	bcei_evm.model.Scaffold500.91	648	bcei_Inil1145-5b	15InilNW_017618262.1&bceiScaffold500	1
Inil109170874	bcei_evm.model.Scaffold223.58	405	bcei_Inil2171-0b	9InilNW_017619805.1&bceiScaffold223	1
bcei_evm.model.Scaffold145.57	jre_00008986	279	bcei_jre439-1b	6bceiScaffold145&jcf7180001221785	1
bcei_evm.model.Scaffold223.58	jre_00008986	526	bcei_jre797-2b	11bceiScaffold223&jcf7180001221785	1
bcei_evm.model.Scaffold145.57	kafe_Kaladp0002s0080.1	271	bcei_kafe397-0b	6bceiScaffold145&kafeScaffold_2	1
bcei_evm.model.Scaffold223.58	kafe_Kaladp0002s0080.1	256	bcei_kafe740-0b	6bceiScaffold223&kafeScaffold_2	1
bcei_evm.model.Scaffold223.58	kafe_Kaladp0081s0252.1	309	bcei_kafe765-1b	7bceiScaffold223&kafeScaffold_81	1
bcei_evm.model.Scaffold500.91	kafe_Kaladp0002s0080.1	676	bcei_kafe1513-2b	15bceiScaffold500&kafeScaffold_2	1
bcei_evm.model.Scaffold223.59	kala_Kalax.0247s0001.1	263	bcei_kala1221-0b	6bceiScaffold223&kalascaffold_247	1
bcei_evm.model.Scaffold145.57	Lsat6_43581	734	bcei_lac389-9b	16bceiScaffold145&lg_6	1
bcei_evm.model.Scaffold223.58	Lsat6_43581	686	bcei_lac747-5b	15bceiScaffold223&lg_6	1
bcei_evm.model.Scaffold500.91	Lsat6_43581	481	bcei_lac1548-5b	11bceiScaffold500&lg_6	1
bcei_evm.model.Scaffold145.57	lal_scaffold2418_21lal	375	bcei_lal325-1b	8bceiScaffold145&lal_scaffold2418	1
bcei_evm.model.Scaffold223.59	lal_scaffold2418_21lal	507	bcei_lal586-1b	11bceiScaffold223&lal_scaffold2418	1
Lang109351666	bcei_evm.model.Scaffold223.58	324	bcei_Lang1078-2b	7LangNC_032015.1&bceiScaffold223	1
bcei_evm.model.Scaffold145.57	lus_10026527	332	bcei_lus646-1b	8bceiScaffold145&lusscaffold617	1
bcei_evm.model.Scaffold223.58	lus_10026527	326	bcei_lus1215-1b	8bceiScaffold223&lusscaffold617	1
bcei_evm.model.Scaffold500.91	lus_10026527	1592	bcei_lus2463-6b	33bceiScaffold500&lusscaffold617	1
bcei_evm.model.Scaffold500.91	mac_08_13030.1mac	317	bcei_mac834-4b	7bceiScaffold500&macchr08	1
bcei_evm.model.Scaffold145.57	mes_08G009300	546	bcei_mes494-3b	12bceiScaffold145&meschr08	1
bcei_evm.model.Scaffold145.57	mes_11G149700	1501	bcei_mes506-9b	31bceiScaffold145&meschr11	1
bcei_evm.model.Scaffold223.58	mes_08G009300	628	bcei_mes927-6b	14bceiScaffold223&meschr08	1
bcei_evm.model.Scaffold223.58	mes_11G149700	2006	bcei_mes939-10b	41bceiScaffold223&meschr11	1
bcei_evm.model.Scaffold500.91	mes_08G009300	3997	bcei_mes1838-54b	83bceiScaffold500&meschr08	1
bcei_evm.model.Scaffold500.91	mes_11G149700	739	bcei_mes1852-14b	17bceiScaffold500&meschr11	1
bcei_evm.model.Scaffold145.57	mgu_N02577	1159	bcei_mgu379-9b	24bceiScaffold145&mguscaffold_14	1
bcei_evm.model.Scaffold223.58	mgu_N02577	1345	bcei_mgu727-9b	28bceiScaffold223&mguscaffold_14	1
bcei_evm.model.Scaffold500.91	mgu_N02577	844	bcei_mgu1511-12b	20bceiScaffold500&mguscaffold_14	1
bcei_evm.model.Scaffold145.57	mlut_maker-scaffold_151-fgenesh-gene-3.105-mRNA-1	485	bcei_mlut747-8b	10bceiScaffold145&mlutscaffold_151	1
bcei_evm.model.Scaffold145.57	mlut_maker-scaffold_163-fgenesh-gene-1.45-mRNA-1	1111	bcei_mlut750-9b	23bceiScaffold145&mlutscaffold_163	1
bcei_evm.model.Scaffold145.57	mlut_maker-scaffold_165-snap-gene-3.142-mRNA-1	436	bcei_mlut752-7b	9bceiScaffold145&mlutscaffold_165	1
bcei_evm.model.Scaffold145.57	mlut_maker-scaffold_742-snap-gene-0.162-mRNA-1	386	bcei_mlut777-7b	8bceiScaffold145&mlutscaffold_742	1
bcei_evm.model.Scaffold223.58	mlut_maker-scaffold_151-fgenesh-gene-3.105-mRNA-1	478	bcei_mlut1369-7b	10bceiScaffold223&mlutscaffold_151	1
bcei_evm.model.Scaffold223.59	mlut_maker-scaffold_163-fgenesh-gene-1.45-mRNA-1	1246	bcei_mlut1371-9b	26bceiScaffold223&mlutscaffold_163	1
bcei_evm.model.Scaffold223.58	mlut_maker-scaffold_165-snap-gene-3.142-mRNA-1	484	bcei_mlut1373-7b	10bceiScaffold223&mlutscaffold_165	1
bcei_evm.model.Scaffold223.58	mlut_maker-scaffold_742-snap-gene-0.162-mRNA-1	334	bcei_mlut1403-6b	7bceiScaffold223&mlutscaffold_742	1
bcei_evm.model.Scaffold500.91	mlut_maker-scaffold_151-fgenesh-gene-3.105-mRNA-1	328	bcei_mlut2850-7b	8bceiScaffold500&mlutscaffold_151	1
bcei_evm.model.Scaffold500.91	mlut_maker-scaffold_163-fgenesh-gene-1.45-mRNA-1	480	bcei_mlut2851-6b	11bceiScaffold500&mlutscaffold_163	1
bcei_evm.model.Scaffold500.91	mlut_maker-scaffold_165-snap-gene-3.142-mRNA-1	512	bcei_mlut2853-11b	12bceiScaffold500&mlutscaffold_165	1
Mnot21403483	bcei_evm.model.Scaffold145.57	665	bcei_Mnot1714-1b	14MnotNW_010367841.1&bceiScaffold145	1
Mnot21403483	bcei_evm.model.Scaffold223.58	614	bcei_Mnot1717-1b	13MnotNW_010367841.1&bceiScaffold223	1
Mnot21403483	bcei_evm.model.Scaffold500.91	354	bcei_Mnot1719-0b	8MnotNW_010367841.1&bceiScaffold500	1
bcei_evm.model.Scaffold145.57	mtr_4g057865	1253	bcei_mtr340-9b	27bceiScaffold145&mtrchr4	1
bcei_evm.model.Scaffold223.58	mtr_4g057865	1656	bcei_mtr648-8b	35bceiScaffold223&mtrchr4	1
bcei_evm.model.Scaffold500.91	mtr_4g057865	275	bcei_mtr1379-5b	7bceiScaffold500&mtrchr4	1
bcei_evm.model.Scaffold223.58	nnu_21352	506	bcei_nnu649-3b	11bceiScaffold223&nnumegascaffold_3	1
bcei_evm.model.Scaffold500.91	nnu_21352	813	bcei_nnu1386-7b	17bceiScaffold500&nnumegascaffold_3	1
bcei_evm.model.Scaffold145.57	olea_Oeu056288.1	275	bcei_olea464-1b	6bceiScaffold145&oleachr1	1
bcei_evm.model.Scaffold223.58	olea_Oeu056288.1	442	bcei_olea809-2b	10bceiScaffold223&oleachr1	1
bcei_evm.model.Scaffold145.57	pax_00029g00215	287	bcei_pax381-0b	6bceiScaffold145&pax_00029	1
bcei_evm.model.Scaffold223.58	pax_00029g00215	476	bcei_pax711-0b	10bceiScaffold223&pax_00029	1
bcei_evm.model.Scaffold223.58	pax_00311g00312	282	bcei_pax722-4b	6bceiScaffold223&pax_00311	1
bcei_evm.model.Scaffold500.91	pax_00311g00312	647	bcei_pax1491-11b	14bceiScaffold500&pax_00311	1
bcei_evm.model.Scaffold145.57	pbr_030335.1	576	bcei_pbr594-10b	12bceiScaffold145&pbrChr11	1
bcei_evm.model.Scaffold223.58	pbr_030335.1	868	bcei_pbr1133-9b	18bceiScaffold223&pbrChr11	1
bcei_evm.model.Scaffold223.58	pbr_018992.1	574	bcei_pbr1162-4b	12bceiScaffold223&pbrChr3	1
bcei_evm.model.Scaffold500.91	pbr_030335.1	374	bcei_pbr2324-7b	9bceiScaffold500&pbrChr11	1
bcei_evm.model.Scaffold500.91	pbr_018992.1	267	bcei_pbr2350-3b	6bceiScaffold500&pbrChr3	1
bcei_evm.model.Scaffold145.57	pmu_001080	1387	bcei_pmu330-12b	30bceiScaffold145&pmuPa1	1
bcei_evm.model.Scaffold223.58	pmu_001080	2002	bcei_pmu636-10b	42bceiScaffold223&pmuPa1	1
bcei_evm.model.Scaffold500.91	pmu_001080	827	bcei_pmu1331-8b	19bceiScaffold500&pmuPa1	1
bcei_evm.model.Scaffold145.57	ppe_6G107400	609	bcei_ppe283-11b	13bceiScaffold145&ppePp06	1
bcei_evm.model.Scaffold223.58	ppe_6G107400	2278	bcei_ppe560-11b	47bceiScaffold223&ppePp06	1
bcei_evm.model.Scaffold500.91	ppe_6G107400	1258	bcei_ppe1161-17b	31bceiScaffold500&ppePp06	1
bcei_evm.model.Scaffold145.57	ptr_009G008500	1075	bcei_ptr520-12b	23bceiScaffold145&ptrChr09	1
bcei_evm.model.Scaffold223.58	ptr_009G008500	1478	bcei_ptr1045-10b	31bceiScaffold223&ptrChr09	1
bcei_evm.model.Scaffold500.91	ptr_009G008500	371	bcei_ptr2142-8b	9bceiScaffold500&ptrChr09	1
bcei_evm.model.Scaffold145.57	pvu_005G132200	3060	bcei_pvu417-9b	64bceiScaffold145&pvuChr05	1
bcei_evm.model.Scaffold145.57	pvu_011G083500	1249	bcei_pvu434-8b	26bceiScaffold145&pvuChr11	1
bcei_evm.model.Scaffold223.58	pvu_005G132200	3452	bcei_pvu783-5b	73bceiScaffold223&pvuChr05	1
bcei_evm.model.Scaffold223.58	pvu_011G083500	1752	bcei_pvu805-9b	36bceiScaffold223&pvuChr11	1
bcei_evm.model.Scaffold500.91	pvu_005G132200	280	bcei_pvu1626-6b	7bceiScaffold500&pvuChr05	1
bcei_evm.model.Scaffold500.91	pvu_011G083500	547	bcei_pvu1650-11b	13bceiScaffold500&pvuChr11	1
bcei_evm.model.Scaffold145.57	rco_29589.t000002	629	bcei_rco334-11b	13bceiScaffold145&rco29589	1
bcei_evm.model.Scaffold145.57	rco_30078.t000095	474	bcei_rco345-3b	11bceiScaffold145&rco30078	1
bcei_evm.model.Scaffold223.58	rco_29589.t000002	576	bcei_rco625-10b	12bceiScaffold223&rco29589	1
bcei_evm.model.Scaffold223.58	rco_30078.t000095	565	bcei_rco634-5b	13bceiScaffold223&rco30078	1
bcei_evm.model.Scaffold500.91	rco_29589.t000002	472	bcei_rco1232-10b	11bceiScaffold500&rco29589	1
bcei_evm.model.Scaffold500.91	rco_30078.t000095	2690	bcei_rco1249-29b	56bceiScaffold500&rco30078	1
bcei_evm.model.Scaffold223.58	roc_G13716	433	bcei_roc576-4b	9bceiScaffold223&rocS0123	1
bcei_evm.model.Scaffold500.91	roc_G13716	309	bcei_roc1209-4b	7bceiScaffold500&rocS0123	1
bcei_evm.model.Scaffold145.57	salp_SapurV1A.0049s0180.1	1147	bcei_salp476-10b	25bceiScaffold145&salpchr09	1
bcei_evm.model.Scaffold223.58	salp_SapurV1A.0049s0180.1	1548	bcei_salp915-9b	33bceiScaffold223&salpchr09	1
bcei_evm.model.Scaffold145.57	sin_1004423	295	bcei_sin369-3b	7bceiScaffold145&sinLG11	1
bcei_evm.model.Scaffold145.57	sin_1024592	917	bcei_sin386-3b	19bceiScaffold145&sinLG9	1
bcei_evm.model.Scaffold145.57	sin_1024104	1160	bcei_sin389-8b	24bceiScaffold145&sinLG9	1
bcei_evm.model.Scaffold223.58	sin_1004423	424	bcei_sin741-6b	10bceiScaffold223&sinLG11	1
bcei_evm.model.Scaffold223.58	sin_1024592	1415	bcei_sin756-5b	29bceiScaffold223&sinLG9	1
bcei_evm.model.Scaffold223.58	sin_1024104	1402	bcei_sin760-8b	29bceiScaffold223&sinLG9	1
bcei_evm.model.Scaffold500.91	sin_1004423	2505	bcei_sin1553-26b	52bceiScaffold500&sinLG11	1
bcei_evm.model.Scaffold500.91	sin_1024592	557	bcei_sin1562-3b	13bceiScaffold500&sinLG9	1
bcei_evm.model.Scaffold500.91	sin_1024104	857	bcei_sin1563-11b	20bceiScaffold500&sinLG9	1
bcei_evm.model.Scaffold145.57	sir_scaffold2002_8sir	517	bcei_sir334-3b	11bceiScaffold145&sir_scaffold2002	1
bcei_evm.model.Scaffold223.58	sir_scaffold2002_8sir	604	bcei_sir638-2b	13bceiScaffold223&sir_scaffold2002	1
bcei_evm.model.Scaffold500.91	sir_scaffold2002_8sir	255	bcei_sir1272-2b	6bceiScaffold500&sir_scaffold2002	1
bcei_evm.model.Scaffold145.57	sly_06g074990.1sly	573	bcei_sly375-4b	12bceiScaffold145&slych06	1
bcei_evm.model.Scaffold223.58	sly_06g074990.1sly	3411	bcei_sly699-3b	73bceiScaffold223&slych06	1
bcei_evm.model.Scaffold500.91	sly_06g074990.1sly	381	bcei_sly1473-4b	9bceiScaffold500&slych06	1
bcei_evm.model.Scaffold145.57	spa_c0007_00047	326	bcei_spa377-3b	7bceiScaffold145&spaSp5	1
bcei_evm.model.Scaffold145.57	spa_c0002_00897	567	bcei_spa386-4b	12bceiScaffold145&spaSp6	1
bcei_evm.model.Scaffold223.58	spa_c0007_00047	412	bcei_spa720-3b	9bceiScaffold223&spaSp5	1
bcei_evm.model.Scaffold223.58	spa_c0002_00897	697	bcei_spa735-5b	15bceiScaffold223&spaSp6	1
bcei_evm.model.Scaffold145.57	spe_06g031400.1	574	bcei_spe363-4b	12bceiScaffold145&spech06	1
bcei_evm.model.Scaffold145.57	spe_11g028530.1	963	bcei_spe375-1b	20bceiScaffold145&spech11	1
bcei_evm.model.Scaffold223.58	spe_06g031400.1	3451	bcei_spe681-3b	74bceiScaffold223&spech06	1
bcei_evm.model.Scaffold223.58	spe_11g028530.1	1519	bcei_spe696-2b	31bceiScaffold223&spech11	1
bcei_evm.model.Scaffold500.91	spe_06g031400.1	331	bcei_spe1428-3b	8bceiScaffold500&spech06	1
bcei_evm.model.Scaffold145.57	stu_00042160	652	bcei_stu364-1b	17bceiScaffold145&stuchr10	1
bcei_evm.model.Scaffold223.58	stu_01011998	286	bcei_stu659-3b	6bceiScaffold223&stuchr06	1
bcei_evm.model.Scaffold223.58	stu_00001145	334	bcei_stu675-2b	7bceiScaffold223&stuchr11	1
bcei_evm.model.Scaffold500.91	stu_00042160	1679	bcei_stu1347-26b	36bceiScaffold500&stuchr10	1
bcei_evm.model.Scaffold145.57	tca_042127	2157	bcei_tca270-43b	45bceiScaffold145&tcascaffold_9	1
bcei_evm.model.Scaffold223.58	tca_042127	18769	bcei_tca532-43b	391bceiScaffold223&tcascaffold_9	1
bcei_evm.model.Scaffold500.91	tca_042127	608	bcei_tca1123-6b	14bceiScaffold500&tcascaffold_9	1
bcei_evm.model.Scaffold145.57	tha_Th2v01052	594	bcei_tha511-1b	14bceiScaffold145&thascaffold00001	1
bcei_evm.model.Scaffold145.57	tha_Th2v07622	2811	bcei_tha524-4b	60bceiScaffold145&thascaffold00006	1
bcei_evm.model.Scaffold145.57	tha_Th2v15670	2828	bcei_tha532-4b	60bceiScaffold145&thascaffold00010	1
bcei_evm.model.Scaffold145.57	tha_Th2v18859	2317	bcei_tha539-6b	50bceiScaffold145&thascaffold00014	1
bcei_evm.model.Scaffold145.57	tha_Th2v21235	1214	bcei_tha540-2b	28bceiScaffold145&thascaffold00016	1
bcei_evm.model.Scaffold223.58	tha_Th2v01052	448	bcei_tha1009-1b	10bceiScaffold223&thascaffold00001	1
bcei_evm.model.Scaffold223.59	tha_Th2v07622	3137	bcei_tha1023-4b	67bceiScaffold223&thascaffold00006	1
bcei_evm.model.Scaffold223.58	tha_Th2v15670	3159	bcei_tha1033-4b	67bceiScaffold223&thascaffold00010	1
bcei_evm.model.Scaffold223.58	tha_Th2v18859	971	bcei_tha1042-5b	21bceiScaffold223&thascaffold00014	1
bcei_evm.model.Scaffold223.58	tha_Th2v21235	267	bcei_tha1045-5b	6bceiScaffold223&thascaffold00016	1
bcei_evm.model.Scaffold500.91	tha_Th2v18859	298	bcei_tha2110-0b	7bceiScaffold500&thascaffold00014	1
bcei_evm.model.Scaffold145.57	thh_10013201m	514	bcei_thh355-4b	11bceiScaffold145&thhscaffold_2	1
bcei_evm.model.Scaffold145.57	thh_10002793m	414	bcei_thh367-4b	9bceiScaffold145&thhscaffold_4	1
bcei_evm.model.Scaffold223.58	thh_10013201m	694	bcei_thh691-5b	15bceiScaffold223&thhscaffold_2	1
bcei_evm.model.Scaffold223.58	thh_10002793m	446	bcei_thh705-4b	10bceiScaffold223&thhscaffold_4	1
bcei_evm.model.Scaffold223.58	thh_10007342m	271	bcei_thh707-0b	6bceiScaffold223&thhscaffold_5	1
bcei_evm.model.Scaffold500.91	thh_10013201m	306	bcei_thh1441-2b	7bceiScaffold500&thhscaffold_2	1
bcei_evm.model.Scaffold145.57	tsa_Ts5g18600	356	bcei_tsa373-3b	8bceiScaffold145&tsach5-26	1
bcei_evm.model.Scaffold145.57	tsa_Ts6g24840	566	bcei_tsa381-4b	12bceiScaffold145&tsach6-64	1
bcei_evm.model.Scaffold223.58	tsa_Ts1g06890	324	bcei_tsa688-0b	7bceiScaffold223&tsach1-01	1
bcei_evm.model.Scaffold223.58	tsa_Ts5g18600	389	bcei_tsa702-3b	9bceiScaffold223&tsach5-26	1
bcei_evm.model.Scaffold223.58	tsa_Ts6g24840	748	bcei_tsa711-5b	16bceiScaffold223&tsach6-64	1
bcei_evm.model.Scaffold500.91	tsa_Ts6g24840	455	bcei_tsa1389-2b	11bceiScaffold500&tsach6-64	1
bcei_evm.model.Scaffold145.57	van_0021ss02350.1	1197	bcei_van380-9b	25bceiScaffold145&vanSuperScaf_21	1
bcei_evm.model.Scaffold145.57	van_0032ss00880.1	536	bcei_van382-9b	11bceiScaffold145&vanSuperScaf_32	1
bcei_evm.model.Scaffold223.58	van_0021ss02350.1	1290	bcei_van706-5b	27bceiScaffold223&vanSuperScaf_21	1
bcei_evm.model.Scaffold223.58	van_0032ss00880.1	574	bcei_van709-9b	12bceiScaffold223&vanSuperScaf_32	1
bcei_evm.model.Scaffold500.91	van_0032ss00880.1	505	bcei_van1479-11b	12bceiScaffold500&vanSuperScaf_32	1
bcei_evm.model.Scaffold145.57	vra_02g06110	1114	bcei_vra366-8b	23bceiScaffold145&vraVr02	1
bcei_evm.model.Scaffold145.57	vra_04g03010	2927	bcei_vra372-8b	61bceiScaffold145&vraVr04	1
bcei_evm.model.Scaffold223.58	vra_02g06110	1561	bcei_vra680-9b	32bceiScaffold223&vraVr02	1
bcei_evm.model.Scaffold223.58	vra_04g03010	3264	bcei_vra688-4b	69bceiScaffold223&vraVr04	1
bcei_evm.model.Scaffold500.91	vra_02g06110	510	bcei_vra1442-10b	12bceiScaffold500&vraVr02	1
bcei_evm.model.Scaffold500.91	vra_04g03010	353	bcei_vra1447-4b	9bceiScaffold500&vraVr04	1
bcei_evm.model.Scaffold145.57	vvi_01025721001	311	bcei_vvi303-0b	7bceiScaffold145&vvichr8	1
bcei_evm.model.Scaffold223.58	vvi_01025721001	505	bcei_vvi611-1b	11bceiScaffold223&vvichr8	1
bcei_evm.model.Scaffold500.91	vvi_01025721001	2189	bcei_vvi1251-12b	45bceiScaffold500&vvichr8	1
Xvis03_202038	bcei_evm.model.Scaffold500.91	321	bcei_Xvis746-4b	7Xvis03_scaffold3&bceiScaffold500	1
Zjuj107411468	bcei_evm.model.Scaffold145.57	382	bcei_Zjuj270-2b	9ZjujNC_029680.1&bceiScaffold145	1
Zjuj107411468	bcei_evm.model.Scaffold223.58	519	bcei_Zjuj317-6b	11ZjujNC_029680.1&bceiScaffold223	1
Zjuj107411468	bcei_evm.model.Scaffold500.91	372	bcei_Zjuj391-1b	8ZjujNC_029680.1&bceiScaffold500	1
bnp_BnaA06g04560D	bol_Bo5g008770	28289	bnp_bol1026-30b	576bnpchrA06&bolC5	1
bnp_BnaA06g04560D	bol_Bo8g010950	953	bnp_bol1085-13b	20bnpchrA06&bolC8	1
bnp_BnaA06g04560D	bol_Bo8g112680	4373	bnp_bol1099-14b	93bnpchrA06&bolC8	1
bnp_BnaA09g49040D	bol_Bo5g008770	3075	bnp_bol1660-38b	65bnpchrA09&bolC5	1
bnp_BnaA09g49040D	bol_Bo8g112680	20706	bnp_bol1731-240b	423bnpchrA09&bolC8	1
bnp_BnaA09g49040D	bol_Bo8g010950	2059	bnp_bol1744-6b	45bnpchrA09&bolC8	1
bnp_BnaA10g13570D	bol_Bo2g024610	8613	bnp_bol1868-61b	180bnpchrA10&bolC2	1
bnp_BnaC08g02430D	bol_Bo5g008770	5071	bnp_bol3718-104b	109bnpchrC08&bolC5	1
bnp_BnaC08g43370D	bol_Bo5g008770	1772	bnp_bol3729-25b	37bnpchrC08&bolC5	1
bnp_BnaC08g02430D	bol_Bo8g010950	14391	bnp_bol3778-154b	296bnpchrC08&bolC8	1
bnp_BnaC08g43370D	bol_Bo8g112680	4762	bnp_bol3784-81b	96bnpchrC08&bolC8	1
bnp_BnaC08g02430D	bol_Bo8g112680	2623	bnp_bol3807-53b	58bnpchrC08&bolC8	1
bnp_BnaC08g43370D	bol_Bo8g010950	616	bnp_bol3810-6b	13bnpchrC08&bolC8	1
bnp_BnaC09g35990D	bol_Bo9g147000	21638	bnp_bol3998-2b	441bnpchrC09&bolC9	1
Bostr.25219s0137	bnp_BnaA06g04560D	4677	bnp_Bost1247-78b	95BostScaffold25219&bnpchrA06	1
Bostr.25219s0137	bnp_BnaA09g49040D	3695	bnp_Bost1256-46b	77BostScaffold25219&bnpchrA09	1
Bostr.25219s0137	bnp_BnaC08g43370D	2875	bnp_Bost1287-44b	59BostScaffold25219&bnpchrC08	1
Bostr.25219s0137	bnp_BnaC08g02430D	712	bnp_Bost1291-7b	15BostScaffold25219&bnpchrC08	1
Bostr.26833s0161	bnp_BnaA10g13570D	3964	bnp_Bost1651-1b	82BostScaffold26833&bnpchrA10	1
Bostr.26833s0161	bnp_BnaC09g35990D	3211	bnp_Bost1706-2b	67BostScaffold26833&bnpchrC09	1
Bostr.0556s0793	bnp_BnaA10g13570D	1400	bnp_Bost2263-30b	32BostScaffold556&bnpchrA10	1
Bostr.0556s0793	bnp_BnaC09g35990D	1199	bnp_Bost2291-26b	28BostScaffold556&bnpchrC09	1
bnp_BnaA06g04560D	bra_F00500	63904	bnp_bra1029-302b	1296bnpchrA06&braA06	1
bnp_BnaA06g04560D	bra_H02889	5761	bnp_bra1086-14b	120bnpchrA06&braA08	1
bnp_BnaA06g04560D	bra_I05323	3448	bnp_bra1105-15b	73bnpchrA06&braA09	1
bnp_BnaA09g49040D	bra_F00500	3425	bnp_bra1631-60b	74bnpchrA09&braA06	1
bnp_BnaA09g49040D	bra_H02889	3811	bnp_bra1677-21b	82bnpchrA09&braA08	1
bnp_BnaA09g49040D	bra_I05323	21315	bnp_bra1697-245b	433bnpchrA09&braA09	1
bnp_BnaC08g02430D	bra_F00500	575	bnp_bra3687-7b	12bnpchrC08&braA06	1
bnp_BnaC08g43370D	bra_F00500	1783	bnp_bra3697-25b	37bnpchrC08&braA06	1
bnp_BnaC08g43370D	bra_H02889	1454	bnp_bra3735-22b	30bnpchrC08&braA08	1
bnp_BnaC08g02430D	bra_H02889	7645	bnp_bra3742-147b	156bnpchrC08&braA08	1
bnp_BnaC08g43370D	bra_I05323	4528	bnp_bra3757-77b	92bnpchrC08&braA09	1
bnp_BnaC08g02430D	bra_I05323	2798	bnp_bra3770-56b	61bnpchrC08&braA09	1
bnp_BnaC09g35990D	bra_J01427	53306	bnp_bra3990-137b	1084bnpchrC09&braA10	1
bnp_BnaA06g04560D	can_Capana11g000042	413	bnp_can431-7b	9bnpchrA06&canChr11	1
bnp_BnaA10g13570D	can_Capana06g000538	1104	bnp_can689-7b	27bnpchrA10&canChr06	1
bnp_BnaA10g13570D	can_Capana11g000042	745	bnp_can716-15b	16bnpchrA10&canChr11	1
bnp_BnaC09g35990D	can_Capana06g000538	434	bnp_can1343-0b	10bnpchrC09&canChr06	1
cca_25541	bnp_BnaA10g13570D	596	bnp_cca99-0b	13Scaffold126026&bnpchrA10	1
cca_25541	bnp_BnaC09g35990D	696	bnp_cca103-0b	15Scaffold126026&bnpchrC09	1
bnp_BnaA06g04560D	cca_21565	469	bnp_cca671-4b	11bnpchrA06&ccaLG04	1
bnp_BnaA10g13570D	cca_21565	1247	bnp_cca937-12b	28bnpchrA10&ccaLG04	1
bnp_BnaC09g35990D	cca_21565	761	bnp_cca1524-1b	17bnpchrC09&ccaLG04	1
bnp_BnaA09g49040D	cchi_rna19739	267	bnp_cchi482-0b	7bnpchrA09&cchiCM008437.1	1
bnp_BnaC08g43370D	cchi_rna19739	267	bnp_cchi1019-0b	7bnpchrC08&cchiCM008437.1	1
bnp_BnaA06g04560D	ccle_Ciclev10028173m	342	bnp_ccle658-7b	8bnpchrA06&cclescaffold_8	1
bnp_BnaA10g13570D	ccle_Ciclev10028173m	1603	bnp_ccle1101-27b	38bnpchrA10&cclescaffold_8	1
bnp_BnaC09g35990D	ccle_Ciclev10028173m	679	bnp_ccle2181-2b	16bnpchrC09&cclescaffold_8	1
bnp_BnaA10g13570D	cgr_2519s0047	1506	bnp_cgr1700-28b	31bnpchrA10&cgrScaffold2519	1
bnp_BnaC09g35990D	cgr_2519s0047	799	bnp_cgr3407-14b	17bnpchrC09&cgrScaffold2519	1
bnp_BnaC09g35990D	cgy_17906	282	bnp_cgy2722-1b	6bnpchrC09&gyscaffold156.1	1
bnp_BnaA06g04560D	coc_01_g10620	655	bnp_coc501-7b	15bnpchrA06&cocchr1	1
bnp_BnaA10g13570D	coc_01_g10620	2006	bnp_coc955-22b	45bnpchrA10&cocchr1	1
bnp_BnaC09g35990D	coc_01_g10620	1181	bnp_coc1926-1b	26bnpchrC09&cocchr1	1
bnp_BnaA06g04560D	bnp_BnaA09g49040D	3384	bnp1442-12b	73bnpchrA06&bnpchrA09	1
bnp_BnaA06g04560D	bnp_BnaC08g02430D	571	bnp1580-7b	12bnpchrA06&bnpchrC08	1
bnp_BnaA06g04570D	bnp_BnaC08g43370D	2727	bnp1589-11b	57bnpchrA06&bnpchrC08	1
bnp_BnaA09g49040D	bnp_BnaC08g43370D	3644	bnp2240-62b	74bnpchrA09&bnpchrC08	1
bnp_BnaA09g49040D	bnp_BnaC08g02430D	1677	bnp2250-4b	37bnpchrA09&bnpchrC08	1
bnp_BnaC08g02430D	bnp_BnaC08g43370D	480	bnp3253-5b	10bnpchrC08&bnpchrC08	1
bnp_BnaA06g04560D	cru_10008824	11457	bnp_cru508-21b	234bnpchrA06&cruscaffold_1	1
bnp_BnaA09g49040D	cru_10008824	4315	bnp_cru826-57b	90bnpchrA09&cruscaffold_1	1
bnp_BnaA10g13570D	cru_10019442	1540	bnp_cru1002-8b	36bnpchrA10&cruscaffold_5	1
bnp_BnaA10g13570D	cru_10028339	4180	bnp_cru1021-83b	86bnpchrA10&cruscaffold_8	1
bnp_BnaC08g02430D	cru_10008824	6702	bnp_cru1931-133b	141bnpchrC08&cruscaffold_1	1
bnp_BnaC08g43370D	cru_10008824	2761	bnp_cru1945-44b	57bnpchrC08&cruscaffold_1	1
bnp_BnaC09g35990D	cru_10019442	869	bnp_cru2062-9b	20bnpchrC09&cruscaffold_5	1
bnp_BnaC09g35990D	cru_10028339	6074	bnp_cru2114-123b	126bnpchrC09&cruscaffold_8	1
Csat104738237	bnp_BnaA10g13570D	4549	bnp_Csat437-92b	94CsatNC_025686.1&bnpchrA10	1
Csat104738229	bnp_BnaC09g35990D	6172	bnp_Csat578-126b	129CsatNC_025686.1&bnpchrC09	1
Csat104766197	bnp_BnaA06g04560D	11251	bnp_Csat697-23b	231CsatNC_025687.1&bnpchrA06	1
Csat104766197	bnp_BnaA09g49040D	3352	bnp_Csat777-30b	70CsatNC_025687.1&bnpchrA09	1
Csat104766197	bnp_BnaC08g02430D	6087	bnp_Csat944-124b	131CsatNC_025687.1&bnpchrC08	1
Csat104766197	bnp_BnaC08g43370D	2636	bnp_Csat958-12b	55CsatNC_025687.1&bnpchrC08	1
Csat104780357	bnp_BnaA10g13570D	332	bnp_Csat1163-5b	8CsatNC_025688.1&bnpchrA10	1
Csat104790757	bnp_BnaA10g13570D	1359	bnp_Csat1848-25b	33CsatNC_025690.1&bnpchrA10	1
Csat104710975	bnp_BnaA10g13570D	770	bnp_Csat2856-12b	20CsatNC_025693.1&bnpchrA10	1
Csat104726669	bnp_BnaA10g13570D	4506	bnp_Csat3576-91b	93CsatNC_025695.1&bnpchrA10	1
Csat104726667	bnp_BnaC09g35990D	4862	bnp_Csat3836-99b	102CsatNC_025695.1&bnpchrC09	1
Csat104739394	bnp_BnaA06g04560D	11710	bnp_Csat4534-23b	240CsatNC_025698.1&bnpchrA06	1
Csat104739394	bnp_BnaA09g49040D	4128	bnp_Csat4617-29b	87CsatNC_025698.1&bnpchrA09	1
Csat104739394	bnp_BnaC08g02430D	6364	bnp_Csat4782-128b	136CsatNC_025698.1&bnpchrC08	1
Csat104739394	bnp_BnaC08g43370D	2957	bnp_Csat4797-14b	61CsatNC_025698.1&bnpchrC08	1
Csat104754990	bnp_BnaA06g04560D	11629	bnp_Csat5605-23b	239CsatNC_025701.1&bnpchrA06	1
Csat104754990	bnp_BnaA09g49040D	4272	bnp_Csat5687-31b	90CsatNC_025701.1&bnpchrA09	1
Csat104754990	bnp_BnaC08g02430D	814	bnp_Csat5884-9b	17CsatNC_025701.1&bnpchrC08	1
Csat104754990	bnp_BnaC08g43370D	2908	bnp_Csat5896-13b	60CsatNC_025701.1&bnpchrC08	1
Csat104762187	bnp_BnaA10g13570D	4505	bnp_Csat6037-91b	93CsatNC_025702.1&bnpchrA10	1
Csat104762185	bnp_BnaC09g35990D	6375	bnp_Csat6157-130b	133CsatNC_025702.1&bnpchrC09	1
bnp_BnaA10g13570D	cync_Ccrd_011167	498	bnp_cync491-6b	12bnpchrA10&cyncCM009733.1	1
bnp_BnaA10g13570D	cync_Ccrd_021432	404	bnp_cync508-5b	10bnpchrA10&cyncCM009741.1	1
bnp_BnaC09g35990D	cync_Ccrd_011167	335	bnp_cync935-3b	8bnpchrC09&cyncCM009733.1	1
bnp_BnaA06g04560D	dca_018787	716	bnp_dca707-12b	17bnpchrA06&dcaDCARv2_Chr5	1
bnp_BnaA10g13570D	dca_006083	712	bnp_dca1183-15b	16bnpchrA10&dcaDCARv2_Chr2	1
bnp_BnaA10g13570D	dca_018784	915	bnp_dca1242-13b	21bnpchrA10&dcaDCARv2_Chr5	1
bnp_BnaC09g35990D	dca_006083	509	bnp_dca2310-11b	12bnpchrC09&dcaDCARv2_Chr2	1
bnp_BnaC09g35990D	dca_018787	505	bnp_dca2362-1b	11bnpchrC09&dcaDCARv2_Chr5	1
bnp_BnaA06g04560D	gma_11G195200	343	bnp_gma1453-1b	8bnpchrA06&gmaChr11	1
bnp_BnaA06g04560D	gma_12G176900	344	bnp_gma1458-5b	8bnpchrA06&gmaChr12	1
bnp_BnaA06g04560D	gma_12G078900	304	bnp_gma1462-0b	7bnpchrA06&gmaChr12	1
bnp_BnaA06g04560D	gma_13G323800	358	bnp_gma1484-5b	8bnpchrA06&gmaChr13	1
bnp_BnaA10g13570D	gma_11G195200	684	bnp_gma2529-2b	15bnpchrA10&gmaChr11	1
bnp_BnaA10g13570D	gma_12G078900	1558	bnp_gma2537-6b	35bnpchrA10&gmaChr12	1
bnp_BnaA10g13570D	gma_12G176900	1377	bnp_gma2538-0b	30bnpchrA10&gmaChr12	1
bnp_BnaA10g13570D	gma_13G323800	1843	bnp_gma2564-13b	41bnpchrA10&gmaChr13	1
bnp_BnaC09g35990D	gma_11G195200	784	bnp_gma5046-1b	17bnpchrC09&gmaChr11	1
bnp_BnaC09g35990D	gma_12G176900	931	bnp_gma5056-0b	20bnpchrC09&gmaChr12	1
bnp_BnaC09g35990D	gma_12G078900	908	bnp_gma5057-1b	20bnpchrC09&gmaChr12	1
bnp_BnaC09g35990D	gma_13G323800	837	bnp_gma5074-0b	18bnpchrC09&gmaChr13	1
bnp_BnaA06g04560D	gra_003G144100	320	bnp_gra1046-4b	7bnpchrA06&graChr03	1
bnp_BnaA06g04560D	gra_009G110300	279	bnp_gra1161-5b	6bnpchrA06&graChr09	1
bnp_BnaA10g13570D	gra_003G144100	554	bnp_gra1914-7b	12bnpchrA10&graChr03	1
bnp_BnaA10g13570D	gra_004G230700	520	bnp_gra1930-6b	11bnpchrA10&graChr04	1
bnp_BnaA10g13570D	gra_009G110300	552	bnp_gra1998-7b	12bnpchrA10&graChr09	1
bnp_BnaC09g35990D	gra_003G144100	333	bnp_gra3827-1b	7bnpchrC09&graChr03	1
bnp_BnaC09g35990D	gra_009G110300	334	bnp_gra3940-2b	7bnpchrC09&graChr09	1
Inil109192792	bnp_BnaA06g04560D	581	bnp_Inil1275-2b	14InilNW_017618262.1&bnpchrA06	1
Inil109192792	bnp_BnaA09g49040D	334	bnp_Inil1281-0b	8InilNW_017618262.1&bnpchrA09	1
Inil109192792	bnp_BnaA10g13570D	1485	bnp_Inil1285-21b	35InilNW_017618262.1&bnpchrA10	1
Inil109192792	bnp_BnaC08g43370D	283	bnp_Inil1300-0b	7InilNW_017618262.1&bnpchrC08	1
Inil109192792	bnp_BnaC09g35990D	783	bnp_Inil1303-10b	19InilNW_017618262.1&bnpchrC09	1
bnp_BnaA10g13570D	Lsat6_43581	529	bnp_lac1042-8b	12bnpchrA10&lg_6	1
bnp_BnaC09g35990D	Lsat6_43581	284	bnp_lac2036-0b	6bnpchrC09&lg_6	1
bnp_BnaA06g04560D	lal_scaffold2147_10lal	968	bnp_lal1314-10b	20bnpchrA06&lal_scaffold2147	1
bnp_BnaA06g04560D	lal_scaffold863_20lal	2108	bnp_lal1434-3b	43bnpchrA06&lal_scaffold863	1
bnp_BnaA09g49040D	lal_scaffold2147_10lal	679	bnp_lal2045-4b	14bnpchrA09&lal_scaffold2147	1
bnp_BnaA09g49040D	lal_scaffold863_20lal	1458	bnp_lal2201-27b	30bnpchrA09&lal_scaffold863	1
bnp_BnaA10g13570D	lal_scaffold2418_21lal	781	bnp_lal2336-14b	16bnpchrA10&lal_scaffold2418	1
bnp_BnaC08g43370D	lal_scaffold2147_10lal	677	bnp_lal4454-4b	14bnpchrC08&lal_scaffold2147	1
bnp_BnaC08g02430D	lal_scaffold2147_10lal	534	bnp_lal4455-6b	11bnpchrC08&lal_scaffold2147	1
bnp_BnaC08g02430D	lal_scaffold863_20lal	379	bnp_lal4601-3b	8bnpchrC08&lal_scaffold863	1
bnp_BnaC08g43370D	lal_scaffold863_20lal	1553	bnp_lal4603-29b	32bnpchrC08&lal_scaffold863	1
bnp_BnaC09g35990D	lal_scaffold2418_21lal	428	bnp_lal4743-6b	9bnpchrC09&lal_scaffold2418	1
Lang109351666	bnp_BnaA06g04560D	536	bnp_Lang1160-2b	13LangNC_032015.1&bnpchrA06	1
bnp_BnaC09g35990D	lja_3g3v3069020.1lja	338	bnp_lja897-1b	9bnpchrC09&ljachr3	1
bnp_BnaA06g04560D	mes_11G149700	468	bnp_mes978-4b	11bnpchrA06&meschr11	1
bnp_BnaA10g13570D	mes_08G009300	319	bnp_mes1743-3b	8bnpchrA10&meschr08	1
bnp_BnaA10g13570D	mes_11G149700	1848	bnp_mes1762-26b	41bnpchrA10&meschr11	1
bnp_BnaC09g35990D	mes_11G149700	1128	bnp_mes3504-1b	25bnpchrC09&meschr11	1
bnp_BnaA06g04560D	mgu_N02577	625	bnp_mgu677-13b	14bnpchrA06&mguscaffold_14	1
bnp_BnaA09g49040D	mgu_N02577	436	bnp_mgu1100-0b	10bnpchrA09&mguscaffold_14	1
bnp_BnaA10g13570D	mgu_N02577	1877	bnp_mgu1250-12b	42bnpchrA10&mguscaffold_14	1
bnp_BnaC08g43370D	mgu_N02577	397	bnp_mgu2351-0b	9bnpchrC08&mguscaffold_14	1
bnp_BnaC09g35990D	mgu_N02577	871	bnp_mgu2480-1b	19bnpchrC09&mguscaffold_14	1
bnp_BnaA10g13570D	mlut_maker-scaffold_151-fgenesh-gene-3.105-mRNA-1	593	bnp_mlut1544-1b	13bnpchrA10&mlutscaffold_151	1
bnp_BnaA10g13570D	mlut_maker-scaffold_165-snap-gene-3.142-mRNA-1	644	bnp_mlut1550-1b	14bnpchrA10&mlutscaffold_165	1
bnp_BnaC09g35990D	mlut_maker-scaffold_151-fgenesh-gene-3.105-mRNA-1	692	bnp_mlut3045-1b	15bnpchrC09&mlutscaffold_151	1
bnp_BnaC09g35990D	mlut_maker-scaffold_165-snap-gene-3.142-mRNA-1	687	bnp_mlut3047-1b	15bnpchrC09&mlutscaffold_165	1
bnp_BnaC09g35990D	mlut_maker-scaffold_742-snap-gene-0.162-mRNA-1	284	bnp_mlut3161-0b	6bnpchrC09&mlutscaffold_742	1
Mnot21403483	bnp_BnaA10g13570D	354	bnp_Mnot1191-0b	8MnotNW_010367841.1&bnpchrA10	1
Mnot21403483	bnp_BnaC09g35990D	456	bnp_Mnot1195-0b	10MnotNW_010367841.1&bnpchrC09	1
bnp_BnaA06g04560D	mtr_4g057865	318	bnp_mtr573-4b	8bnpchrA06&mtrchr4	1
bnp_BnaA10g13570D	mtr_4g057865	948	bnp_mtr986-12b	22bnpchrA10&mtrchr4	1
bnp_BnaC09g35990D	mtr_4g057865	608	bnp_mtr1933-2b	14bnpchrC09&mtrchr4	1
bnp_BnaA06g04560D	pbr_030335.1	389	bnp_pbr800-2b	9bnpchrA06&pbrChr11	1
bnp_BnaA10g13570D	pbr_030335.1	485	bnp_pbr1401-2b	11bnpchrA10&pbrChr11	1
bnp_BnaC09g35990D	pbr_030335.1	591	bnp_pbr2830-1b	13bnpchrC09&pbrChr11	1
bnp_BnaA06g04560D	pmu_001080	289	bnp_pmu571-4b	7bnpchrA06&pmuPa1	1
bnp_BnaA10g13570D	pmu_001080	1568	bnp_pmu1031-18b	37bnpchrA10&pmuPa1	1
bnp_BnaC09g35990D	pmu_001080	970	bnp_pmu2137-1b	23bnpchrC09&pmuPa1	1
bnp_BnaA06g04560D	ppe_6G107400	390	bnp_ppe722-6b	9bnpchrA06&ppePp06	1
bnp_BnaA10g13570D	ppe_6G107400	1918	bnp_ppe1211-26b	45bnpchrA10&ppePp06	1
bnp_BnaC09g35990D	ppe_6G107400	1014	bnp_ppe2451-1b	23bnpchrC09&ppePp06	1
bnp_BnaA06g04560D	ptr_009G008500	560	bnp_ptr1068-6b	14bnpchrA06&ptrChr09	1
bnp_BnaA10g13570D	ptr_009G008500	457	bnp_ptr1872-3b	10bnpchrA10&ptrChr09	1
bnp_BnaC09g35990D	ptr_009G008500	448	bnp_ptr3778-2b	10bnpchrC09&ptrChr09	1
bnp_BnaA06g04560D	pvu_005G132200	575	bnp_pvu793-12b	13bnpchrA06&pvuChr05	1
bnp_BnaA06g04560D	pvu_011G083500	471	bnp_pvu868-4b	11bnpchrA06&pvuChr11	1
bnp_BnaA10g13570D	pvu_005G132200	1267	bnp_pvu1397-0b	28bnpchrA10&pvuChr05	1
bnp_BnaA10g13570D	pvu_011G083500	1893	bnp_pvu1458-12b	42bnpchrA10&pvuChr11	1
bnp_BnaC09g35990D	pvu_005G132200	859	bnp_pvu2819-0b	19bnpchrC09&pvuChr05	1
bnp_BnaC09g35990D	pvu_011G083500	958	bnp_pvu2873-1b	21bnpchrC09&pvuChr11	1
bnp_BnaA06g04560D	rco_29589.t000002	346	bnp_rco447-0b	8bnpchrA06&rco29589	1
bnp_BnaA10g13570D	rco_29589.t000002	440	bnp_rco863-0b	10bnpchrA10&rco29589	1
bnp_BnaC09g35990D	rco_29589.t000002	593	bnp_rco1722-0b	13bnpchrC09&rco29589	1
bnp_BnaA10g13570D	salp_SapurV1A.0049s0180.1	348	bnp_salp1145-2b	8bnpchrA10&salpchr09	1
bnp_BnaC09g35990D	salp_SapurV1A.0049s0180.1	355	bnp_salp2342-1b	8bnpchrC09&salpchr09	1
bnp_BnaA06g04560D	sin_1024104	919	bnp_sin826-16b	21bnpchrA06&sinLG9	1
bnp_BnaA06g04560D	sin_1024592	400	bnp_sin832-6b	9bnpchrA06&sinLG9	1
bnp_BnaA09g49040D	sin_1024104	535	bnp_sin1298-3b	13bnpchrA09&sinLG9	1
bnp_BnaA10g13570D	sin_1024104	1354	bnp_sin1402-16b	30bnpchrA10&sinLG9	1
bnp_BnaA10g13570D	sin_1024592	945	bnp_sin1409-19b	21bnpchrA10&sinLG9	1
bnp_BnaC08g43370D	sin_1024104	437	bnp_sin2633-3b	11bnpchrC08&sinLG9	1
bnp_BnaC09g35990D	sin_1024104	789	bnp_sin2759-1b	17bnpchrC09&sinLG9	1
bnp_BnaA06g04560D	sir_scaffold1384_1sir	10360	bnp_sir786-0b	211bnpchrA06&sir_scaffold1384	1
bnp_BnaA09g49040D	sir_scaffold1384_1sir	3775	bnp_sir1219-78b	79bnpchrA09&sir_scaffold1384	1
bnp_BnaA10g13570D	sir_scaffold2002_8sir	985	bnp_sir1475-16b	20bnpchrA10&sir_scaffold2002	1
bnp_BnaC08g02430D	sir_scaffold1384_1sir	387	bnp_sir2803-0b	8bnpchrC08&sir_scaffold1384	1
bnp_BnaC08g43370D	sir_scaffold1384_1sir	2245	bnp_sir2804-45b	46bnpchrC08&sir_scaffold1384	1
bnp_BnaC09g35990D	sir_scaffold2002_8sir	474	bnp_sir2991-4b	10bnpchrC09&sir_scaffold2002	1
bnp_BnaA06g04560D	sly_06g074990.1sly	730	bnp_sly693-13b	17bnpchrA06&slych06	1
bnp_BnaA10g13570D	sly_06g074990.1sly	1136	bnp_sly1179-3b	26bnpchrA10&slych06	1
bnp_BnaC09g35990D	sly_06g074990.1sly	586	bnp_sly2358-0b	13bnpchrC09&slych06	1
bnp_BnaA06g04560D	spa_c0002_00897	254	bnp_spa722-1b	6bnpchrA06&spaSp6	1
bnp_BnaA10g13570D	spa_c0007_00047	1312	bnp_spa1263-22b	30bnpchrA10&spaSp5	1
bnp_BnaA10g13570D	spa_c0002_00897	39486	bnp_spa1264-88b	803bnpchrA10&spaSp6	1
bnp_BnaC08g43370D	spa_c0007_00047	272	bnp_spa2463-2b	6bnpchrC08&spaSp5	1
bnp_BnaC08g43370D	spa_c0002_00897	258	bnp_spa2475-5b	6bnpchrC08&spaSp6	1
bnp_BnaC09g35990D	spa_c0207_00001	345	bnp_spa2511-0b	7bnpchrC09&spaScaffold207	1
bnp_BnaC09g35990D	spa_c0007_00047	1346	bnp_spa2576-24b	32bnpchrC09&spaSp5	1
bnp_BnaC09g35990D	spa_c0002_00897	7373	bnp_spa2582-120b	152bnpchrC09&spaSp6	1
bnp_BnaA06g04560D	spe_06g031400.1	723	bnp_spe656-13b	17bnpchrA06&spech06	1
bnp_BnaA06g04560D	spe_11g028530.1	371	bnp_spe683-7b	8bnpchrA06&spech11	1
bnp_BnaA10g13570D	spe_06g031400.1	1123	bnp_spe1102-3b	26bnpchrA10&spech06	1
bnp_BnaA10g13570D	spe_11g028530.1	842	bnp_spe1140-17b	18bnpchrA10&spech11	1
bnp_BnaC09g35990D	spe_06g031400.1	631	bnp_spe2188-0b	14bnpchrC09&spech06	1
bnp_BnaA06g04560D	stu_01011998	296	bnp_stu587-0b	7bnpchrA06&stuchr06	1
bnp_BnaA10g13570D	stu_01011998	401	bnp_stu991-0b	9bnpchrA10&stuchr06	1
bnp_BnaA10g13570D	stu_00001145	536	bnp_stu1028-11b	12bnpchrA10&stuchr11	1
bnp_BnaC09g35990D	stu_01011998	490	bnp_stu1929-0b	11bnpchrC09&stuchr06	1
bnp_BnaA10g13570D	tca_042127	758	bnp_tca1217-11b	17bnpchrA10&tcascaffold_9	1
bnp_BnaC09g35990D	tca_042127	419	bnp_tca2487-1b	9bnpchrC09&tcascaffold_9	1
bnp_BnaA06g04560D	tha_Th2v01052	599	bnp_tha1050-10b	13bnpchrA06&thascaffold00001	1
bnp_BnaA06g04560D	tha_Th2v07622	1629	bnp_tha1102-19b	35bnpchrA06&thascaffold00006	1
bnp_BnaA06g04560D	tha_Th2v15670	1539	bnp_tha1142-18b	33bnpchrA06&thascaffold00010	1
bnp_BnaA06g04560D	tha_Th2v21235	319	bnp_tha1162-5b	8bnpchrA06&thascaffold00016	1
bnp_BnaA09g49040D	tha_Th2v01052	1148	bnp_tha1639-2b	26bnpchrA09&thascaffold00001	1
bnp_BnaA09g49040D	tha_Th2v07622	1462	bnp_tha1749-9b	33bnpchrA09&thascaffold00006	1
bnp_BnaA09g49040D	tha_Th2v15670	1486	bnp_tha1790-10b	33bnpchrA09&thascaffold00010	1
bnp_BnaA10g13570D	tha_Th2v15670	478	bnp_tha1990-2b	11bnpchrA10&thascaffold00010	1
bnp_BnaA10g13570D	tha_Th2v18859	6080	bnp_tha2000-35b	129bnpchrA10&thascaffold00014	1
bnp_BnaA10g13570D	tha_Th2v21235	1554	bnp_tha2016-22b	35bnpchrA10&thascaffold00016	1
bnp_BnaC08g43370D	tha_Th2v01052	475	bnp_tha3695-2b	10bnpchrC08&thascaffold00001	1
bnp_BnaC08g02430D	tha_Th2v01052	1098	bnp_tha3701-23b	25bnpchrC08&thascaffold00001	1
bnp_BnaC08g02430D	tha_Th2v07622	550	bnp_tha3788-8b	13bnpchrC08&thascaffold00006	1
bnp_BnaC08g43370D	tha_Th2v15670	902	bnp_tha3823-10b	20bnpchrC08&thascaffold00010	1
bnp_BnaC08g02430D	tha_Th2v15670	4406	bnp_tha3824-93b	98bnpchrC08&thascaffold00010	1
bnp_BnaC09g35990D	tha_Th2v15670	531	bnp_tha4027-0b	13bnpchrC09&thascaffold00010	1
bnp_BnaC09g35990D	tha_Th2v18859	5907	bnp_tha4042-43b	126bnpchrC09&thascaffold00014	1
bnp_BnaC09g35990D	tha_Th2v21235	1361	bnp_tha4059-16b	30bnpchrC09&thascaffold00016	1
bnp_BnaA06g04560D	thh_10007342m	11923	bnp_thh587-29b	244bnpchrA06&thhscaffold_5	1
bnp_BnaA09g49040D	thh_10007342m	3766	bnp_thh928-42b	78bnpchrA09&thhscaffold_5	1
bnp_BnaA10g13570D	thh_10013201m	43273	bnp_thh1040-89b	885bnpchrA10&thhscaffold_2	1
bnp_BnaA10g13570D	thh_10002793m	696	bnp_thh1052-9b	16bnpchrA10&thhscaffold_4	1
bnp_BnaC08g43370D	thh_10007342m	2804	bnp_thh2050-44b	58bnpchrC08&thhscaffold_5	1
bnp_BnaC08g02430D	thh_10007342m	708	bnp_thh2065-7b	15bnpchrC08&thhscaffold_5	1
bnp_BnaC09g35990D	thh_10013201m	8039	bnp_thh2157-130b	167bnpchrC09&thhscaffold_2	1
bnp_BnaC09g35990D	thh_10002793m	593	bnp_thh2177-7b	14bnpchrC09&thhscaffold_4	1
bnp_BnaA06g04560D	tsa_Ts1g06890	11899	bnp_tsa643-30b	242bnpchrA06&tsach1-01	1
bnp_BnaA09g49040D	tsa_Ts1g06890	5230	bnp_tsa1015-73b	109bnpchrA09&tsach1-01	1
bnp_BnaA10g13570D	tsa_Ts5g18600	527	bnp_tsa1232-8b	12bnpchrA10&tsach5-26	1
bnp_BnaA10g13570D	tsa_Ts6g24840	6827	bnp_tsa1248-92b	140bnpchrA10&tsach6-64	1
bnp_BnaC08g02430D	tsa_Ts1g06890	6707	bnp_tsa2328-134b	141bnpchrC08&tsach1-01	1
bnp_BnaC08g43370D	tsa_Ts1g06890	2829	bnp_tsa2336-43b	58bnpchrC08&tsach1-01	1
bnp_BnaC09g35990D	tsa_Ts5g18600	427	bnp_tsa2517-6b	10bnpchrC09&tsach5-26	1
bnp_BnaC09g35990D	tsa_Ts6g24840	7681	bnp_tsa2539-124b	159bnpchrC09&tsach6-64	1
bnp_BnaA06g04560D	van_0021ss02350.1	322	bnp_van526-6b	7bnpchrA06&vanSuperScaf_21	1
bnp_BnaA06g04560D	van_0032ss00880.1	347	bnp_van532-0b	8bnpchrA06&vanSuperScaf_32	1
bnp_BnaA10g13570D	van_0021ss02350.1	630	bnp_van916-1b	14bnpchrA10&vanSuperScaf_21	1
bnp_BnaA10g13570D	van_0032ss00880.1	616	bnp_van923-1b	14bnpchrA10&vanSuperScaf_32	1
bnp_BnaC09g35990D	van_0021ss02350.1	688	bnp_van1812-0b	15bnpchrC09&vanSuperScaf_21	1
bnp_BnaC09g35990D	van_0032ss00880.1	614	bnp_van1818-1b	14bnpchrC09&vanSuperScaf_32	1
bnp_BnaA06g04560D	vra_02g06110	1306	bnp_vra579-15b	30bnpchrA06&vraVr02	1
bnp_BnaA06g04560D	vra_04g03010	693	bnp_vra586-14b	15bnpchrA06&vraVr04	1
bnp_BnaA09g49040D	vra_04g03010	633	bnp_vra940-3b	16bnpchrA09&vraVr04	1
bnp_BnaA10g13570D	vra_02g06110	1677	bnp_vra1071-20b	37bnpchrA10&vraVr02	1
bnp_BnaA10g13570D	vra_04g03010	1307	bnp_vra1090-14b	29bnpchrA10&vraVr04	1
bnp_BnaC08g43370D	vra_04g03010	388	bnp_vra2043-3b	10bnpchrC08&vraVr04	1
bnp_BnaC09g35990D	vra_02g06110	908	bnp_vra2142-1b	20bnpchrC09&vraVr02	1
bnp_BnaC09g35990D	vra_04g03010	790	bnp_vra2157-0b	17bnpchrC09&vraVr04	1
Bostr.25219s0137	bol_Bo5g008770	14012	bol_Bost520-77b	286BostScaffold25219&bolC5	1
Bostr.25219s0137	bol_Bo8g112680	8274	bol_Bost523-43b	172BostScaffold25219&bolC8	1
Bostr.25219s0137	bol_Bo8g010950	5628	bol_Bost526-9b	119BostScaffold25219&bolC8	1
Bostr.26833s0161	bol_Bo2g024610	15864	bol_Bost669-1b	330BostScaffold26833&bolC2	1
Bostr.0556s0793	bol_Bo1g065080	616	bol_Bost928-12b	13BostScaffold556&bolC1	1
Bostr.0556s0793	bol_Bo2g024610	1366	bol_Bost931-29b	31BostScaffold556&bolC2	1
bol_Bo1g065080	bra_A02349	525	bol_bra5-10b	11bolC1&braA01	1
bol_Bo2g024610	bra_J01427	15994	bol_bra357-124b	334bolC2&braA10	1
bol_Bo5g008770	bra_F00500	40992	bol_bra936-30b	833bolC5&braA06	1
bol_Bo5g008770	bra_H02889	11558	bol_bra981-132b	243bolC5&braA08	1
bol_Bo5g008770	bra_I05323	11357	bol_bra1007-175b	240bolC5&braA09	1
bol_Bo8g010950	bra_F00500	911	bol_bra1511-12b	19bolC8&braA06	1
bol_Bo8g112680	bra_F00500	1971	bol_bra1528-25b	41bolC8&braA06	1
bol_Bo8g112680	bra_H02889	4739	bol_bra1567-22b	101bolC8&braA08	1
bol_Bo8g010950	bra_H02889	9380	bol_bra1575-180b	191bolC8&braA08	1
bol_Bo8g112680	bra_I05323	78855	bol_bra1589-1350b	1598bolC8&braA09	1
bol_Bo8g010950	bra_I05323	3453	bol_bra1606-68b	75bolC8&braA09	1
bol_Bo1g065080	can_Capana06g000538	331	bol_can63-1b	8bolC1&canChr06	1
bol_Bo2g024610	can_Capana06g000538	1131	bol_can137-18b	27bolC2&canChr06	1
bol_Bo2g024610	can_Capana11g000042	582	bol_can160-0b	13bolC2&canChr11	1
bol_Bo5g008770	can_Capana11g000042	413	bol_can484-7b	9bolC5&canChr11	1
bol_Bo9g147000	can_Capana06g000538	1077	bol_can816-7b	26bolC9&canChr06	1
cca_25541	bol_Bo2g024610	533	bol_cca47-0b	12Scaffold126026&bolC2	1
bol_Bo1g065080	cca_21565	289	bol_cca230-6b	7bolC1&ccaLG04	1
bol_Bo2g024610	cca_21565	1045	bol_cca304-15b	24bolC2&ccaLG04	1
bol_Bo1g065080	cchi_rna19739	272	bol_cchi36-0b	7bolC1&cchiCM008437.1	1
bol_Bo2g024610	ccle_Ciclev10028173m	1235	bol_ccle231-4b	29bolC2&cclescaffold_8	1
bol_Bo5g008770	ccle_Ciclev10028173m	344	bol_ccle725-7b	8bolC5&cclescaffold_8	1
bol_Bo2g024610	cgr_2519s0047	1112	bol_cgr273-1b	23bolC2&cgrScaffold2519	1
bol_Bo1g065080	coc_01_g10620	425	bol_coc2-9b	10bolC1&cocchr1	1
bol_Bo2g024610	coc_01_g10620	1919	bol_coc112-16b	44bolC2&cocchr1	1
bol_Bo5g008770	coc_01_g10620	363	bol_coc535-7b	8bolC5&cocchr1	1
bol_Bo5g008770	bol_Bo8g010950	6311	bol592-128b	134bolC5&bolC8	1
bol_Bo5g008770	bol_Bo8g112680	9072	bol603-166b	191bolC5&bolC8	1
bol_Bo8g010950	bol_Bo8g112680	3323	bol734-66b	73bolC8&bolC8	1
bol_Bo1g065080	cru_10019442	734	bol_cru35-12b	16bolC1&cruscaffold_5	1
bol_Bo2g024610	cru_10019442	2365	bol_cru103-29b	54bolC2&cruscaffold_5	1
bol_Bo2g024610	cru_10028339	19439	bol_cru146-1b	407bolC2&cruscaffold_8	1
bol_Bo5g008770	cru_10008824	29714	bol_cru401-387b	606bolC5&cruscaffold_1	1
bol_Bo8g010950	cru_10008824	8763	bol_cru646-174b	184bolC8&cruscaffold_1	1
bol_Bo8g112680	cru_10008824	14207	bol_cru656-44b	295bolC8&cruscaffold_1	1
Csat104738237	bol_Bo2g024610	13171	bol_Csat141-276b	278CsatNC_025686.1&bolC2	1
Csat104766197	bol_Bo5g008770	28207	bol_Csat309-367b	580CsatNC_025687.1&bolC5	1
Csat104766197	bol_Bo8g010950	8075	bol_Csat372-164b	173CsatNC_025687.1&bolC8	1
Csat104766197	bol_Bo8g112680	13273	bol_Csat379-240b	280CsatNC_025687.1&bolC8	1
Csat104780357	bol_Bo1g065080	1749	bol_Csat403-11b	40CsatNC_025688.1&bolC1	1
Csat104780357	bol_Bo2g024610	1276	bol_Csat414-26b	30CsatNC_025688.1&bolC2	1
Csat104790757	bol_Bo1g065080	666	bol_Csat671-11b	15CsatNC_025690.1&bolC1	1
Csat104790757	bol_Bo2g024610	2225	bol_Csat679-29b	52CsatNC_025690.1&bolC2	1
Csat104710975	bol_Bo1g065080	535	bol_Csat1058-11b	12CsatNC_025693.1&bolC1	1
Csat104710975	bol_Bo2g024610	1292	bol_Csat1075-24b	31CsatNC_025693.1&bolC2	1
Csat104726669	bol_Bo2g024610	13109	bol_Csat1378-273b	275CsatNC_025695.1&bolC2	1
Csat104739394	bol_Bo5g008770	29229	bol_Csat1864-382b	600CsatNC_025698.1&bolC5	1
Csat104739394	bol_Bo8g010950	8514	bol_Csat1922-171b	181CsatNC_025698.1&bolC8	1
Csat104739394	bol_Bo8g112680	13301	bol_Csat1928-235b	280CsatNC_025698.1&bolC8	1
Csat104754990	bol_Bo5g008770	26313	bol_Csat2268-321b	540CsatNC_025701.1&bolC5	1
Csat104754990	bol_Bo8g010950	8818	bol_Csat2335-177b	187CsatNC_025701.1&bolC8	1
Csat104754990	bol_Bo8g112680	10887	bol_Csat2342-184b	229CsatNC_025701.1&bolC8	1
Csat104762187	bol_Bo2g024610	19448	bol_Csat2395-407b	409CsatNC_025702.1&bolC2	1
bol_Bo2g024610	cync_Ccrd_011167	425	bol_cync69-3b	10bolC2&cyncCM009733.1	1
bol_Bo2g024610	cync_Ccrd_021432	400	bol_cync92-7b	11bolC2&cyncCM009741.1	1
bol_Bo1g065080	dca_018787	264	bol_dca98-5b	6bolC1&dcaDCARv2_Chr5	1
bol_Bo2g024610	dca_006083	534	bol_dca190-0b	12bolC2&dcaDCARv2_Chr2	1
bol_Bo2g024610	dca_018784	990	bol_dca236-6b	23bolC2&dcaDCARv2_Chr5	1
bol_Bo5g008770	dca_018784	917	bol_dca803-18b	22bolC5&dcaDCARv2_Chr5	1
bol_Bo2g024610	egr_J00898	338	bol_egr275-2b	8bolC2&egrChr10	1
bol_Bo1g065080	gma_11G195200	346	bol_gma206-7b	8bolC1&gmaChr11	1
bol_Bo1g065080	gma_12G176900	458	bol_gma225-7b	11bolC1&gmaChr12	1
bol_Bo1g065080	gma_12G078900	345	bol_gma227-7b	8bolC1&gmaChr12	1
bol_Bo1g065080	gma_13G323800	578	bol_gma236-6b	14bolC1&gmaChr13	1
bol_Bo2g024610	gma_11G195200	572	bol_gma523-11b	13bolC2&gmaChr11	1
bol_Bo2g024610	gma_12G078900	1395	bol_gma546-26b	32bolC2&gmaChr12	1
bol_Bo2g024610	gma_12G176900	1171	bol_gma547-25b	26bolC2&gmaChr12	1
bol_Bo2g024610	gma_13G323800	1748	bol_gma552-25b	40bolC2&gmaChr13	1
bol_Bo5g008770	gma_12G176900	382	bol_gma1674-6b	9bolC5&gmaChr12	1
bol_Bo5g008770	gma_13G323800	358	bol_gma1722-5b	8bolC5&gmaChr13	1
bol_Bo2g024610	gra_003G144100	465	bol_gra307-3b	10bolC2&graChr03	1
bol_Bo2g024610	gra_004G230700	326	bol_gra321-3b	7bolC2&graChr04	1
bol_Bo2g024610	gra_009G110300	411	bol_gra430-2b	9bolC2&graChr09	1
bol_Bo5g008770	gra_009G110300	279	bol_gra1298-5b	6bolC5&graChr09	1
bol_Bo8g112680	gra_003G144100	308	bol_gra1944-1b	8bolC8&graChr03	1
Inil109192792	bol_Bo1g065080	295	bol_Inil774-6b	7InilNW_017618262.1&bolC1	1
Inil109192792	bol_Bo2g024610	961	bol_Inil775-2b	22InilNW_017618262.1&bolC2	1
Inil109192792	bol_Bo5g008770	722	bol_Inil791-0b	17InilNW_017618262.1&bolC5	1
Inil109192792	bol_Bo8g112690	283	bol_Inil792-0b	7InilNW_017618262.1&bolC8	1
bol_Bo2g024610	lal_scaffold2418_21lal	634	bol_lal412-1b	13bolC2&lal_scaffold2418	1
bol_Bo5g008770	lal_scaffold2147_10lal	926	bol_lal1401-10b	19bolC5&lal_scaffold2147	1
bol_Bo5g008770	lal_scaffold863_20lal	2001	bol_lal1556-3b	41bolC5&lal_scaffold863	1
bol_Bo8g112680	lal_scaffold2147_10lal	675	bol_lal2230-4b	14bolC8&lal_scaffold2147	1
bol_Bo8g010950	lal_scaffold2147_10lal	623	bol_lal2231-7b	13bolC8&lal_scaffold2147	1
bol_Bo8g010950	lal_scaffold863_20lal	440	bol_lal2404-2b	9bolC8&lal_scaffold863	1
bol_Bo8g112680	lal_scaffold863_20lal	1505	bol_lal2405-28b	31bolC8&lal_scaffold863	1
Lang109351666	bol_Bo2g024610	1408	bol_Lang711-14b	32LangNC_032015.1&bolC2	1
Lang109351666	bol_Bo5g008770	379	bol_Lang740-2b	9LangNC_032015.1&bolC5	1
bol_Bo9g147000	lja_3g3v3069020.1lja	503	bol_lja537-11b	12bolC9&ljachr3	1
bol_Bo2g024610	lus_10026527	334	bol_lus309-1b	8bolC2&lusscaffold617	1
bol_Bo2g024610	mes_08G009300	278	bol_mes309-2b	7bolC2&meschr08	1
bol_Bo2g024610	mes_11G149700	1841	bol_mes328-23b	42bolC2&meschr11	1
bol_Bo1g065080	mgu_N02577	283	bol_mgu71-5b	7bolC1&mguscaffold_14	1
bol_Bo2g024610	mgu_N02577	1750	bol_mgu209-26b	40bolC2&mguscaffold_14	1
bol_Bo2g024610	mgu_D02269	1294	bol_mgu243-13b	31bolC2&mguscaffold_4	1
bol_Bo5g008770	mgu_N02577	666	bol_mgu769-14b	15bolC5&mguscaffold_14	1
bol_Bo5g008770	mgu_D02269	265	bol_mgu815-5b	6bolC5&mguscaffold_4	1
bol_Bo8g112680	mgu_N02577	432	bol_mgu1241-0b	10bolC8&mguscaffold_14	1
bol_Bo2g024610	mlut_maker-scaffold_151-fgenesh-gene-3.105-mRNA-1	530	bol_mlut247-10b	12bolC2&mlutscaffold_151	1
bol_Bo2g024610	mlut_maker-scaffold_165-snap-gene-3.142-mRNA-1	517	bol_mlut254-10b	12bolC2&mlutscaffold_165	1
bol_Bo9g147000	mlut_maker-scaffold_165-snap-gene-3.142-mRNA-1	591	bol_mlut1869-2b	13bolC9&mlutscaffold_165	1
bol_Bo2g024610	mtr_4g057865	1045	bol_mtr192-4b	25bolC2&mtrchr4	1
bol_Bo1g065080	pbr_030335.1	260	bol_pbr34-5b	6bolC1&pbrChr11	1
bol_Bo2g024610	pbr_030335.1	528	bol_pbr217-10b	12bolC2&pbrChr11	1
bol_Bo2g024610	pmu_001080	269	bol_pmu161-4b	6bolC2&pmuPa1	1
bol_Bo2g024610	ppe_6G107400	277	bol_ppe269-4b	6bolC2&ppePp06	1
bol_Bo5g008770	ppe_6G107400	308	bol_ppe782-6b	7bolC5&ppePp06	1
bol_Bo1g065080	ptr_009G008500	261	bol_ptr140-5b	6bolC1&ptrChr09	1
bol_Bo2g024610	ptr_009G008500	324	bol_ptr338-3b	8bolC2&ptrChr09	1
bol_Bo5g008770	ptr_009G008500	287	bol_ptr1182-6b	7bolC5&ptrChr09	1
bol_Bo1g065080	pvu_005G132200	805	bol_pvu81-6b	20bolC1&pvuChr05	1
bol_Bo2g024610	pvu_005G132200	1161	bol_pvu254-25b	26bolC2&pvuChr05	1
bol_Bo2g024610	pvu_011G083500	1473	bol_pvu350-25b	34bolC2&pvuChr11	1
bol_Bo5g008770	pvu_005G132200	578	bol_pvu869-12b	13bolC5&pvuChr05	1
bol_Bo1g065080	rco_29589.t000002	308	bol_rco4-6b	7bolC1&rco29589	1
bol_Bo2g024610	rco_29589.t000002	440	bol_rco115-9b	10bolC2&rco29589	1
bol_Bo1g065080	sin_1024104	266	bol_sin167-1b	7bolC1&sinLG9	1
bol_Bo2g024610	sin_1004423	281	bol_sin199-2b	7bolC2&sinLG11	1
bol_Bo2g024610	sin_1024592	1028	bol_sin320-1b	23bolC2&sinLG9	1
bol_Bo2g024610	sin_1024104	1196	bol_sin326-12b	27bolC2&sinLG9	1
bol_Bo5g008770	sin_1024104	800	bol_sin930-15b	19bolC5&sinLG9	1
bol_Bo5g008770	sin_1024592	361	bol_sin939-6b	8bolC5&sinLG9	1
bol_Bo8g112680	sin_1024104	484	bol_sin1447-3b	12bolC8&sinLG9	1
bol_Bo2g024610	sir_scaffold2002_8sir	679	bol_sir213-3b	14bolC2&sir_scaffold2002	1
bol_Bo5g008770	sir_scaffold1384_1sir	10696	bol_sir772-0b	218bolC5&sir_scaffold1384	1
bol_Bo8g010950	sir_scaffold1384_1sir	482	bol_sir1234-0b	10bolC8&sir_scaffold1384	1
bol_Bo8g112680	sir_scaffold1384_1sir	2249	bol_sir1236-45b	46bolC8&sir_scaffold1384	1
bol_Bo1g065080	sly_06g074990.1sly	377	bol_sly70-1b	9bolC1&slych06	1
bol_Bo2g024610	sly_06g074990.1sly	1243	bol_sly223-20b	30bolC2&slych06	1
bol_Bo5g008770	sly_06g074990.1sly	1600	bol_sly767-33b	37bolC5&slych06	1
bol_Bo1g065080	spa_c0007_00047	6044	bol_spa67-12b	130bolC1&spaSp5	1
bol_Bo1g065080	spa_c0002_00897	291	bol_spa86-6b	7bolC1&spaSp6	1
bol_Bo2g024610	spa_c0007_00047	1296	bol_spa162-6b	30bolC2&spaSp5	1
bol_Bo2g024610	spa_c0002_00897	20171	bol_spa180-150b	416bolC2&spaSp6	1
bol_Bo8g112680	spa_c0002_00897	258	bol_spa1011-5b	6bolC8&spaSp6	1
bol_Bo1g065080	spe_06g031400.1	365	bol_spe67-1b	9bolC1&spech06	1
bol_Bo2g024610	spe_06g031400.1	1218	bol_spe208-20b	30bolC2&spech06	1
bol_Bo2g024610	spe_11g028530.1	682	bol_spe256-0b	15bolC2&spech11	1
bol_Bo5g008770	spe_06g031400.1	1625	bol_spe719-34b	38bolC5&spech06	1
bol_Bo5g008770	spe_11g028530.1	371	bol_spe777-7b	8bolC5&spech11	1
bol_Bo9g147000	spe_06g031400.1	1166	bol_spe1298-5b	27bolC9&spech06	1
bol_Bo2g024610	stu_01011998	529	bol_stu194-11b	12bolC2&stuchr06	1
bol_Bo2g024610	stu_00001145	429	bol_stu225-0b	10bolC2&stuchr11	1
bol_Bo5g008770	stu_01011998	295	bol_stu626-0b	7bolC5&stuchr06	1
bol_Bo1g065080	tha_Th2v18859	1316	bol_tha96-7b	30bolC1&thascaffold00014	1
bol_Bo2g024610	tha_Th2v15670	483	bol_tha284-2b	12bolC2&thascaffold00010	1
bol_Bo2g024610	tha_Th2v18859	5997	bol_tha304-79b	128bolC2&thascaffold00014	1
bol_Bo2g024610	tha_Th2v21235	1790	bol_tha313-8b	41bolC2&thascaffold00016	1
bol_Bo5g008770	tha_Th2v01052	2232	bol_tha998-46b	49bolC5&thascaffold00001	1
bol_Bo5g008770	tha_Th2v07622	2550	bol_tha1063-44b	55bolC5&thascaffold00006	1
bol_Bo5g008770	tha_Th2v15670	12326	bol_tha1094-249b	260bolC5&thascaffold00010	1
bol_Bo5g008770	tha_Th2v21235	522	bol_tha1110-10b	13bolC5&thascaffold00016	1
bol_Bo8g112680	tha_Th2v01052	1595	bol_tha1577-2b	35bolC8&thascaffold00001	1
bol_Bo8g010950	tha_Th2v01052	274	bol_tha1600-4b	6bolC8&thascaffold00001	1
bol_Bo8g010950	tha_Th2v07622	1448	bol_tha1678-27b	33bolC8&thascaffold00006	1
bol_Bo8g112680	tha_Th2v07622	1644	bol_tha1683-9b	37bolC8&thascaffold00006	1
bol_Bo8g112680	tha_Th2v15670	7564	bol_tha1712-10b	165bolC8&thascaffold00010	1
bol_Bo8g010950	tha_Th2v15670	5935	bol_tha1714-125b	131bolC8&thascaffold00010	1
bol_Bo1g065080	thh_10013201m	255	bol_thh39-5b	6bolC1&thhscaffold_2	1
bol_Bo1g065080	thh_10002793m	645	bol_thh55-10b	14bolC1&thhscaffold_4	1
bol_Bo2g024610	thh_10013201m	22356	bol_thh108-177b	464bolC2&thhscaffold_2	1
bol_Bo2g024610	thh_10002793m	1179	bol_thh130-2b	28bolC2&thhscaffold_4	1
bol_Bo5g008770	thh_10007342m	29574	bol_thh451-387b	605bolC5&thhscaffold_5	1
bol_Bo8g112680	thh_10007342m	14269	bol_thh715-43b	298bolC8&thhscaffold_5	1
bol_Bo8g010950	thh_10007342m	8614	bol_thh722-172b	182bolC8&thhscaffold_5	1
bol_Bo1g065080	tsa_Ts5g18600	491	bol_tsa72-7b	11bolC1&tsach5-26	1
bol_Bo1g065080	tsa_Ts6g24840	260	bol_tsa84-5b	6bolC1&tsach6-64	1
bol_Bo2g024610	tsa_Ts5g18600	419	bol_tsa166-2b	10bolC2&tsach5-26	1
bol_Bo2g024610	tsa_Ts6g24840	9480	bol_tsa193-45b	196bolC2&tsach6-64	1
bol_Bo5g008770	tsa_Ts1g06890	29900	bol_tsa559-390b	609bolC5&tsach1-01	1
bol_Bo8g010950	tsa_Ts1g06890	9028	bol_tsa905-179b	189bolC8&tsach1-01	1
bol_Bo8g112680	tsa_Ts1g06890	14368	bol_tsa910-42b	298bolC8&tsach1-01	1
bol_Bo1g065080	van_0021ss02350.1	294	bol_van121-6b	7bolC1&vanSuperScaf_21	1
bol_Bo2g024610	van_0021ss02350.1	525	bol_van213-10b	12bolC2&vanSuperScaf_21	1
bol_Bo2g024610	van_0032ss00880.1	281	bol_van219-4b	6bolC2&vanSuperScaf_32	1
bol_Bo5g008770	van_0021ss02350.1	322	bol_van617-6b	7bolC5&vanSuperScaf_21	1
bol_Bo1g065080	vra_02g06110	369	bol_vra14-4b	10bolC1&vraVr02	1
bol_Bo1g065080	vra_04g03010	590	bol_vra27-5b	14bolC1&vraVr04	1
bol_Bo2g024610	vra_02g06110	1233	bol_vra167-13b	28bolC2&vraVr02	1
bol_Bo2g024610	vra_04g03010	1013	bol_vra180-12b	23bolC2&vraVr04	1
bol_Bo5g008770	vra_02g06110	816	bol_vra629-18b	19bolC5&vraVr02	1
bol_Bo5g008770	vra_04g03010	796	bol_vra654-17b	18bolC5&vraVr04	1
bol_Bo8g112680	vra_04g03010	633	bol_vra1065-3b	16bolC8&vraVr04	1
bol_Bo2g024610	vvi_01025721001	419	bol_vvi228-1b	11bolC2&vvichr8	1
Bostr.25219s0137	bra_F00500	5306	Bost_bra577-87b	108BostScaffold25219&braA06	1
Bostr.25219s0137	bra_H02889	8551	Bost_bra579-57b	178BostScaffold25219&braA08	1
Bostr.25219s0137	bra_I05323	8551	Bost_bra582-46b	178BostScaffold25219&braA09	1
Bostr.25219s0137	bra_J01427	257	Bost_bra588-5b	6BostScaffold25219&braA10	1
Bostr.26833s0161	bra_J01427	22457	Bost_bra760-2b	458BostScaffold26833&braA10	1
Bostr.0556s0793	bra_A02349	582	Bost_bra1014-11b	12BostScaffold556&braA01	1
Bostr.0556s0793	bra_J01427	725	Bost_bra1043-14b	16BostScaffold556&braA10	1
Bostr.25219s0137	can_Capana11g000042	356	Bost_can319-1b	8BostScaffold25219&canChr11	1
Bostr.26833s0161	can_Capana11g000042	889	Bost_can422-0b	19BostScaffold26833&canChr11	1
Bostr.25219s0137	cbac_rna22211	677	Bost_cbac252-0b	16BostScaffold25219&cbacCM008451.1	1
Bostr.25219s0137	cca_21565	450	Bost_cca364-10b	11BostScaffold25219&ccaLG04	1
Bostr.26833s0161	cca_21565	699	Bost_cca499-2b	15BostScaffold26833&ccaLG04	1
Bostr.0556s0793	cca_25541	588	Bost_cca669-11b	13BostScaffold556&Scaffold126026	1
Bostr.0556s0793	cca_21565	842	Bost_cca675-17b	19BostScaffold556&ccaLG04	1
Bostr.25219s0137	ccle_Ciclev10028173m	308	Bost_ccle386-0b	7BostScaffold25219&cclescaffold_8	1
Bostr.26833s0161	ccle_Ciclev10028173m	2095	Bost_ccle526-2b	46BostScaffold26833&cclescaffold_8	1
Bostr.0556s0793	ccle_Ciclev10028173m	432	Bost_ccle730-8b	10BostScaffold556&cclescaffold_8	1
Bostr.26833s0161	cgr_2519s0047	2580	Bost_cgr677-12b	52BostScaffold26833&cgrScaffold2519	1
Bostr.0556s0793	cgr_3756s0008	498	Bost_cgr948-6b	10BostScaffold556&cgrScaffold3756	1
Bostr.0556s0793	cgy_17906	341	Bost_cgy893-5b	7BostScaffold556&gyscaffold156.1	1
Bostr.0556s0793	cla_005079	287	Bost_cla737-5b	6BostScaffold556&claChr3	1
Bostr.25219s0137	coc_01_g10620	940	Bost_coc310-15b	22BostScaffold25219&cocchr1	1
Bostr.26833s0161	coc_01_g10620	1521	Bost_coc426-2b	34BostScaffold26833&cocchr1	1
Bostr.0556s0793	coc_01_g10620	1281	Bost_coc593-25b	28BostScaffold556&cocchr1	1
Bostr.25219s0137	cru_10008824	20791	Bost_cru273-115b	419BostScaffold25219&cruscaffold_1	1
Bostr.26833s0161	cru_10019442	1311	Bost_cru349-0b	29BostScaffold26833&cruscaffold_5	1
Bostr.26833s0161	cru_10028339	35755	Bost_cru362-124b	723BostScaffold26833&cruscaffold_8	1
Bostr.0556s0793	cru_10019442	26925	Bost_cru495-545b	549BostScaffold556&cruscaffold_5	1
Bostr.25219s0137	Csat104766197	19458	Bost_Csat779-105b	394BostScaffold25219&CsatNC_025687.1	1
Bostr.25219s0137	Csat104739394	20536	Bost_Csat794-119b	415BostScaffold25219&CsatNC_025698.1	1
Bostr.25219s0137	Csat104754990	21094	Bost_Csat803-120b	426BostScaffold25219&CsatNC_025701.1	1
Bostr.26833s0161	Csat104738229	30344	Bost_Csat1018-120b	618BostScaffold26833&CsatNC_025686.1	1
Bostr.26833s0161	Csat104780357	1060	Bost_Csat1023-0b	24BostScaffold26833&CsatNC_025688.1	1
[truncated: 10,556 more rows]

## Sheet: NRT3 edges
Source	Target	score	block	index	community
ach_Achn113821	adu_Aradu.FX5WG	1085	ach_adu601-17b	23achChr23&aduAradu.A03	1
AhypAH013591	ach_Achn113821	745	ach_Ahyp1227-15b	16AhypScaffold_8&achChr23	1
AlyrAL7G28470	ach_Achn113821	466	ach_Alyr1297-7b	10Alyrscaffold_7&achChr23	1
AlyrAL8G24230	ach_Achn113821	953	ach_Alyr1524-2b	22Alyrscaffold_8&achChr23	1
ach_Achn113821	aocc_Anaoc.0004s1765.1	3113	ach_aocc984-27b	71achChr23&aoccscaffold_4	1
ach_Achn113821	aqc_Aqcoe5G395600.1	329	ach_aqc372-5b	8achChr23&aqcChr_05	1
ach_Achn113821	ath_AT5G50200	910	ach_ath760-18b	21achChr23&athChr5	1
ach_Achn113821	bcei_evm.model.Scaffold168.113	1596	ach_bcei1317-32b	34achChr23&bceiScaffold168	1
ach_Achn113821	bcei_evm.model.Scaffold412.213	1687	ach_bcei1398-35b	36achChr23&bceiScaffold412	1
ach_Achn113821	bdi_Bradi3g47710	370	ach_bdi254-2b	8achChr23&bdiBd3	1
ach_Achn113821	bnp_BnaA01g14080D	415	ach_bnp1356-6b	9achChr23&bnpchrA01	1
ach_Achn113821	bnp_BnaC01g16580D	364	ach_bnp1469-5b	8achChr23&bnpchrC01	1
ach_Achn113821	bol_Bo1g039260	364	ach_bol857-5b	8achChr23&bolC1	1
Bostr.15774s0161	ach_Achn113821	968	ach_Bost314-2b	22BostScaffold15774&achChr23	1
ach_Achn113821	can_Capana03g001237	2036	ach_can572-25b	45achChr23&canChr03	1
ach_Achn113821	cbac_rna29070	875	ach_cbac467-17b	19achChr23&cbacCM008454.1	1
ach_Achn113821	cchi_rna27579	793	ach_cchi568-7b	18achChr23&cchiCM008441.1	1
ach_Achn113821	ccle_Ciclev10033654m	291	ach_ccle586-6b	7achChr23&cclescaffold_4	1
ach_Achn113821	cgr_2197s0036	415	ach_cgr517-6b	9achChr23&cgrScaffold2197	1
ach_Achn113821	cgr_0888s0033	304	ach_cgr553-6b	7achChr23&cgrScaffold888	1
ach_Achn113821	cla_005121	1559	ach_cla607-30b	33achChr23&claChr3	1
ach_Achn113821	coc_04_g11360	2007	ach_coc500-33b	44achChr23&cocchr4	1
ach_Achn113821	cru_10005735	466	ach_cru714-7b	10achChr23&cruscaffold_7	1
ach_Achn113821	cru_10027129	914	ach_cru727-18b	21achChr23&cruscaffold_8	1
ach_Achn113821	csa_098830	1464	ach_csa568-3b	31achChr23&csascaffold00923	1
Csat104728756	ach_Achn113821	903	ach_Csat2299-2b	21CsatNC_025695.1&achChr23	1
Csat104730975	ach_Achn113821	466	ach_Csat2593-7b	10CsatNC_025696.1&achChr23	1
ach_Achn113821	csi_1g041787	717	ach_csi541-14b	18achChr23&csisca00003	1
ach_Achn113821	csi_1g028785	3477	ach_csi558-25b	73achChr23&csisca00020	1
ach_Achn113821	dca_016446	5823	ach_dca828-92b	126achChr23&dcaDCARv2_Chr5	1
ach_Achn113821	dca_021596	2162	ach_dca842-16b	47achChr23&dcaDCARv2_Chr6	1
ach_Achn113821	egr_B00213	1472	ach_egr658-24b	32achChr23&egrChr02	1
ach_Achn113821	frax_FRAEX38873_v2_000040520.1	401	ach_frax339-8b	9achChr23&fraxContig138	1
ach_Achn113821	fve_09962	1174	ach_fve559-18b	26achChr23&fveLG4	1
ach_Achn113821	gma_05G042200	4961	ach_gma1318-18b	105achChr23&gmaChr05	1
ach_Achn113821	gma_17G124900	1046	ach_gma1416-18b	22achChr23&gmaChr17	1
ach_Achn113821	gra_001G064100	1750	ach_gra1009-36b	37achChr23&graChr01	1
ach_Achn113821	HORVU6Hr1G053710	319	ach_Horv138-1b	7achChr23&horvchr6H	1
Inil109180080	ach_Achn113821	454	ach_Inil475-7b	10InilNW_017617415.1&achChr23	1
ach_Achn113821	jcu_4S00320.60jcu	432	ach_jcu207-4b	9achChr23&jcu_4S00320	1
ach_Achn113821	jre_00017067	430	ach_jre703-8b	9achChr23&jcf7180001221194	1
ach_Achn113821	jre_00020365	284	ach_jre764-2b	6achChr23&super336	1
ach_Achn113821	kafe_Kaladp0039s0112.1	648	ach_kafe629-7b	14achChr23&kafeScaffold_39	1
ach_Achn113821	kafe_Kaladp0674s0041.1	1260	ach_kafe664-11b	29achChr23&kafeScaffold_674	1
ach_Achn113821	kala_Kalax.1138s0007.1	280	ach_kala866-4b	6achChr23&kalascaffold_1138	1
ach_Achn113821	kala_Kalax.0204s0075.1	461	ach_kala893-7b	10achChr23&kalascaffold_204	1
ach_Achn113821	kala_Kalax.0056s0015.1	1027	ach_kala966-6b	23achChr23&kalascaffold_56	1
ach_Achn113821	kala_Kalax.0088s0038.1	377	ach_kala990-2b	8achChr23&kalascaffold_88	1
ach_Achn113821	Lsat4_77480	2986	ach_lac737-45b	67achChr23&lg_4	1
ach_Achn113821	Lsat5_13980	277	ach_lac758-1b	6achChr23&lg_5	1
Lang109362933	ach_Achn113821	1944	ach_Lang1430-22b	42LangNC_032020.1&achChr23	1
ach_Achn113821	lja_4g3v1415270.1lja	963	ach_lja445-6b	22achChr23&ljachr4	1
ach_Achn113821	lpe_02G18480.1lpe	269	ach_lpe242-1b	6achChr23&lpe_2	1
ach_Achn113821	lpe_04G12900.1lpe	307	ach_lpe250-4b	7achChr23&lpe_4	1
ach_Achn113821	lus_10041950	285	ach_lus1004-3b	6achChr23&lusscaffold123	1
ach_Achn113821	mdo_0000201061	926	ach_mdo810-15b	22achChr23&mdochr14	1
ach_Achn113821	mdo_0000207028	1922	ach_mdo857-14b	46achChr23&mdochr6	1
ach_Achn113821	mes_06G111400	6181	ach_mes864-49b	132achChr23&meschr06	1
ach_Achn113821	mes_14G059800	6706	ach_mes899-54b	142achChr23&meschr14	1
ach_Achn113821	mgu_O00168	1591	ach_mgu698-14b	34achChr23&mguscaffold_17	1
ach_Achn113821	mgu_D02025	334	ach_mgu709-6b	7achChr23&mguscaffold_4	1
ach_Achn113821	mlut_fgenesh_masked-scaffold_246-processed-gene-2.72-mRNA-1	806	ach_mlut1298-12b	17achChr23&mlutscaffold_246	1
ach_Achn113821	mlut_augustus_masked-scaffold_460-processed-gene-1.10-mRNA-1	425	ach_mlut1337-1b	9achChr23&mlutscaffold_460	1
Mnot21401928	ach_Achn113821	752	ach_Mnot823-13b	16MnotNW_010363630.1&achChr23	1
ach_Achn113821	mtr_4g104700	4242	ach_mtr619-20b	93achChr23&mtrchr4	1
ach_Achn113821	nnu_02235	1452	ach_nnu722-16b	33achChr23&nnumegascaffold_4	1
ach_Achn113821	nnu_21973	1622	ach_nnu725-21b	37achChr23&nnumegascaffold_5	1
ach_Achn113821	obar_OBART02G22740.1	319	ach_obar210-1b	7achChr23&obar2	1
ach_Achn113821	obar_OBART04G16220.1	301	ach_obar219-3b	7achChr23&obar4	1
ach_Achn113821	ogl_04G0132300	377	ach_ogl257-5b	9achChr23&ogl4	1
ach_Achn113821	olea_Oeu044590.1	417	ach_olea795-8b	9achChr23&oleachr6	1
ach_Achn113821	olea_Oeu036016.1	324	ach_olea815-0b	7achChr23&oleascaffold307	1
ach_Achn113821	omer_OMERI02G22310.1	319	ach_omer142-1b	7achChr23&omer2	1
ach_Achn113821	orgl_OGLUM04G16150.1	291	ach_orgl220-3b	7achChr23&orgl4	1
ach_Achn113821	oru_ORUFI04G17590.1oru	295	ach_oru222-3b	7achChr23&oru4	1
ach_Achn113821	osa_LOC_Os02g38230osa	320	ach_osa261-1b	7achChr23&osaChr2	1
ach_Achn113821	pax_00089g01210	2217	ach_pax654-27b	47achChr23&pax_00089	1
ach_Achn113821	pax_00801g00210	329	ach_pax703-5b	7achChr23&pax_00801	1
ach_Achn113821	pbr_001862.1	1060	ach_pbr1032-2b	23achChr23&pbrChr14	1
Pdac103713555	ach_Achn113821	365	ach_Pdac89-1b	8PdacNW_008246511.1&achChr23	1
ach_Achn113821	pmu_024354	2958	ach_pmu691-56b	64achChr23&pmuPa7	1
ach_Achn113821	ppe_5G164500	5568	ach_ppe621-58b	120achChr23&ppePp05	1
ach_Achn113821	ptr_012G089300	2654	ach_ptr1116-54b	57achChr23&ptrChr12	1
ach_Achn113821	ptr_015G085000	5512	ach_ptr1134-63b	119achChr23&ptrChr15	1
ach_Achn113821	pvu_003G205900	4922	ach_pvu745-17b	104achChr23&pvuChr03	1
ach_Achn113821	rco_30147.t000125	5753	ach_rco559-63b	123achChr23&rco30147	1
ach_Achn113821	roc_G14497	600	ach_roc567-3b	13achChr23&rocS0138	1
ach_Achn113821	salp_SapurV1A.0792s0030.1	1731	ach_salp855-38b	40achChr23&salpchr12	1
ach_Achn113821	salp_SapurV1A.0011s0700.1	3065	ach_salp866-49b	68achChr23&salpchr15	1
ach_Achn113821	sin_1020290	1152	ach_sin756-12b	26achChr23&sinLG3	1
ach_Achn113821	sin_1026575	307	ach_sin787-4b	8achChr23&sinLG8	1
ach_Achn113821	sin_1001700	661	ach_sin805-1b	14achChr23&sinscaffold00155	1
ach_Achn113821	sme_01216.1_g00015.1	291	ach_sme208-2b	6achChr23&sme_01216.1	1
ach_Achn113821	spa_c0006_01356	466	ach_spa770-7b	10achChr23&spaSp7	1
ach_Achn113821	spe_03g031190.1	2224	ach_spe664-28b	48achChr23&spech03	1
ach_Achn113821	spo_13G0039300	274	ach_spo346-5b	6achChr23&spopseudo13	1
ach_Achn113821	stu_00018129	1164	ach_stu647-5b	25achChr23&stuchr03	1
ach_Achn113821	tca_014488	3143	ach_tca599-65b	67achChr23&tcascaffold_3	1
ach_Achn113821	tha_Th2v26804	888	ach_tha1048-16b	20achChr23&thascaffold00041	1
ach_Achn113821	thh_10027123m	412	ach_thh623-6b	9achChr23&thhscaffold_1	1
ach_Achn113821	tpr_gene37580	1790	ach_tpr503-13b	38achChr23&tpr_LG5	1
ach_Achn113821	ugi_Scf00083.g7562ugi	314	ach_ugi182-3b	7achChr23&ugiScf00083	1
ach_Achn113821	van_11g07710.1	1746	ach_van622-19b	37achChr23&van11	1
ach_Achn113821	vra_0223s00020	873	ach_vra720-1b	18achChr23&vrascaffold_223	1
ach_Achn113821	vvi_01007624001	3258	ach_vvi589-26b	69achChr23&vvichr17	1
Xvis03_220811	ach_Achn113821	272	ach_Xvis997-1b	6Xvis03_scaffold96&achChr23	1
Zjuj107418317	ach_Achn113821	854	ach_Zjuj569-12b	18ZjujNC_029683.1&achChr23	1
Zjuj107428524	ach_Achn113821	332	ach_Zjuj1114-7b	8ZjujNC_029688.1&achChr23	1
aco_003577	adu_Aradu.FX5WG	831	aco_adu456-13b	19acoLG17&aduAradu.A03	1
AhypAH013591	aco_003577	305	aco_Ahyp483-6b	7AhypScaffold_8&acoLG17	1
aco_003577	aocc_Anaoc.0004s1765.1	682	aco_aocc708-7b	15acoLG17&aoccscaffold_4	1
aco_003577	aqc_Aqcoe5G395600.1	742	aco_aqc363-4b	17acoLG17&aqcChr_05	1
aco_003577	bcei_evm.model.Scaffold168.113	626	aco_bcei995-12b	14acoLG17&bceiScaffold168	1
aco_003577	bcei_evm.model.Scaffold412.213	413	aco_bcei1013-7b	9acoLG17&bceiScaffold412	1
aco_003577	bdi_Bradi3g47710	1072	aco_bdi580-16b	25acoLG17&bdiBd3	1
aco_003577	can_Capana03g001237	748	aco_can353-11b	17acoLG17&canChr03	1
aco_003577	cbac_rna29070	477	aco_cbac211-9b	11acoLG17&cbacCM008454.1	1
aco_003577	ccle_Ciclev10033654m	2114	aco_ccle527-36b	46acoLG17&cclescaffold_4	1
aco_003577	cgy_02455	557	aco_cgy251-6b	12acoLG17&gyscaffold3.1	1
aco_003577	coc_04_g11360	1036	aco_coc482-16b	24acoLG17&cocchr4	1
aco_003577	csa_098830	269	aco_csa420-2b	6acoLG17&csascaffold00923	1
aco_003577	csi_1g041787	2247	aco_csi479-36b	47acoLG17&csisca00003	1
aco_003577	csi_1g028785	958	aco_csi486-13b	21acoLG17&csisca00020	1
aco_003577	dca_016446	346	aco_dca529-5b	8acoLG17&dcaDCARv2_Chr5	1
aco_003577	dca_021596	256	aco_dca533-1b	6acoLG17&dcaDCARv2_Chr6	1
aco_003577	egr_B00213	276	aco_egr545-0b	6acoLG17&egrChr02	1
aco_003577	fve_09963	618	aco_fve472-6b	14acoLG17&fveLG4	1
aco_003577	gma_05G042200	409	aco_gma1222-4b	9acoLG17&gmaChr05	1
aco_003577	gma_17G124900	281	aco_gma1259-4b	6acoLG17&gmaChr17	1
aco_003577	gra_001G064100	412	aco_gra747-7b	9acoLG17&graChr01	1
aco_003577	hel_Ha17_00010635	276	aco_hel50-5b	6acoLG17&helHa17	1
aco_003577	HORVU6Hr1G053710	968	aco_Horv471-15b	23acoLG17&horvchr6H	1
aco_003577	jcu_4S00320.60jcu	281	aco_jcu62-2b	6acoLG17&jcu_4S00320	1
aco_003577	kafe_Kaladp0674s0041.1	334	aco_kafe312-4b	8acoLG17&kafeScaffold_674	1
aco_003577	kala_Kalax.0056s0015.1	282	aco_kala381-3b	7acoLG17&kalascaffold_56	1
aco_003577	Lsat4_3961	361	aco_lac488-7b	8acoLG17&lg_4	1
aco_003577	Lsat4_77500	295	aco_lac491-2b	7acoLG17&lg_4	1
aco_003577	Lsat5_13980	266	aco_lac494-1b	6acoLG17&lg_5	1
Lang109362933	aco_003577	282	aco_Lang495-4b	6LangNC_032020.1&acoLG17	1
aco_003577	lja_4g3v1415270.1lja	348	aco_lja263-3b	8acoLG17&ljachr4	1
aco_003577	lpe_02G18480.1lpe	934	aco_lpe571-12b	21acoLG17&lpe_2	1
aco_003577	lpe_04G12900.1lpe	1204	aco_lpe577-21b	28acoLG17&lpe_4	1
aco_003577	mac_06_13610.1mac	475	aco_mac1160-3b	12acoLG17&macchr06	1
aco_003577	mac_09_01900.1mac	451	aco_mac1195-6b	10acoLG17&macchr09	1
aco_003577	mac_10_16780.1mac	789	aco_mac1200-4b	18acoLG17&macchr10	1
aco_003577	mdo_0000201061	636	aco_mdo538-8b	16acoLG17&mdochr14	1
aco_003577	mes_06G111400	1341	aco_mes793-21b	29acoLG17&meschr06	1
aco_003577	mes_14G059800	935	aco_mes812-15b	21acoLG17&meschr14	1
Mnot21401928	aco_003577	401	aco_Mnot292-7b	9MnotNW_010363630.1&acoLG17	1
aco_003577	msin_Misin11G115100.1	346	aco_msin1160-2b	8acoLG17&msinChr11	1
aco_003577	mtr_4g104700	738	aco_mtr509-11b	17acoLG17&mtrchr4	1
aco_003577	nnu_02235	2273	aco_nnu637-38b	48acoLG17&nnumegascaffold_4	1
aco_003577	obar_OBART02G22740.1	1076	aco_obar562-17b	25acoLG17&obar2	1
aco_003577	obar_OBART04G16220.1	1213	aco_obar568-21b	28acoLG17&obar4	1
aco_003577	ogl_04G0132300	1210	aco_ogl582-21b	28acoLG17&ogl4	1
aco_003577	omer_OMERI02G22310.1	1043	aco_omer555-16b	25acoLG17&omer2	1
aco_003577	omer_OMERI04G13620.1	867	aco_omer562-19b	21acoLG17&omer4	1
aco_003577	orgl_OGLUM04G16150.1	1201	aco_orgl575-21b	28acoLG17&orgl4	1
aco_003577	oru_ORUFI04G17590.1oru	1191	aco_oru594-21b	28acoLG17&oru4	1
aco_003577	osa_LOC_Os02g38230osa	702	aco_osa592-5b	15acoLG17&osaChr2	1
aco_003577	osa_LOC_Os04g40410osa	1200	aco_osa599-21b	28acoLG17&osaChr4	1
aco_003577	pax_00089g01210	840	aco_pax372-13b	19acoLG17&pax_00089	1
aco_003577	pbr_001862.1	368	aco_pbr757-1b	8acoLG17&pbrChr14	1
Pdac103713555	aco_003577	250	aco_Pdac79-1b	6PdacNW_008246511.1&acoLG17	1
Pdac103709961	aco_003577	576	aco_Pdac600-9b	12PdacNW_008246598.1&acoLG17	1
aco_003577	peq_06366	327	aco_peq344-0b	7acoLG17&pepscaf_000036	1
aco_003577	pmu_024354	1238	aco_pmu557-21b	28acoLG17&pmuPa7	1
aco_003577	ppe_5G164500	1265	aco_ppe593-20b	28acoLG17&ppePp05	1
aco_003577	ptr_012G089300	824	aco_ptr847-16b	18acoLG17&ptrChr12	1
aco_003577	ptr_015G085000	1235	aco_ptr853-21b	27acoLG17&ptrChr15	1
aco_003577	pvu_003G205900	623	aco_pvu659-6b	14acoLG17&pvuChr03	1
aco_003577	rco_30147.t000125	1429	aco_rco430-22b	31acoLG17&rco30147	1
aco_003577	roc_G14497	368	aco_roc413-1b	8acoLG17&rocS0138	1
aco_003577	salp_SapurV1A.0792s0030.1	701	aco_salp605-14b	16acoLG17&salpchr12	1
aco_003577	salp_SapurV1A.0011s0700.1	1129	aco_salp611-20b	26acoLG17&salpchr15	1
aco_003577	sbi_004G202400	1079	aco_sbi582-17b	25acoLG17&sbiChr04	1
aco_003577	sbi_006G121200	481	aco_sbi596-4b	11acoLG17&sbiChr06	1
aco_003577	sin_1020290	658	aco_sin637-8b	15acoLG17&sinLG3	1
aco_003577	sin_1026575	1358	aco_sin645-21b	29acoLG17&sinLG8	1
aco_003577	sit_1G218500	1073	aco_sit625-17b	25acoLG17&sitscaffold_1	1
aco_003577	sly_03g112100.2sly	768	aco_sly546-11b	17acoLG17&slych03	1
aco_003577	spe_03g031200.1	808	aco_spe530-12b	18acoLG17&spech03	1
aco_003577	spo_13G0039300	281	aco_spo506-4b	6acoLG17&spopseudo13	1
aco_003577	stu_00018129	416	aco_stu466-3b	9acoLG17&stuchr03	1
aco_003577	tca_014488	1148	aco_tca563-23b	25acoLG17&tcascaffold_3	1
aco_003577	tpr_gene37580	588	aco_tpr298-7b	13acoLG17&tpr_LG5	1
aco_003577	van_11g07710.1	584	aco_van471-6b	13acoLG17&van11	1
aco_003577	vra_0223s00020	321	aco_vra530-1b	7acoLG17&vrascaffold_223	1
aco_003577	vvi_01007624001	888	aco_vvi556-13b	20acoLG17&vvichr17	1
Xvis03_220811	aco_003577	651	aco_Xvis1202-6b	14Xvis03_scaffold96&acoLG17	1
Zjuj107418317	aco_003577	468	aco_Zjuj227-7b	10ZjujNC_029683.1&acoLG17	1
Zjuj107428524	aco_003577	1963	aco_Zjuj444-35b	42ZjujNC_029688.1&acoLG17	1
aco_003577	zma_GRMZM2G179294	865	aco_zma787-14b	21acoLG17&zma5	1
AhypAH013591	adu_Aradu.FX5WG	785	adu_Ahyp714-16b	17AhypScaffold_8&aduAradu.A03	1
AlyrAL7G28470	adu_Aradu.FX5WG	283	adu_Alyr738-5b	7Alyrscaffold_7&aduAradu.A03	1
adu_Aradu.FX5WG	aocc_Anaoc.0004s1765.1	2356	adu_aocc393-32b	51aduAradu.A03&aoccscaffold_4	1
adu_Aradu.FX5WG	aqc_Aqcoe5G395600.1	592	adu_aqc176-6b	14aduAradu.A03&aqcChr_05	1
adu_Aradu.FX5WG	bcei_evm.model.Scaffold168.113	686	adu_bcei377-13b	15aduAradu.A03&bceiScaffold168	1
adu_Aradu.FX5WG	bcei_evm.model.Scaffold412.213	993	adu_bcei477-18b	21aduAradu.A03&bceiScaffold412	1
adu_Aradu.FX5WG	bdi_Bradi3g47710	413	adu_bdi99-5b	10aduAradu.A03&bdiBd3	1
adu_Aradu.FX5WG	bnp_BnaA01g14080D	302	adu_bnp348-4b	7aduAradu.A03&bnpchrA01	1
adu_Aradu.FX5WG	bnp_BnaC01g16580D	302	adu_bnp520-4b	7aduAradu.A03&bnpchrC01	1
adu_Aradu.FX5WG	bol_Bo1g039260	251	adu_bol212-3b	6aduAradu.A03&bolC1	1
adu_Aradu.FX5WG	can_Capana03g001237	1618	adu_can166-20b	35aduAradu.A03&canChr03	1
adu_Aradu.FX5WG	cbac_rna29070	976	adu_cbac186-17b	21aduAradu.A03&cbacCM008454.1	1
adu_Aradu.FX5WG	cchi_rna27579	659	adu_cchi201-4b	14aduAradu.A03&cchiCM008441.1	1
adu_Aradu.FX5WG	ccle_Ciclev10033654m	479	adu_ccle181-6b	12aduAradu.A03&cclescaffold_4	1
adu_Aradu.FX5WG	cgr_2197s0036	283	adu_cgr189-4b	7aduAradu.A03&cgrScaffold2197	1
adu_Aradu.FX5WG	cla_005121	839	adu_cla201-15b	18aduAradu.A03&claChr3	1
adu_Aradu.FX5WG	coc_04_g11360	2087	adu_coc153-31b	45aduAradu.A03&cocchr4	1
CquiAUR62001198	adu_Aradu.FX5WG	1381	adu_Cqui720-0b	29Cquisca_2716&aduAradu.A03	1
CquiAUR62022130	adu_Aradu.FX5WG	652	adu_Cqui1231-13b	14Cquisca_4319&aduAradu.A03	1
adu_Aradu.FX5WG	cru_10005735	334	adu_cru276-5b	8aduAradu.A03&cruscaffold_7	1
adu_Aradu.FX5WG	csa_098830	435	adu_csa156-2b	9aduAradu.A03&csascaffold00923	1
Csat104730975	adu_Aradu.FX5WG	302	adu_Csat1513-4b	7CsatNC_025696.1&aduAradu.A03	1
adu_Aradu.FX5WG	csi_1g041787	481	adu_csi135-5b	11aduAradu.A03&csisca00003	1
adu_Aradu.FX5WG	csi_1g028785	2571	adu_csi177-33b	53aduAradu.A03&csisca00020	1
adu_Aradu.1X2PC	cync_Ccrd_003482	298	adu_cync42-5b	7aduAradu.A01&cyncCM009740.1	1
adu_Aradu.FX5WG	dca_016446	822	adu_dca261-11b	18aduAradu.A03&dcaDCARv2_Chr5	1
adu_Aradu.FX5WG	dca_021596	329	adu_dca279-0b	7aduAradu.A03&dcaDCARv2_Chr6	1
adu_Aradu.FX5WG	egr_B00213	1773	adu_egr160-23b	37aduAradu.A03&egrChr02	1
adu_Aradu.FX5WG	frax_FRAEX38873_v2_000068670.1	294	adu_frax111-1b	6aduAradu.A03&fraxContig1722	1
adu_Aradu.FX5WG	fve_09962	1068	adu_fve177-10b	23aduAradu.A03&fveLG4	1
adu_Aradu.FX5WG	gma_05G042200	1023	adu_gma319-12b	22aduAradu.A03&gmaChr05	1
adu_Aradu.FX5WG	gma_17G124900	687	adu_gma477-12b	15aduAradu.A03&gmaChr17	1
adu_Aradu.FX5WG	gra_001G064100	843	adu_gra227-15b	18aduAradu.A03&graChr01	1
Inil109180080	adu_Aradu.FX5WG	273	adu_Inil294-4b	6InilNW_017617415.1&aduAradu.A03	1
adu_Aradu.FX5WG	jcu_4S00320.60jcu	484	adu_jcu87-3b	10aduAradu.A03&jcu_4S00320	1
adu_Aradu.FX5WG	jre_00017067	623	adu_jre194-12b	13aduAradu.A03&jcf7180001221194	1
adu_Aradu.FX5WG	jre_00020365	393	adu_jre289-1b	8aduAradu.A03&super336	1
adu_Aradu.FX5WG	kafe_Kaladp0039s0112.1	286	adu_kafe196-0b	6aduAradu.A03&kafeScaffold_39	1
adu_Aradu.FX5WG	kafe_Kaladp0674s0041.1	511	adu_kafe244-5b	12aduAradu.A03&kafeScaffold_674	1
adu_Aradu.FX5WG	kala_Kalax.0056s0015.1	466	adu_kala414-4b	11aduAradu.A03&kalascaffold_56	1
adu_Aradu.FX5WG	kala_Kalax.0088s0038.1	337	adu_kala476-0b	7aduAradu.A03&kalascaffold_88	1
adu_Aradu.FX5WG	Lsat4_77480	580	adu_lac246-1b	12aduAradu.A03&lg_4	1
adu_Aradu.FX5WG	Lsat5_13980	516	adu_lac260-7b	12aduAradu.A03&lg_5	1
Lang109362933	adu_Aradu.FX5WG	498	adu_Lang807-5b	11LangNC_032020.1&aduAradu.A03	1
adu_Aradu.FX5WG	lja_4g3v1415270.1lja	801	adu_lja195-7b	18aduAradu.A03&ljachr4	1
adu_Aradu.FX5WG	lpe_02G18480.1lpe	364	adu_lpe92-5b	9aduAradu.A03&lpe_2	1
adu_Aradu.FX5WG	lpe_04G12900.1lpe	606	adu_lpe112-9b	14aduAradu.A03&lpe_4	1
adu_Aradu.FX5WG	mdo_0000201061	1341	adu_mdo270-23b	31aduAradu.A03&mdochr14	1
adu_Aradu.FX5WG	mdo_0000207028	895	adu_mdo361-15b	21aduAradu.A03&mdochr6	1
adu_Aradu.FX5WG	mes_06G111400	1962	adu_mes256-25b	41aduAradu.A03&meschr06	1
adu_Aradu.FX5WG	mes_14G059800	1727	adu_mes328-23b	36aduAradu.A03&meschr14	1
adu_Aradu.FX5WG	mgu_O00168	1266	adu_mgu232-14b	27aduAradu.A03&mguscaffold_17	1
adu_Aradu.FX5WG	mgu_D02025	322	adu_mgu247-6b	7aduAradu.A03&mguscaffold_4	1
adu_Aradu.FX5WG	mlut_fgenesh_masked-scaffold_246-processed-gene-2.72-mRNA-1	951	adu_mlut402-13b	20aduAradu.A03&mlutscaffold_246	1
adu_Aradu.FX5WG	mlut_augustus_masked-scaffold_460-processed-gene-1.10-mRNA-1	523	adu_mlut476-1b	11aduAradu.A03&mlutscaffold_460	1
Mnot21401928	adu_Aradu.FX5WG	954	adu_Mnot506-16b	20MnotNW_010363630.1&aduAradu.A03	1
adu_Aradu.FX5WG	mtr_4g104700	1048	adu_mtr180-15b	23aduAradu.A03&mtrchr4	1
adu_Aradu.FX5WG	nnu_02235	1296	adu_nnu231-18b	29aduAradu.A03&nnumegascaffold_4	1
adu_Aradu.FX5WG	obar_OBART02G22740.1	450	adu_obar89-6b	11aduAradu.A03&obar2	1
adu_Aradu.FX5WG	obar_OBART04G16220.1	550	adu_obar107-8b	13aduAradu.A03&obar4	1
adu_Aradu.FX5WG	ogl_04G0132300	506	adu_ogl106-8b	12aduAradu.A03&ogl4	1
adu_Aradu.FX5WG	olea_Oeu044590.1	345	adu_olea280-7b	8aduAradu.A03&oleachr6	1
adu_Aradu.FX5WG	omer_OMERI02G22310.1	448	adu_omer62-6b	11aduAradu.A03&omer2	1
adu_Aradu.FX5WG	omer_OMERI04G13620.1	366	adu_omer76-8b	9aduAradu.A03&omer4	1
adu_Aradu.FX5WG	oru_ORUFI04G17590.1oru	536	adu_oru104-8b	13aduAradu.A03&oru4	1
adu_Aradu.FX5WG	osa_LOC_Os02g38230osa	283	adu_osa107-3b	7aduAradu.A03&osaChr2	1
adu_Aradu.FX5WG	osa_LOC_Os04g40410osa	545	adu_osa126-8b	13aduAradu.A03&osaChr4	1
adu_Aradu.FX5WG	pax_00089g01210	1781	adu_pax190-23b	38aduAradu.A03&pax_00089	1
adu_Aradu.FX5WG	pbr_001862.1	853	adu_pbr299-2b	18aduAradu.A03&pbrChr14	1
Pdac103713555	adu_Aradu.FX5WG	263	adu_Pdac61-0b	6PdacNW_008246511.1&aduAradu.A03	1
Pdac103709961	adu_Aradu.FX5WG	306	adu_Pdac440-5b	7PdacNW_008246598.1&aduAradu.A03	1
adu_Aradu.FX5WG	pmu_024354	2058	adu_pmu251-30b	44aduAradu.A03&pmuPa7	1
adu_Aradu.FX5WG	ppe_5G164500	2323	adu_ppe197-31b	49aduAradu.A03&ppePp05	1
adu_Aradu.FX5WG	ptr_012G089300	1439	adu_ptr386-21b	31aduAradu.A03&ptrChr12	1
adu_Aradu.FX5WG	ptr_015G085000	2157	adu_ptr404-32b	45aduAradu.A03&ptrChr15	1
adu_Aradu.FX5WG	pvu_003G205900	1016	adu_pvu198-12b	22aduAradu.A03&pvuChr03	1
adu_Aradu.FX5WG	rco_30147.t000125	2595	adu_rco239-34b	54aduAradu.A03&rco30147	1
adu_Aradu.FX5WG	roc_G14497	860	adu_roc214-1b	18aduAradu.A03&rocS0138	1
adu_Aradu.FX5WG	salp_SapurV1A.0792s0030.1	1009	adu_salp337-19b	22aduAradu.A03&salpchr12	1
adu_Aradu.FX5WG	salp_SapurV1A.0011s0700.1	1955	adu_salp354-29b	42aduAradu.A03&salpchr15	1
adu_Aradu.FX5WG	sbi_004G202400	461	adu_sbi117-7b	11aduAradu.A03&sbiChr04	1
adu_Aradu.FX5WG	sin_1020290	1059	adu_sin269-13b	23aduAradu.A03&sinLG3	1
adu_Aradu.FX5WG	sin_1001700	583	adu_sin342-1b	12aduAradu.A03&sinscaffold00155	1
adu_Aradu.FX5WG	sol_084270_ater.t1	320	adu_sol10-6b	7aduAradu.A03&solscaffold14217	1
adu_Aradu.FX5WG	spe_03g031190.1	1796	adu_spe178-23b	38aduAradu.A03&spech03	1
adu_Aradu.FX5WG	stu_00018129	898	adu_stu182-3b	19aduAradu.A03&stuchr03	1
adu_Aradu.FX5WG	tca_014488	1670	adu_tca189-32b	35aduAradu.A03&tcascaffold_3	1
adu_Aradu.FX5WG	thh_10027123m	281	adu_thh168-4b	7aduAradu.A03&thhscaffold_1	1
adu_Aradu.FX5WG	tpr_gene37580	925	adu_tpr277-11b	20aduAradu.A03&tpr_LG5	1
adu_Aradu.FX5WG	van_11g07710.1	810	adu_van187-10b	18aduAradu.A03&van11	1
adu_Aradu.FX5WG	vra_0223s00020	378	adu_vra268-0b	8aduAradu.A03&vrascaffold_223	1
adu_Aradu.FX5WG	vvi_01007624001	2297	adu_vvi204-28b	48aduAradu.A03&vvichr17	1
Xvis03_220811	adu_Aradu.FX5WG	448	adu_Xvis622-3b	10Xvis03_scaffold96&aduAradu.A03	1
Zjuj107418317	adu_Aradu.FX5WG	801	adu_Zjuj362-13b	17ZjujNC_029683.1&aduAradu.A03	1
Zjuj107428524	adu_Aradu.FX5WG	299	adu_Zjuj691-5b	7ZjujNC_029688.1&aduAradu.A03	1
adu_Aradu.FX5WG	zma_GRMZM2G179294	356	adu_zma78-6b	9aduAradu.A03&zma5	1
AhypAH013591	can_Capana03g001244	867	Ahyp_can580-18b	19AhypScaffold_8&canChr03	1
AhypAH013591	cbac_rna29070	933	Ahyp_cbac447-19b	20AhypScaffold_8&cbacCM008454.1	1
AhypAH013591	coc_04_g11370	1240	Ahyp_coc614-26b	27AhypScaffold_8&cocchr4	1
AhypAH013591	CquiAUR62001198	8759	Ahyp_Cqui1234-154b	180AhypScaffold_8&Cquisca_2716	1
AhypAH013591	CquiAUR62022130	1899	Ahyp_Cqui1266-18b	39AhypScaffold_8&Cquisca_4319	1
AhypAH013591	dca_016446	494	Ahyp_dca911-10b	11AhypScaffold_8&dcaDCARv2_Chr5	1
AhypAH013591	frax_FRAEX38873_v2_000040520.1	344	Ahyp_frax367-7b	8AhypScaffold_8&fraxContig138	1
AhypAH013591	fve_09964	945	Ahyp_fve656-20b	21AhypScaffold_8&fveLG4	1
AhypAH013591	gma_05G042200	848	Ahyp_gma1715-17b	18AhypScaffold_8&gmaChr05	1
AhypAH013591	gra_001G064100	694	Ahyp_gra1151-14b	15AhypScaffold_8&graChr01	1
AhypAH013591	lja_4g3v1415270.1lja	519	Ahyp_lja537-10b	11AhypScaffold_8&ljachr4	1
AhypAH013591	mes_14G059800	838	Ahyp_mes1084-17b	18AhypScaffold_8&meschr14	1
AhypAH013591	pax_00089g01210	894	Ahyp_pax704-18b	19AhypScaffold_8&pax_00089	1
AhypAH013591	Pdac103713555	391	Ahyp_Pdac486-8b	9AhypScaffold_8&PdacNW_008246511.1	1
AhypAH013591	rco_30147.t000125	1237	Ahyp_rco688-25b	26AhypScaffold_8&rco30147	1
AhypAH013591	sin_1020273	661	Ahyp_sin831-13b	14AhypScaffold_8&sinLG3	1
AhypAH013591	sly_03g112100.2sly	1039	Ahyp_sly761-21b	22AhypScaffold_8&slych03	1
AhypAH013591	sol_084270_ater.t1	621	Ahyp_sol223-9b	13AhypScaffold_8&solscaffold14217	1
AhypAH013591	spa_c0022_00021	339	Ahyp_spa830-7b	8AhypScaffold_8&spaSp6	1
AhypAH013591	spe_03g031200.1	982	Ahyp_spe726-20b	21AhypScaffold_8&spech03	1
AhypAH013591	spo_13G0039300	268	Ahyp_spo402-5b	6AhypScaffold_8&spopseudo13	1
AhypAH013591	thh_10014669m	337	Ahyp_thh763-7b	8AhypScaffold_8&thhscaffold_2	1
AhypAH013591	Xvis03_220811	301	Ahyp_Xvis563-6b	7AhypScaffold_8&Xvis03_scaffold96	1
AlyrAL7G28470	aocc_Anaoc.0004s1765.1	423	Alyr_aocc1281-8b	10Alyrscaffold_7&aoccscaffold_4	1
AlyrAL8G24230	aocc_Anaoc.0004s1765.1	317	Alyr_aocc1451-3b	8Alyrscaffold_8&aoccscaffold_4	1
AlyrAL7G28470	ath_AT5G50200	618	Alyr_ath439-8b	15Alyrscaffold_7&athChr5	1
AlyrAL8G24230	ath_AT4G24730	615	Alyr_ath473-6b	15Alyrscaffold_8&athChr4	1
AlyrAL8G24230	ath_AT5G50200	77703	Alyr_ath482-198b	1570Alyrscaffold_8&athChr5	1
AlyrAL7G28470	bcei_evm.model.Scaffold168.113	738	Alyr_bcei1549-15b	16Alyrscaffold_7&bceiScaffold168	1
AlyrAL7G28470	bcei_evm.model.Scaffold412.213	1285	Alyr_bcei1668-28b	29Alyrscaffold_7&bceiScaffold412	1
AlyrAL8G24230	bcei_evm.model.Scaffold168.113	1780	Alyr_bcei1831-0b	39Alyrscaffold_8&bceiScaffold168	1
AlyrAL8G24230	bcei_evm.model.Scaffold412.213	2122	Alyr_bcei1938-0b	46Alyrscaffold_8&bceiScaffold412	1
AlyrAL7G28470	bnp_BnaA01g14080D	31470	Alyr_bnp1904-230b	643Alyrscaffold_7&bnpchrA01	1
AlyrAL7G28470	bnp_BnaC01g16580D	21447	Alyr_bnp2054-186b	440Alyrscaffold_7&bnpchrC01	1
AlyrAL8G24230	bnp_BnaA01g14080D	342	Alyr_bnp2222-6b	8Alyrscaffold_8&bnpchrA01	1
AlyrAL8G24230	bnp_BnaA02g11760D	1598	Alyr_bnp2239-4b	35Alyrscaffold_8&bnpchrA02	1
AlyrAL8G24230	bnp_BnaC01g16580D	318	Alyr_bnp2353-7b	8Alyrscaffold_8&bnpchrC01	1
AlyrAL8G24230	bnp_BnaC02g16150D	6020	Alyr_bnp2368-0b	129Alyrscaffold_8&bnpchrC02	1
AlyrAL8G24230	bnp_BnaC03g27680D	1405	Alyr_bnp2387-16b	30Alyrscaffold_8&bnpchrC03	1
AlyrAL8G24230	bnp_BnaC09g26540D	298	Alyr_bnp2457-2b	7Alyrscaffold_8&bnpchrC09	1
AlyrAL7G28470	bol_Bo1g039260	33818	Alyr_bol711-255b	694Alyrscaffold_7&bolC1	1
AlyrAL8G24230	bol_Bo2g050860	6918	Alyr_bol850-3b	147Alyrscaffold_8&bolC2	1
AlyrAL8G24230	bol_Bo3g042740	1100	Alyr_bol858-11b	24Alyrscaffold_8&bolC3	1
AlyrAL8G24230	bol_Bo9g096970	820	Alyr_bol918-14b	18Alyrscaffold_8&bolC9	1
AlyrAL7G28470	Bostr.15774s0161	681	Alyr_Bost500-9b	16Alyrscaffold_7&BostScaffold15774	1
AlyrAL8G24230	Bostr.15774s0161	11900	Alyr_Bost597-101b	242Alyrscaffold_8&BostScaffold15774	1
AlyrAL8G24230	Bostr.7867s0278	619	Alyr_Bost642-6b	15Alyrscaffold_8&BostScaffold7867	1
AlyrAL7G28470	bra_C02531	267	Alyr_bra851-1b	7Alyrscaffold_7&braA03	1
AlyrAL8G24230	bra_A01476	332	Alyr_bra974-6b	8Alyrscaffold_8&braA01	1
AlyrAL8G24230	bra_B01594	1692	Alyr_bra999-4b	37Alyrscaffold_8&braA02	1
AlyrAL8G24230	bra_C02531	1456	Alyr_bra1007-17b	31Alyrscaffold_8&braA03	1
AlyrAL8G24230	bra_J00661	417	Alyr_bra1071-1b	9Alyrscaffold_8&braA10	1
AlyrAL8G24230	can_Capana03g001237	338	Alyr_can677-4b	8Alyrscaffold_8&canChr03	1
AlyrAL7G28470	cbac_rna29070	364	Alyr_cbac475-7b	8Alyrscaffold_7&cbacCM008454.1	1
AlyrAL7G28470	cgr_2197s0036	2142	Alyr_cgr922-33b	43Alyrscaffold_7&cgrScaffold2197	1
AlyrAL8G24230	cgr_2197s0036	464	Alyr_cgr1073-2b	11Alyrscaffold_8&cgrScaffold2197	1
AlyrAL8G24230	cgr_0888s0033	1630	Alyr_cgr1151-3b	33Alyrscaffold_8&cgrScaffold888	1
AlyrAL7G28470	cla_005121	720	Alyr_cla752-14b	16Alyrscaffold_7&claChr3	1
AlyrAL8G24230	cla_005121	944	Alyr_cla866-0b	21Alyrscaffold_8&claChr3	1
AlyrAL7G28470	coc_04_g11360	421	Alyr_coc573-7b	10Alyrscaffold_7&cocchr4	1
AlyrAL7G28470	AlyrAL8G24230	614	Alyr203-8b	15Alyrscaffold_7&Alyrscaffold_8	1
AlyrAL7G28470	CquiAUR62001198	427	Alyr_Cqui1124-9b	10Alyrscaffold_7&Cquisca_2716	1
AlyrAL7G28470	cru_10005735	110330	Alyr_cru378-1324b	2230Alyrscaffold_7&cruscaffold_7	1
AlyrAL7G28470	cru_10027129	621	Alyr_cru402-8b	15Alyrscaffold_7&cruscaffold_8	1
AlyrAL8G24230	cru_10005735	567	Alyr_cru444-6b	14Alyrscaffold_8&cruscaffold_7	1
AlyrAL8G24230	cru_10027129	102074	Alyr_cru449-630b	2071Alyrscaffold_8&cruscaffold_8	1
AlyrAL7G28470	Csat104724848	373	Alyr_Csat1041-8b	9Alyrscaffold_7&CsatNC_025686.1	1
AlyrAL7G28470	Csat109127062	108245	Alyr_Csat1094-1307b	2196Alyrscaffold_7&CsatNC_025694.1	1
AlyrAL7G28470	Csat104722509	106095	Alyr_Csat1110-1304b	2157Alyrscaffold_7&CsatNC_025695.1	1
AlyrAL7G28470	Csat104728756	618	Alyr_Csat1126-8b	15Alyrscaffold_7&CsatNC_025695.1	1
AlyrAL7G28470	Csat104730975	87266	Alyr_Csat1136-1301b	1772Alyrscaffold_7&CsatNC_025696.1	1
AlyrAL7G28470	Csat104761011	649	Alyr_Csat1198-9b	16Alyrscaffold_7&CsatNC_025702.1	1
AlyrAL8G24230	Csat104724848	21023	Alyr_Csat1235-114b	433Alyrscaffold_8&CsatNC_025686.1	1
AlyrAL8G24230	Csat109127062	411	Alyr_Csat1298-2b	10Alyrscaffold_8&CsatNC_025694.1	1
AlyrAL8G24230	Csat104728756	77224	Alyr_Csat1302-176b	1571Alyrscaffold_8&CsatNC_025695.1	1
AlyrAL8G24230	Csat104730975	318	Alyr_Csat1337-6b	8Alyrscaffold_8&CsatNC_025696.1	1
AlyrAL8G24230	Csat104761011	97034	Alyr_Csat1362-576b	1980Alyrscaffold_8&CsatNC_025702.1	1
AlyrAL7G28470	csi_1g028785	523	Alyr_csi672-8b	12Alyrscaffold_7&csisca00020	1
AlyrAL8G24230	csi_1g028785	610	Alyr_csi772-4b	14Alyrscaffold_8&csisca00020	1
AlyrAL7G28470	cync_Ccrd_003482	260	Alyr_cync526-5b	6Alyrscaffold_7&cyncCM009740.1	1
AlyrAL7G28470	dca_016446	514	Alyr_dca1009-11b	12Alyrscaffold_7&dcaDCARv2_Chr5	1
AlyrAL7G28470	dca_021596	344	Alyr_dca1027-5b	8Alyrscaffold_7&dcaDCARv2_Chr6	1
AlyrAL8G24230	dca_016446	1019	Alyr_dca1157-1b	23Alyrscaffold_8&dcaDCARv2_Chr5	1
AlyrAL8G24230	dca_021596	496	Alyr_dca1185-3b	12Alyrscaffold_8&dcaDCARv2_Chr6	1
AlyrAL7G28470	egr_B00213	374	Alyr_egr777-7b	9Alyrscaffold_7&egrChr02	1
AlyrAL8G24230	frax_FRAEX38873_v2_000040520.1	308	Alyr_frax263-0b	7Alyrscaffold_8&fraxContig138	1
AlyrAL7G28470	fve_09962	402	Alyr_fve697-8b	10Alyrscaffold_7&fveLG4	1
AlyrAL7G28470	gma_05G042200	733	Alyr_gma1822-12b	16Alyrscaffold_7&gmaChr05	1
AlyrAL7G28470	gma_17G124900	555	Alyr_gma2028-11b	12Alyrscaffold_7&gmaChr17	1
AlyrAL8G24230	gma_05G042200	529	Alyr_gma2114-3b	12Alyrscaffold_8&gmaChr05	1
AlyrAL7G28470	gra_001G064100	1199	Alyr_gra1217-26b	27Alyrscaffold_7&graChr01	1
AlyrAL8G24230	gra_001G064100	2093	Alyr_gra1470-0b	45Alyrscaffold_8&graChr01	1
AlyrAL7G28470	kafe_Kaladp0039s0112.1	275	Alyr_kafe774-3b	6Alyrscaffold_7&kafeScaffold_39	1
AlyrAL7G28470	kafe_Kaladp0674s0041.1	420	Alyr_kafe819-7b	10Alyrscaffold_7&kafeScaffold_674	1
AlyrAL8G24230	kafe_Kaladp0674s0041.1	344	Alyr_kafe946-5b	9Alyrscaffold_8&kafeScaffold_674	1
AlyrAL8G24230	kala_Kalax.0056s0015.1	276	Alyr_kala1278-5b	7Alyrscaffold_8&kalascaffold_56	1
AlyrAL7G28470	Lsat4_77480	260	Alyr_lac821-3b	6Alyrscaffold_7&lg_4	1
AlyrAL7G28470	Lsat5_13980	376	Alyr_lac825-8b	9Alyrscaffold_7&lg_5	1
AlyrAL8G24230	Lsat4_77500	252	Alyr_lac946-2b	6Alyrscaffold_8&lg_4	1
AlyrAL8G24230	lal_scaffold2029_5lal	831	Alyr_lal1519-3b	17Alyrscaffold_8&lal_scaffold2029	1
AlyrAL8G24230	lal_scaffold81_4lal	268	Alyr_lal1587-2b	6Alyrscaffold_8&lal_scaffold81	1
AlyrAL7G28470	lja_4g3v1415270.1lja	276	Alyr_lja555-3b	6Alyrscaffold_7&ljachr4	1
AlyrAL8G24230	lja_4g3v1415270.1lja	250	Alyr_lja655-2b	6Alyrscaffold_8&ljachr4	1
AlyrAL7G28470	mes_14G059800	337	Alyr_mes1109-5b	8Alyrscaffold_7&meschr14	1
AlyrAL8G24230	mes_06G111400	6303	Alyr_mes1205-4b	134Alyrscaffold_8&meschr06	1
AlyrAL8G24230	mes_14G059800	5215	Alyr_mes1260-2b	112Alyrscaffold_8&meschr14	1
AlyrAL7G28470	mgu_O00168	420	Alyr_mgu890-7b	10Alyrscaffold_7&mguscaffold_17	1
AlyrAL8G24230	mgu_O00168	328	Alyr_mgu1015-4b	8Alyrscaffold_8&mguscaffold_17	1
AlyrAL7G28470	mlut_fgenesh_masked-scaffold_246-processed-gene-2.72-mRNA-1	414	Alyr_mlut1428-7b	9Alyrscaffold_7&mlutscaffold_246	1
AlyrAL8G24230	mlut_fgenesh_masked-scaffold_246-processed-gene-2.72-mRNA-1	264	Alyr_mlut1688-2b	6Alyrscaffold_8&mlutscaffold_246	1
AlyrAL7G28470	Mnot21401928	311	Alyr_Mnot644-6b	7Alyrscaffold_7&MnotNW_010363630.1	1
AlyrAL7G28470	mtr_4g104730	488	Alyr_mtr828-7b	11Alyrscaffold_7&mtrchr4	1
AlyrAL7G28470	nnu_02235	366	Alyr_nnu986-7b	9Alyrscaffold_7&nnumegascaffold_4	1
AlyrAL7G28470	nnu_21973	299	Alyr_nnu993-6b	7Alyrscaffold_7&nnumegascaffold_5	1
AlyrAL7G28470	pax_00089g01210	393	Alyr_pax697-6b	9Alyrscaffold_7&pax_00089	1
AlyrAL7G28470	pmu_024354	383	Alyr_pmu849-7b	9Alyrscaffold_7&pmuPa7	1
AlyrAL7G28470	ppe_5G164500	429	Alyr_ppe745-7b	10Alyrscaffold_7&ppePp05	1
AlyrAL8G24230	ppe_5G164500	345	Alyr_ppe856-3b	8Alyrscaffold_8&ppePp05	1
AlyrAL7G28470	ptr_012G089300	989	Alyr_ptr1298-21b	23Alyrscaffold_7&ptrChr12	1
AlyrAL7G28470	ptr_015G085000	521	Alyr_ptr1317-9b	12Alyrscaffold_7&ptrChr15	1
AlyrAL8G24230	ptr_012G089300	2071	Alyr_ptr1467-2b	46Alyrscaffold_8&ptrChr12	1
AlyrAL8G24230	ptr_015G085000	2386	Alyr_ptr1497-4b	53Alyrscaffold_8&ptrChr15	1
AlyrAL7G28470	pvu_003G205900	735	Alyr_pvu1005-12b	16Alyrscaffold_7&pvuChr03	1
AlyrAL7G28470	rco_30147.t000125	515	Alyr_rco698-9b	12Alyrscaffold_7&rco30147	1
AlyrAL8G24230	rco_30147.t000125	5976	Alyr_rco796-5b	129Alyrscaffold_8&rco30147	1
AlyrAL7G28470	salp_SapurV1A.0792s0030.1	380	Alyr_salp1088-7b	9Alyrscaffold_7&salpchr12	1
AlyrAL7G28470	salp_SapurV1A.0011s0700.1	497	Alyr_salp1097-8b	11Alyrscaffold_7&salpchr15	1
AlyrAL8G24230	salp_SapurV1A.0011s0700.1	298	Alyr_salp1260-3b	7Alyrscaffold_8&salpchr15	1
AlyrAL7G28470	sin_1020290	384	Alyr_sin896-7b	9Alyrscaffold_7&sinLG3	1
AlyrAL8G24230	sin_1020290	365	Alyr_sin1031-5b	9Alyrscaffold_8&sinLG3	1
AlyrAL8G24230	sly_03g112100.2sly	452	Alyr_sly1011-4b	11Alyrscaffold_8&slych03	1
AlyrAL7G28470	spa_c0006_01356	61668	Alyr_spa615-831b	1248Alyrscaffold_7&spaSp7	1
AlyrAL8G24230	spa_c0022_00021	2524	Alyr_spa679-37b	53Alyrscaffold_8&spaSp6	1
AlyrAL8G24230	spa_c0006_01356	1927	Alyr_spa683-6b	45Alyrscaffold_8&spaSp7	1
AlyrAL7G28470	spe_03g031190.1	420	Alyr_spe825-7b	10Alyrscaffold_7&spech03	1
AlyrAL8G24230	spe_03g031200.1	441	Alyr_spe973-4b	11Alyrscaffold_8&spech03	1
AlyrAL7G28470	tca_014488	439	Alyr_tca748-9b	10Alyrscaffold_7&tcascaffold_3	1
AlyrAL8G24230	tca_014488	7202	Alyr_tca844-0b	156Alyrscaffold_8&tcascaffold_3	1
AlyrAL7G28470	tha_Th2v26804	1836	Alyr_tha1013-36b	39Alyrscaffold_7&thascaffold00041	1
AlyrAL8G24230	tha_Th2v26804	3679	Alyr_tha1130-1b	79Alyrscaffold_8&thascaffold00041	1
AlyrAL7G28470	thh_10027123m	101804	Alyr_thh356-1303b	2065Alyrscaffold_7&thhscaffold_1	1
AlyrAL8G24230	thh_10027123m	1712	Alyr_thh428-2b	40Alyrscaffold_8&thhscaffold_1	1
AlyrAL8G24230	thh_10014669m	6247	Alyr_thh455-32b	129Alyrscaffold_8&thhscaffold_2	1
AlyrAL8G24230	tpr_gene37580	295	Alyr_tpr710-2b	7Alyrscaffold_8&tpr_LG5	1
AlyrAL8G24230	tsa_Ts7g23460	1871	Alyr_tsa676-6b	44Alyrscaffold_8&tsach7-86	1
AlyrAL7G28470	van_11g07710.1	615	Alyr_van794-10b	14Alyrscaffold_7&van11	1
AlyrAL7G28470	vvi_01007624001	426	Alyr_vvi728-7b	10Alyrscaffold_7&vvichr17	1
aocc_Anaoc.0004s1765.1	aqc_Aqcoe5G395600.1	1152	aocc_aqc875-7b	27aoccscaffold_4&aqcChr_05	1
aocc_Anaoc.0004s1765.1	ath_AT5G50200	317	aocc_ath1113-4b	8aoccscaffold_4&athChr5	1
aocc_Anaoc.0004s1765.1	bcei_evm.model.Scaffold168.113	1170	aocc_bcei2073-23b	26aoccscaffold_4&bceiScaffold168	1
aocc_Anaoc.0004s1765.1	bcei_evm.model.Scaffold412.213	1469	aocc_bcei2171-29b	32aoccscaffold_4&bceiScaffold412	1
aocc_Anaoc.0004s1765.1	bdi_Bradi3g47710	398	aocc_bdi355-2b	9aoccscaffold_4&bdiBd3	1
aocc_Anaoc.0004s1765.1	bnp_BnaA01g14080D	423	aocc_bnp1690-7b	10aoccscaffold_4&bnpchrA01	1
aocc_Anaoc.0004s1765.1	bnp_BnaC01g16580D	423	aocc_bnp1779-7b	10aoccscaffold_4&bnpchrC01	1
aocc_Anaoc.0004s1765.1	bol_Bo1g039260	372	aocc_bol1101-6b	9aoccscaffold_4&bolC1	1
Bostr.15774s0161	aocc_Anaoc.0004s1765.1	317	aocc_Bost307-3b	8BostScaffold15774&aoccscaffold_4	1
aocc_Anaoc.0004s1765.1	can_Capana03g001237	2630	aocc_can819-4b	56aoccscaffold_4&canChr03	1
aocc_Anaoc.0004s1765.1	cbac_rna29070	1352	aocc_cbac703-26b	29aoccscaffold_4&cbacCM008454.1	1
aocc_Anaoc.0004s1765.1	cchi_rna27579	382	aocc_cchi847-4b	8aoccscaffold_4&cchiCM008441.1	1
aocc_Anaoc.0004s1765.1	cgr_2197s0036	423	aocc_cgr861-7b	10aoccscaffold_4&cgrScaffold2197	1
aocc_Anaoc.0004s1765.1	cgr_0888s0033	317	aocc_cgr921-4b	8aoccscaffold_4&cgrScaffold888	1
aocc_Anaoc.0004s1765.1	cgy_18405	381	aocc_cgy990-1b	8aoccscaffold_4&gyscaffold716.1	1
aocc_Anaoc.0004s1765.1	cla_005121	378	aocc_cla1003-3b	8aoccscaffold_4&claChr3	1
aocc_Anaoc.0004s1765.1	coc_04_g11360	3407	aocc_coc858-47b	72aoccscaffold_4&cocchr4	1
aocc_Anaoc.0004s1765.1	cru_10005735	474	aocc_cru1070-8b	11aoccscaffold_4&cruscaffold_7	1
aocc_Anaoc.0004s1765.1	cru_10027129	317	aocc_cru1095-4b	8aoccscaffold_4&cruscaffold_8	1
aocc_Anaoc.0004s1765.1	csa_098830	839	aocc_csa964-4b	18aoccscaffold_4&csascaffold00923	1
Csat104724848	aocc_Anaoc.0004s1765.1	317	aocc_Csat283-3b	8CsatNC_025686.1&aoccscaffold_4	1
Csat104728756	aocc_Anaoc.0004s1765.1	288	aocc_Csat2115-3b	7CsatNC_025695.1&aoccscaffold_4	1
Csat104730975	aocc_Anaoc.0004s1765.1	474	aocc_Csat2324-8b	11CsatNC_025696.1&aoccscaffold_4	1
aocc_Anaoc.0004s1765.1	csi_1g028785	8295	aocc_csi1080-46b	173aoccscaffold_4&csisca00020	1
aocc_Anaoc.0004s1765.1	dca_016446	1207	aocc_dca1134-19b	28aoccscaffold_4&dcaDCARv2_Chr5	1
aocc_Anaoc.0004s1765.1	dca_021596	510	aocc_dca1149-0b	11aoccscaffold_4&dcaDCARv2_Chr6	1
aocc_Anaoc.0004s1765.1	egr_B00213	3127	aocc_egr1061-28b	69aoccscaffold_4&egrChr02	1
aocc_Anaoc.0004s1765.1	frax_FRAEX38873_v2_000040520.1	843	aocc_frax727-19b	20aoccscaffold_4&fraxContig138	1
aocc_Anaoc.0004s1765.1	frax_FRAEX38873_v2_000068670.1	675	aocc_frax733-2b	14aoccscaffold_4&fraxContig1722	1
aocc_Anaoc.0004s1765.1	fve_09962	2301	aocc_fve940-29b	49aoccscaffold_4&fveLG4	1
aocc_Anaoc.0004s1765.1	gma_05G042200	4878	aocc_gma2087-32b	106aoccscaffold_4&gmaChr05	1
aocc_Anaoc.0004s1765.1	gma_17G124900	1567	aocc_gma2211-30b	34aoccscaffold_4&gmaChr17	1
aocc_Anaoc.0004s1765.1	gra_001G064100	1263	aocc_gra1569-25b	28aoccscaffold_4&graChr01	1
aocc_Anaoc.0004s1765.1	HORVU6Hr1G053710	340	aocc_Horv200-1b	8aoccscaffold_4&horvchr6H	1
Inil109180080	aocc_Anaoc.0004s1765.1	595	aocc_Inil434-11b	13InilNW_017617415.1&aoccscaffold_4	1
aocc_Anaoc.0004s1765.1	jcu_4S00320.60jcu	786	aocc_jcu609-4b	16aoccscaffold_4&jcu_4S00320	1
aocc_Anaoc.0004s1765.1	jre_00017067	665	aocc_jre1269-13b	14aoccscaffold_4&jcf7180001221194	1
aocc_Anaoc.0004s1765.1	jre_00020365	576	aocc_jre1356-3b	12aoccscaffold_4&super336	1
aocc_Anaoc.0004s1765.1	kafe_Kaladp0039s0112.1	652	aocc_kafe929-6b	15aoccscaffold_4&kafeScaffold_39	1
aocc_Anaoc.0004s1765.1	kafe_Kaladp0674s0041.1	934	aocc_kafe967-4b	21aoccscaffold_4&kafeScaffold_674	1
aocc_Anaoc.0004s1765.1	kala_Kalax.1138s0007.1	293	aocc_kala1473-4b	7aoccscaffold_4&kalascaffold_1138	1
aocc_Anaoc.0004s1765.1	kala_Kalax.0204s0075.1	330	aocc_kala1512-5b	8aoccscaffold_4&kalascaffold_204	1
aocc_Anaoc.0004s1765.1	kala_Kalax.0056s0015.1	993	aocc_kala1579-6b	23aoccscaffold_4&kalascaffold_56	1
aocc_Anaoc.0004s1765.1	kala_Kalax.0088s0038.1	518	aocc_kala1625-2b	12aoccscaffold_4&kalascaffold_88	1
aocc_Anaoc.0004s1765.1	Lsat4_77480	846	aocc_lac1123-3b	19aoccscaffold_4&lg_4	1
aocc_Anaoc.0004s1765.1	Lsat5_13980	654	aocc_lac1137-15b	16aoccscaffold_4&lg_5	1
Lang109362933	aocc_Anaoc.0004s1765.1	1061	aocc_Lang1290-10b	24LangNC_032020.1&aoccscaffold_4	1
aocc_Anaoc.0004s1765.1	lja_4g3v1415270.1lja	1413	aocc_lja806-11b	31aoccscaffold_4&ljachr4	1
aocc_Anaoc.0004s1765.1	lpe_02G18480.1lpe	308	aocc_lpe383-1b	7aoccscaffold_4&lpe_2	1
aocc_Anaoc.0004s1765.1	lpe_04G12900.1lpe	458	aocc_lpe390-6b	11aoccscaffold_4&lpe_4	1
aocc_Anaoc.0004s1765.1	lus_10041950	357	aocc_lus1750-4b	8aoccscaffold_4&lusscaffold123	1
aocc_Anaoc.0004s1765.1	mdo_0000201061	2193	aocc_mdo1496-35b	49aoccscaffold_4&mdochr14	1
aocc_Anaoc.0004s1765.1	mdo_0000207028	677	aocc_mdo1561-15b	16aoccscaffold_4&mdochr6	1
aocc_Anaoc.0004s1765.1	mes_06G111400	6804	aocc_mes1516-44b	144aoccscaffold_4&meschr06	1
aocc_Anaoc.0004s1765.1	mes_14G059800	6279	aocc_mes1538-39b	134aoccscaffold_4&meschr14	1
aocc_Anaoc.0004s1765.1	mgu_O00168	2972	aocc_mgu1045-18b	64aoccscaffold_4&mguscaffold_17	1
aocc_Anaoc.0004s1765.1	mgu_D02025	276	aocc_mgu1064-5b	6aoccscaffold_4&mguscaffold_4	1
aocc_Anaoc.0004s1765.1	mlut_fgenesh_masked-scaffold_246-processed-gene-2.72-mRNA-1	1170	aocc_mlut1995-14b	25aoccscaffold_4&mlutscaffold_246	1
aocc_Anaoc.0004s1765.1	mlut_augustus_masked-scaffold_460-processed-gene-1.10-mRNA-1	963	aocc_mlut2052-1b	20aoccscaffold_4&mlutscaffold_460	1
Mnot21401928	aocc_Anaoc.0004s1765.1	1226	aocc_Mnot945-21b	26MnotNW_010363630.1&aoccscaffold_4	1
aocc_Anaoc.0004s1765.1	mtr_4g104700	4850	aocc_mtr1087-29b	106aoccscaffold_4&mtrchr4	1
aocc_Anaoc.0004s1765.1	nnu_02235	2457	aocc_nnu1065-33b	53aoccscaffold_4&nnumegascaffold_4	1
aocc_Anaoc.0004s1765.1	nnu_21973	5812	aocc_nnu1070-38b	127aoccscaffold_4&nnumegascaffold_5	1
aocc_Anaoc.0004s1765.1	obar_OBART02G22740.1	300	aocc_obar342-1b	7aoccscaffold_4&obar2	1
aocc_Anaoc.0004s1765.1	obar_OBART04G16220.1	456	aocc_obar349-5b	11aoccscaffold_4&obar4	1
aocc_Anaoc.0004s1765.1	ogl_04G0132300	509	aocc_ogl353-7b	12aoccscaffold_4&ogl4	1
aocc_Anaoc.0004s1765.1	olea_Oeu044590.1	259	aocc_olea1198-5b	6aoccscaffold_4&oleachr6	1
aocc_Anaoc.0004s1765.1	omer_OMERI02G22310.1	342	aocc_omer240-1b	8aoccscaffold_4&omer2	1
aocc_Anaoc.0004s1765.1	omer_OMERI04G13620.1	288	aocc_omer248-6b	7aoccscaffold_4&omer4	1
aocc_Anaoc.0004s1765.1	orgl_OGLUM04G16150.1	505	aocc_orgl364-6b	12aoccscaffold_4&orgl4	1
aocc_Anaoc.0004s1765.1	oru_ORUFI04G17590.1oru	501	aocc_oru371-6b	12aoccscaffold_4&oru4	1
aocc_Anaoc.0004s1765.1	osa_LOC_Os02g38230osa	393	aocc_osa394-1b	9aoccscaffold_4&osaChr2	1
aocc_Anaoc.0004s1765.1	osa_LOC_Os04g40410osa	550	aocc_osa404-7b	13aoccscaffold_4&osaChr4	1
aocc_Anaoc.0004s1765.1	pax_00089g01210	3704	aocc_pax1125-30b	79aoccscaffold_4&pax_00089	1
aocc_Anaoc.0004s1765.1	pax_00801g00210	402	aocc_pax1207-6b	9aoccscaffold_4&pax_00801	1
aocc_Anaoc.0004s1765.1	pbr_001862.1	2908	aocc_pbr1813-2b	62aoccscaffold_4&pbrChr14	1
Pdac103713555	aocc_Anaoc.0004s1765.1	497	aocc_Pdac103-1b	12PdacNW_008246511.1&aoccscaffold_4	1
Pdac103709961	aocc_Anaoc.0004s1765.1	316	aocc_Pdac730-5b	7PdacNW_008246598.1&aoccscaffold_4	1
aocc_Anaoc.0004s1765.1	pmu_024354	3719	aocc_pmu1168-50b	78aoccscaffold_4&pmuPa7	1
aocc_Anaoc.0004s1765.1	ppe_5G164500	8279	aocc_ppe1050-53b	174aoccscaffold_4&ppePp05	1
aocc_Anaoc.0004s1765.1	ptr_012G089300	2879	aocc_ptr1750-39b	61aoccscaffold_4&ptrChr12	1
aocc_Anaoc.0004s1765.1	ptr_015G085000	7553	aocc_ptr1768-53b	159aoccscaffold_4&ptrChr15	1
aocc_Anaoc.0004s1765.1	pvu_003G205900	4947	aocc_pvu1225-27b	107aoccscaffold_4&pvuChr03	1
aocc_Anaoc.0004s1765.1	rco_30147.t000125	8952	aocc_rco1112-55b	187aoccscaffold_4&rco30147	1
aocc_Anaoc.0004s1765.1	roc_G14497	1572	aocc_roc1013-3b	33aoccscaffold_4&rocS0138	1
aocc_Anaoc.0004s1765.1	salp_SapurV1A.0792s0030.1	1620	aocc_salp1562-33b	35aoccscaffold_4&salpchr12	1
aocc_Anaoc.0004s1765.1	salp_SapurV1A.0011s0700.1	6629	aocc_salp1579-47b	143aoccscaffold_4&salpchr15	1
aocc_Anaoc.0004s1765.1	sin_1020290	1749	aocc_sin1099-19b	37aoccscaffold_4&sinLG3	1
aocc_Anaoc.0004s1765.1	sin_1026575	296	aocc_sin1154-0b	7aoccscaffold_4&sinLG8	1
aocc_Anaoc.0004s1765.1	sin_1001700	737	aocc_sin1159-1b	17aoccscaffold_4&sinscaffold00155	1
aocc_Anaoc.0004s1765.1	sit_1G218500	392	aocc_sit402-2b	9aoccscaffold_4&sitscaffold_1	1
aocc_Anaoc.0004s1765.1	sme_01216.1_g00015.1	436	aocc_sme404-2b	9aoccscaffold_4&sme_01216.1	1
aocc_Anaoc.0004s1765.1	spa_c0022_00021	266	aocc_spa1081-4b	7aoccscaffold_4&spaSp6	1
aocc_Anaoc.0004s1765.1	spa_c0006_01356	474	aocc_spa1098-8b	11aoccscaffold_4&spaSp7	1
aocc_Anaoc.0004s1765.1	spe_03g031190.1	3955	aocc_spe1006-31b	84aoccscaffold_4&spech03	1
aocc_Anaoc.0004s1765.1	spo_13G0039300	322	aocc_spo540-6b	7aoccscaffold_4&spopseudo13	1
aocc_Anaoc.0004s1765.1	stu_00018129	2569	aocc_stu970-4b	55aoccscaffold_4&stuchr03	1
aocc_Anaoc.0004s1765.1	tca_014488	3049	aocc_tca1098-59b	63aoccscaffold_4&tcascaffold_3	1
aocc_Anaoc.0004s1765.1	tha_Th2v26804	425	aocc_tha1402-6b	10aoccscaffold_4&thascaffold00041	1
aocc_Anaoc.0004s1765.1	thh_10027123m	474	aocc_thh997-7b	11aoccscaffold_4&thhscaffold_1	1
aocc_Anaoc.0004s1765.1	tpr_gene37580	4076	aocc_tpr1042-20b	89aoccscaffold_4&tpr_LG5	1
aocc_Anaoc.0004s1765.1	van_11g07710.1	3156	aocc_van1088-30b	69aoccscaffold_4&van11	1
aocc_Anaoc.0004s1765.1	vra_0223s00020	1645	aocc_vra1124-1b	36aoccscaffold_4&vrascaffold_223	1
aocc_Anaoc.0004s1765.1	vvi_01007624001	7128	aocc_vvi1044-43b	150aoccscaffold_4&vvichr17	1
Xvis03_220811	aocc_Anaoc.0004s1765.1	497	aocc_Xvis911-2b	11Xvis03_scaffold96&aoccscaffold_4	1
Zjuj107418317	aocc_Anaoc.0004s1765.1	1693	aocc_Zjuj706-29b	35ZjujNC_029683.1&aoccscaffold_4	1
Zjuj107428524	aocc_Anaoc.0004s1765.1	670	aocc_Zjuj1298-15b	17ZjujNC_029688.1&aoccscaffold_4	1
aqc_Aqcoe5G395600.1	bcei_evm.model.Scaffold412.213	382	aqc_bcei834-6b	9aqcChr_05&bceiScaffold412	1
aqc_Aqcoe5G395600.1	bdi_Bradi3g47710	394	aqc_bdi175-0b	9aqcChr_05&bdiBd3	1
aqc_Aqcoe5G395600.1	can_Capana03g001237	924	aqc_can315-4b	22aqcChr_05&canChr03	1
aqc_Aqcoe5G395600.1	cbac_rna29070	380	aqc_cbac269-5b	9aqcChr_05&cbacCM008454.1	1
aqc_Aqcoe5G395600.1	cchi_rna27579	277	aqc_cchi330-2b	6aqcChr_05&cchiCM008441.1	1
aqc_Aqcoe5G395600.1	cgy_18405	289	aqc_cgy198-1b	7aqcChr_05&gyscaffold716.1	1
aqc_Aqcoe5G395600.1	cla_005121	324	aqc_cla360-5b	8aqcChr_05&claChr3	1
aqc_Aqcoe5G395600.1	coc_04_g11360	1103	aqc_coc381-7b	26aqcChr_05&cocchr4	1
CquiAUR62001198	aqc_Aqcoe5G395600.1	396	aqc_Cqui586-0b	9Cquisca_2716&aqcChr_05	1
CquiAUR62022130	aqc_Aqcoe5G395600.1	606	aqc_Cqui961-13b	14Cquisca_4319&aqcChr_05	1
aqc_Aqcoe5G395600.1	csa_098830	321	aqc_csa322-3b	8aqcChr_05&csascaffold00923	1
aqc_Aqcoe5G395600.1	csi_1g028785	1509	aqc_csi403-15b	35aqcChr_05&csisca00020	1
aqc_Aqcoe5G395600.1	egr_B00213	796	aqc_egr412-8b	19aqcChr_05&egrChr02	1
aqc_Aqcoe5G395600.1	frax_FRAEX38873_v2_000068670.1	360	aqc_frax133-2b	9aqcChr_05&fraxContig1722	1
aqc_Aqcoe5G395600.1	fve_09962	1212	aqc_fve387-12b	29aqcChr_05&fveLG4	1
aqc_Aqcoe5G395600.1	gma_05G042200	669	aqc_gma917-5b	17aqcChr_05&gmaChr05	1
aqc_Aqcoe5G395600.1	gma_17G124900	331	aqc_gma1067-4b	8aqcChr_05&gmaChr17	1
aqc_Aqcoe5G395600.1	gra_001G064100	284	aqc_gra454-4b	7aqcChr_05&graChr01	1
aqc_Aqcoe5G395600.1	HORVU6Hr1G053710	335	aqc_Horv109-0b	8aqcChr_05&horvchr6H	1
aqc_Aqcoe5G395600.1	jcu_4S00320.60jcu	523	aqc_jcu186-4b	12aqcChr_05&jcu_4S00320	1
aqc_Aqcoe5G395600.1	jre_00017067	250	aqc_jre440-5b	6aqcChr_05&jcf7180001221194	1
aqc_Aqcoe5G395600.1	jre_00020365	436	aqc_jre520-2b	10aqcChr_05&super336	1
aqc_Aqcoe5G395600.1	kafe_Kaladp0674s0041.1	315	aqc_kafe237-4b	8aqcChr_05&kafeScaffold_674	1
aqc_Aqcoe5G395600.1	kala_Kalax.0056s0015.1	524	aqc_kala344-1b	13aqcChr_05&kalascaffold_56	1
aqc_Aqcoe5G395600.1	Lsat4_3961	339	aqc_lac368-0b	8aqcChr_05&lg_4	1
aqc_Aqcoe5G395600.1	Lsat4_77500	338	aqc_lac369-2b	8aqcChr_05&lg_4	1
Lang109362933	aqc_Aqcoe5G395600.1	276	aqc_Lang385-3b	7LangNC_032020.1&aqcChr_05	1
aqc_Aqcoe5G395600.1	lja_4g3v1415270.1lja	735	aqc_lja289-4b	18aqcChr_05&ljachr4	1
aqc_Aqcoe5G395600.1	lpe_02G18480.1lpe	440	aqc_lpe170-0b	10aqcChr_05&lpe_2	1
aqc_Aqcoe5G395600.1	mac_10_16780.1mac	288	aqc_mac119-0b	7aqcChr_05&macchr10	1
aqc_Aqcoe5G395600.1	mdo_0000201061	872	aqc_mdo627-10b	21aqcChr_05&mdochr14	1
aqc_Aqcoe5G395600.1	mes_06G111400	814	aqc_mes591-5b	19aqcChr_05&meschr06	1
aqc_Aqcoe5G395600.1	mes_14G059800	540	aqc_mes660-6b	13aqcChr_05&meschr14	1
aqc_Aqcoe5G395600.1	mgu_O00168	920	aqc_mgu431-7b	21aqcChr_05&mguscaffold_17	1
aqc_Aqcoe5G395600.1	mlut_fgenesh_masked-scaffold_246-processed-gene-2.72-mRNA-1	654	aqc_mlut652-3b	15aqcChr_05&mlutscaffold_246	1
aqc_Aqcoe5G395600.1	mlut_augustus_masked-scaffold_460-processed-gene-1.10-mRNA-1	796	aqc_mlut702-2b	19aqcChr_05&mlutscaffold_460	1
Mnot21401928	aqc_Aqcoe5G395600.1	579	aqc_Mnot424-9b	13MnotNW_010363630.1&aqcChr_05	1
aqc_Aqcoe5G395600.1	mtr_4g104700	578	aqc_mtr450-5b	15aqcChr_05&mtrchr4	1
aqc_Aqcoe5G395600.1	nnu_02235	2315	aqc_nnu410-19b	51aqcChr_05&nnumegascaffold_4	1
aqc_Aqcoe5G395600.1	nnu_21973	282	aqc_nnu422-1b	6aqcChr_05&nnumegascaffold_5	1
aqc_Aqcoe5G395600.1	obar_OBART02G22740.1	388	aqc_obar144-0b	9aqcChr_05&obar2	1
aqc_Aqcoe5G395600.1	omer_OMERI02G22310.1	386	aqc_omer113-0b	9aqcChr_05&omer2	1
aqc_Aqcoe5G395600.1	osa_LOC_Os02g38230osa	441	aqc_osa187-0b	10aqcChr_05&osaChr2	1
aqc_Aqcoe5G395600.1	pax_00089g01210	802	aqc_pax352-2b	19aqcChr_05&pax_00089	1
aqc_Aqcoe5G395600.1	pbr_001862.1	833	aqc_pbr676-2b	20aqcChr_05&pbrChr14	1
aqc_Aqcoe5G395600.1	peq_06366	287	aqc_peq71-1b	7aqcChr_05&pepscaf_000036	1
aqc_Aqcoe5G395600.1	pmu_024354	1340	aqc_pmu491-13b	32aqcChr_05&pmuPa7	1
aqc_Aqcoe5G395600.1	ppe_5G164500	1506	aqc_ppe408-16b	35aqcChr_05&ppePp05	1
aqc_Aqcoe5G395600.1	ptr_012G089300	714	aqc_ptr790-5b	18aqcChr_05&ptrChr12	1
aqc_Aqcoe5G395600.1	ptr_015G085000	899	aqc_ptr827-8b	22aqcChr_05&ptrChr15	1
aqc_Aqcoe5G395600.1	pvu_003G205900	690	aqc_pvu494-3b	17aqcChr_05&pvuChr03	1
aqc_Aqcoe5G395600.1	rco_30147.t000125	1255	aqc_rco430-7b	29aqcChr_05&rco30147	1
aqc_Aqcoe5G395600.1	roc_G14497	536	aqc_roc418-2b	12aqcChr_05&rocS0138	1
aqc_Aqcoe5G395600.1	salp_SapurV1A.0011s0700.1	844	aqc_salp713-7b	21aqcChr_05&salpchr15	1
aqc_Aqcoe5G395600.1	sbi_004G202400	339	aqc_sbi181-0b	8aqcChr_05&sbiChr04	1
aqc_Aqcoe5G395600.1	sin_1020273	769	aqc_sin471-6b	18aqcChr_05&sinLG3	1
aqc_Aqcoe5G395600.1	sin_1026575	729	aqc_sin521-6b	18aqcChr_05&sinLG8	1
aqc_Aqcoe5G395600.1	sit_1G218500	386	aqc_sit174-0b	9aqcChr_05&sitscaffold_1	1
aqc_Aqcoe5G395600.1	sly_03g112100.2sly	954	aqc_sly432-6b	23aqcChr_05&slych03	1
aqc_Aqcoe5G395600.1	sme_01216.1_g00015.1	359	aqc_sme122-2b	8aqcChr_05&sme_01216.1	1
aqc_Aqcoe5G395600.1	sol_084270_ater.t1	444	aqc_sol31-9b	10aqcChr_05&solscaffold14217	1
aqc_Aqcoe5G395600.1	spe_03g031200.1	1054	aqc_spe408-7b	25aqcChr_05&spech03	1
aqc_Aqcoe5G395600.1	spo_13G0039300	572	aqc_spo206-11b	13aqcChr_05&spopseudo13	1
aqc_Aqcoe5G395600.1	stu_00018129	959	aqc_stu383-5b	23aqcChr_05&stuchr03	1
aqc_Aqcoe5G395600.1	tca_014488	582	aqc_tca425-10b	13aqcChr_05&tcascaffold_3	1
aqc_Aqcoe5G395600.1	tha_Th2v26804	259	aqc_tha303-2b	6aqcChr_05&thascaffold00041	1
aqc_Aqcoe5G395600.1	tpr_gene37580	421	aqc_tpr331-1b	11aqcChr_05&tpr_LG5	1
aqc_Aqcoe5G395600.1	van_11g07710.1	640	aqc_van370-4b	16aqcChr_05&van11	1
aqc_Aqcoe5G395600.1	vra_0223s00020	474	aqc_vra479-1b	12aqcChr_05&vrascaffold_223	1
aqc_Aqcoe5G395600.1	vvi_01007624001	1207	aqc_vvi427-7b	28aqcChr_05&vvichr17	1
Xvis03_220812	aqc_Aqcoe5G395600.1	436	aqc_Xvis472-8b	10Xvis03_scaffold96&aqcChr_05	1
Zjuj107418317	aqc_Aqcoe5G395600.1	1118	aqc_Zjuj300-19b	26ZjujNC_029683.1&aqcChr_05	1
Zjuj107428524	aqc_Aqcoe5G395600.1	874	aqc_Zjuj578-10b	20ZjujNC_029688.1&aqcChr_05	1
ath_AT4G24730	bcei_evm.model.Scaffold168.113	634	ath_bcei1275-0b	14athChr4&bceiScaffold168	1
ath_AT5G50200	bcei_evm.model.Scaffold168.113	1730	ath_bcei1673-0b	38athChr5&bceiScaffold168	1
ath_AT5G50200	bcei_evm.model.Scaffold412.213	1972	ath_bcei1874-0b	43athChr5&bceiScaffold412	1
ath_AT4G24730	bnp_BnaA01g14080D	31703	ath_bnp1492-415b	647athChr4&bnpchrA01	1
ath_AT4G24730	bnp_BnaC01g16580D	21607	ath_bnp1681-251b	443athChr4&bnpchrC01	1
ath_AT5G50200	bnp_BnaA01g14080D	1155	ath_bnp1885-6b	27athChr5&bnpchrA01	1
ath_AT5G50200	bnp_BnaA02g11760D	1492	ath_bnp1925-0b	32athChr5&bnpchrA02	1
ath_AT5G50200	bnp_BnaC01g16580D	1155	ath_bnp2152-7b	28athChr5&bnpchrC01	1
ath_AT5G50200	bnp_BnaC02g16150D	6021	ath_bnp2196-0b	128athChr5&bnpchrC02	1
ath_AT5G50200	bnp_BnaC03g27680D	1458	ath_bnp2219-16b	31athChr5&bnpchrC03	1
ath_AT5G50200	bnp_BnaC09g26540D	309	ath_bnp2362-2b	7athChr5&bnpchrC09	1
ath_AT4G24730	bol_Bo1g039260	34219	ath_bol566-444b	701athChr4&bolC1	1
ath_AT4G24730	bol_Bo2g050860	750	ath_bol589-0b	18athChr4&bolC2	1
ath_AT5G50200	bol_Bo1g039260	1520	ath_bol714-2b	36athChr5&bolC1	1
ath_AT5G50200	bol_Bo2g050860	6908	ath_bol758-0b	145athChr5&bolC2	1
ath_AT5G50200	bol_Bo3g042740	1154	ath_bol773-11b	25athChr5&bolC3	1
ath_AT5G50200	bol_Bo9g096970	825	ath_bol904-14b	18athChr5&bolC9	1
Bostr.15774s0161	ath_AT4G24730	679	ath_Bost138-6b	16BostScaffold15774&athChr4	1
Bostr.15774s0161	ath_AT5G50200	12092	ath_Bost140-100b	245BostScaffold15774&athChr5	1
Bostr.7867s0278	ath_AT4G24730	65516	ath_Bost610-207b	1321BostScaffold7867&athChr4	1
Bostr.7867s0278	ath_AT5G50200	622	ath_Bost622-6b	15BostScaffold7867&athChr5	1
ath_AT4G24730	bra_A01476	34040	ath_bra640-429b	693athChr4&braA01	1
ath_AT4G24730	bra_C02531	270	ath_bra685-5b	7athChr4&braA03	1
ath_AT5G50200	bra_A01476	332	ath_bra845-6b	8athChr5&braA01	1
ath_AT5G50200	bra_B01594	1638	ath_bra894-0b	35athChr5&braA02	1
ath_AT5G50200	bra_C02531	1460	ath_bra910-17b	31athChr5&braA03	1
ath_AT5G50200	bra_J00661	430	ath_bra1052-1b	9athChr5&braA10	1
ath_AT5G50200	can_Capana03g001237	338	ath_can647-4b	8athChr5&canChr03	1
ath_AT5G50200	cchi_rna27579	269	ath_cchi685-0b	7athChr5&cchiCM008441.1	1
ath_AT5G50200	cgr_2197s0036	468	ath_cgr986-2b	11athChr5&cgrScaffold2197	1
ath_AT5G50200	cgr_0888s0033	1438	ath_cgr1135-3b	29athChr5&cgrScaffold888	1
ath_AT4G24730	cla_005121	719	ath_cla647-2b	16athChr4&claChr3	1
ath_AT5G50200	cla_005121	944	ath_cla827-0b	21athChr5&claChr3	1
ath_AT4G24730	ath_AT5G50200	618	ath184-6b	15athChr4&athChr5	1
CquiAUR62001198	ath_AT4G24730	376	ath_Cqui798-0b	9Cquisca_2716&athChr4	1
ath_AT4G24730	cru_10027129	622	ath_cru353-6b	15athChr4&cruscaffold_8	1
ath_AT5G50200	cru_10005735	571	ath_cru451-6b	14athChr5&cruscaffold_7	1
ath_AT5G50200	cru_10027129	72606	ath_cru456-180b	1466athChr5&cruscaffold_8	1
Csat104724848	ath_AT4G24730	372	ath_Csat87-0b	9CsatNC_025686.1&athChr4	1
Csat104724848	ath_AT5G50200	20798	ath_Csat104-112b	427CsatNC_025686.1&athChr5	1
Csat109127062	ath_AT4G24730	98091	ath_Csat687-1052b	1990CsatNC_025694.1&athChr4	1
Csat109127062	ath_AT5G50200	415	ath_Csat710-7b	10CsatNC_025694.1&athChr5	1
Csat104728756	ath_AT4G24730	573	ath_Csat776-6b	14CsatNC_025695.1&athChr4	1
Csat104722509	ath_AT4G24730	93776	ath_Csat785-1037b	1906CsatNC_025695.1&athChr4	1
Csat104728756	ath_AT5G50200	67468	ath_Csat796-166b	1371CsatNC_025695.1&athChr5	1
Csat104722509	ath_AT5G50200	415	ath_Csat826-7b	10CsatNC_025695.1&athChr5	1
Csat104730975	ath_AT5G50200	558	ath_Csat908-7b	14CsatNC_025696.1&athChr5	1
Csat104761011	ath_AT4G24730	649	ath_Csat1267-6b	16CsatNC_025702.1&athChr4	1
Csat104761011	ath_AT5G50200	69059	ath_Csat1276-168b	1403CsatNC_025702.1&athChr5	1
ath_AT5G50200	csi_1g028785	611	ath_csi699-4b	14athChr5&csisca00020	1
ath_AT4G24730	cync_Ccrd_003482	260	ath_cync462-0b	6athChr4&cyncCM009740.1	1
ath_AT5G50200	cync_Ccrd_003482	317	ath_cync565-1b	9athChr5&cyncCM009740.1	1
ath_AT4G24730	dca_016446	513	ath_dca881-0b	12athChr4&dcaDCARv2_Chr5	1
ath_AT4G24730	dca_021596	441	ath_dca899-3b	10athChr4&dcaDCARv2_Chr6	1
ath_AT5G50200	dca_016446	1014	ath_dca1112-1b	23athChr5&dcaDCARv2_Chr5	1
ath_AT5G50200	dca_021596	500	ath_dca1160-3b	12athChr5&dcaDCARv2_Chr6	1
ath_AT5G50200	frax_FRAEX38873_v2_000040520.1	322	ath_frax220-0b	7athChr5&fraxContig138	1
ath_AT4G24730	fve_09962	453	ath_fve596-3b	11athChr4&fveLG4	1
ath_AT4G24730	gma_05G042200	682	ath_gma1542-3b	15athChr4&gmaChr05	1
ath_AT4G24730	gma_17G124900	504	ath_gma1779-0b	11athChr4&gmaChr17	1
ath_AT5G50200	gma_05G042200	532	ath_gma1935-3b	12athChr5&gmaChr05	1
ath_AT5G50200	gma_17G124900	409	ath_gma2279-0b	9athChr5&gmaChr17	1
ath_AT4G24730	gra_001G064100	1146	ath_gra1011-0b	26athChr4&graChr01	1
ath_AT5G50200	gra_001G064100	1899	ath_gra1311-0b	41athChr5&graChr01	1
ath_AT4G24730	kafe_Kaladp0039s0112.1	276	ath_kafe677-2b	6athChr4&kafeScaffold_39	1
ath_AT4G24730	kafe_Kaladp0674s0041.1	469	ath_kafe728-3b	11athChr4&kafeScaffold_674	1
ath_AT5G50200	kafe_Kaladp0674s0041.1	503	ath_kafe954-5b	13athChr5&kafeScaffold_674	1
ath_AT4G24730	kala_Kalax.0056s0015.1	286	ath_kala1014-4b	7athChr4&kalascaffold_56	1
ath_AT5G50200	kala_Kalax.0056s0015.1	272	ath_kala1300-5b	7athChr5&kalascaffold_56	1
ath_AT4G24730	Lsat4_77480	260	ath_lac695-3b	6athChr4&lg_4	1
ath_AT4G24730	Lsat5_13980	375	ath_lac720-0b	9athChr4&lg_5	1
ath_AT5G50200	Lsat4_77500	252	ath_lac906-2b	6athChr5&lg_4	1
ath_AT5G50200	lal_scaffold2029_5lal	825	ath_lal1425-2b	17athChr5&lal_scaffold2029	1
ath_AT5G50200	lja_4g3v1415270.1lja	250	ath_lja643-2b	6athChr5&ljachr4	1
ath_AT4G24730	mes_14G059800	337	ath_mes939-2b	8athChr4&meschr14	1
ath_AT5G50200	mes_06G111400	6250	ath_mes1097-4b	134athChr5&meschr06	1
ath_AT5G50200	mes_14G059800	5163	ath_mes1232-2b	111athChr5&meschr14	1
ath_AT4G24730	mgu_O00168	420	ath_mgu765-3b	10athChr4&mguscaffold_17	1
ath_AT5G50200	mgu_O00168	328	ath_mgu941-4b	8athChr5&mguscaffold_17	1
ath_AT5G50200	mlut_fgenesh_masked-scaffold_246-processed-gene-2.72-mRNA-1	264	ath_mlut1572-2b	6athChr5&mlutscaffold_246	1
ath_AT5G50200	mtr_4g104700	491	ath_mtr936-2b	12athChr5&mtrchr4	1
ath_AT4G24730	nnu_02235	366	ath_nnu826-1b	9athChr4&nnumegascaffold_4	1
ath_AT4G24730	nnu_21973	343	ath_nnu829-1b	8athChr4&nnumegascaffold_5	1
ath_AT5G50200	nnu_21973	275	ath_nnu1121-2b	7athChr5&nnumegascaffold_5	1
ath_AT5G50200	pax_00089g01210	715	ath_pax738-4b	17athChr5&pax_00089	1
ath_AT4G24730	pmu_024354	383	ath_pmu729-2b	9athChr4&pmuPa7	1
ath_AT5G50200	ppe_5G164500	345	ath_ppe822-3b	8athChr5&ppePp05	1
ath_AT4G24730	ptr_012G089300	936	ath_ptr1117-1b	22athChr4&ptrChr12	1
ath_AT4G24730	ptr_015G085000	521	ath_ptr1151-3b	12athChr4&ptrChr15	1
ath_AT5G50200	ptr_012G089300	2023	ath_ptr1440-2b	45athChr5&ptrChr12	1
ath_AT5G50200	ptr_015G085000	2281	ath_ptr1494-4b	51athChr5&ptrChr15	1
ath_AT4G24730	pvu_003G205900	684	ath_pvu861-3b	15athChr4&pvuChr03	1
ath_AT5G50200	pvu_003G205900	483	ath_pvu1077-2b	11athChr5&pvuChr03	1
ath_AT5G50200	rco_30147.t000125	6079	ath_rco784-5b	131athChr5&rco30147	1
ath_AT4G24730	salp_SapurV1A.0792s0030.1	329	ath_salp924-1b	8athChr4&salpchr12	1
ath_AT4G24730	salp_SapurV1A.0011s0700.1	497	ath_salp944-3b	11athChr4&salpchr15	1
ath_AT5G50200	salp_SapurV1A.0011s0700.1	298	ath_salp1213-3b	7athChr5&salpchr15	1
ath_AT4G24730	sin_1020273	384	ath_sin766-2b	9athChr4&sinLG3	1
ath_AT5G50200	sin_1020290	365	ath_sin972-5b	9athChr5&sinLG3	1
ath_AT5G50200	sly_03g112100.2sly	453	ath_sly929-4b	11athChr5&slych03	1
ath_AT4G24730	spa_c0006_01356	62370	ath_spa534-419b	1260athChr4&spaSp7	1
ath_AT5G50200	spa_c0022_00021	2427	ath_spa678-35b	51athChr5&spaSp6	1
ath_AT5G50200	spa_c0006_01356	1985	ath_spa689-6b	46athChr5&spaSp7	1
ath_AT5G50200	spe_03g031200.1	442	ath_spe898-4b	11athChr5&spech03	1
ath_AT4G24730	tca_014488	388	ath_tca628-0b	9athChr4&tcascaffold_3	1
ath_AT5G50200	tca_014488	7345	ath_tca766-0b	159athChr5&tcascaffold_3	1
ath_AT4G24730	tha_Th2v26804	1939	ath_tha867-4b	41athChr4&thascaffold00041	1
ath_AT5G50200	tha_Th2v26804	4079	ath_tha1127-1b	88athChr5&thascaffold00041	1
ath_AT5G50200	thh_10027123m	1773	ath_thh387-2b	41athChr5&thhscaffold_1	1
ath_AT5G50200	thh_10014669m	41709	ath_thh441-31b	850athChr5&thhscaffold_2	1
ath_AT5G50200	tpr_gene37580	295	ath_tpr667-2b	7athChr5&tpr_LG5	1
ath_AT4G24730	tsa_Ts7g23460	18141	ath_tsa544-137b	366athChr4&tsach7-86	1
ath_AT5G50200	tsa_Ts7g23460	1930	ath_tsa682-6b	45athChr5&tsach7-86	1
ath_AT4G24730	van_11g07710.1	615	ath_van673-3b	14athChr4&van11	1
ath_AT5G50200	van_11g07710.1	465	ath_van856-2b	11athChr5&van11	1
ath_AT4G24730	vvi_01007624001	426	ath_vvi593-3b	10athChr4&vvichr17	1
ath_AT5G50200	vvi_01007624001	543	ath_vvi769-4b	13athChr5&vvichr17	1
atr_scaffold00174.25atr	nnu_02235	289	atr_nnu597-5b	6atrscaffold00174&nnumegascaffold_4	1
bcei_evm.model.Scaffold168.113	bdi_Bradi3g47710	261	bcei_bdi241-0b	6bceiScaffold168&bdiBd3	1
bcei_evm.model.Scaffold168.113	bnp_BnaA01g14080D	796	bcei_bnp1152-0b	18bceiScaffold168&bnpchrA01	1
bcei_evm.model.Scaffold168.113	bnp_BnaC01g16580D	694	bcei_bnp1172-0b	16bceiScaffold168&bnpchrC01	1
bcei_evm.model.Scaffold412.213	bnp_BnaA01g14080D	1080	bcei_bnp3122-24b	25bceiScaffold412&bnpchrA01	1
bcei_evm.model.Scaffold412.213	bnp_BnaC01g16580D	659	bcei_bnp3148-14b	15bceiScaffold412&bnpchrC01	1
bcei_evm.model.Scaffold412.213	bnp_BnaC03g27680D	275	bcei_bnp3155-6b	7bceiScaffold412&bnpchrC03	1
bcei_evm.model.Scaffold168.113	bol_Bo1g039260	743	bcei_bol677-0b	17bceiScaffold168&bolC1	1
bcei_evm.model.Scaffold412.213	bol_Bo1g039260	659	bcei_bol1842-14b	15bceiScaffold412&bolC1	1
bcei_evm.model.Scaffold412.213	bol_Bo3g042740	275	bcei_bol1857-6b	7bceiScaffold412&bolC3	1
Bostr.15774s0161	bcei_evm.model.Scaffold168.113	1788	bcei_Bost405-0b	39BostScaffold15774&bceiScaffold168	1
Bostr.15774s0161	bcei_evm.model.Scaffold412.213	1977	bcei_Bost413-0b	43BostScaffold15774&bceiScaffold412	1
Bostr.7867s0278	bcei_evm.model.Scaffold168.113	637	bcei_Bost1920-0b	14BostScaffold7867&bceiScaffold168	1
Bostr.7867s0278	bcei_evm.model.Scaffold412.213	1235	bcei_Bost1979-0b	28BostScaffold7867&bceiScaffold412	1
bcei_evm.model.Scaffold168.113	bra_A01476	327	bcei_bra675-0b	7bceiScaffold168&braA01	1
bcei_evm.model.Scaffold412.213	bra_A01476	1080	bcei_bra1850-24b	25bceiScaffold412&braA01	1
bcei_evm.model.Scaffold168.113	can_Capana03g001237	966	bcei_can350-2b	22bceiScaffold168&canChr03	1
bcei_evm.model.Scaffold412.213	can_Capana03g001237	1130	bcei_can986-22b	26bceiScaffold412&canChr03	1
bcei_evm.model.Scaffold168.113	cbac_rna29070	793	bcei_cbac332-1b	18bceiScaffold168&cbacCM008454.1	1
bcei_evm.model.Scaffold412.213	cbac_rna29070	840	bcei_cbac900-16b	19bceiScaffold412&cbacCM008454.1	1
bcei_evm.model.Scaffold412.213	cchi_rna27579	457	bcei_cchi998-8b	11bceiScaffold412&cchiCM008441.1	1
bcei_evm.model.Scaffold168.113	ccle_Ciclev10033654m	292	bcei_ccle370-1b	7bceiScaffold168&cclescaffold_4	1
bcei_evm.model.Scaffold412.213	ccle_Ciclev10033654m	293	bcei_ccle1020-5b	7bceiScaffold412&cclescaffold_4	1
bcei_evm.model.Scaffold168.113	cgr_2197s0036	687	bcei_cgr412-0b	15bceiScaffold168&cgrScaffold2197	1
bcei_evm.model.Scaffold168.113	cgr_0888s0033	402	bcei_cgr423-0b	9bceiScaffold168&cgrScaffold888	1
bcei_evm.model.Scaffold412.213	cgr_0888s0033	455	bcei_cgr1115-9b	10bceiScaffold412&cgrScaffold888	1
bcei_evm.model.Scaffold168.113	cla_005121	1299	bcei_cla409-1b	28bceiScaffold168&claChr3	1
bcei_evm.model.Scaffold412.213	cla_005121	1592	bcei_cla1111-32b	34bceiScaffold412&claChr3	1
bcei_evm.model.Scaffold168.113	coc_04_g11360	1623	bcei_coc310-2b	36bceiScaffold168&cocchr4	1
bcei_evm.model.Scaffold412.213	coc_04_g11360	1963	bcei_coc860-39b	43bceiScaffold412&cocchr4	1
bcei_evm.model.Scaffold168.113	bcei_evm.model.Scaffold412.213	5747	bcei615-48b	121bceiScaffold168&bceiScaffold412	1
bcei_evm.model.Scaffold168.113	cru_10005735	738	bcei_cru470-0b	16bceiScaffold168&cruscaffold_7	1
bcei_evm.model.Scaffold168.113	cru_10027129	1734	bcei_cru471-0b	38bceiScaffold168&cruscaffold_8	1
bcei_evm.model.Scaffold412.213	cru_10027129	1928	bcei_cru1295-41b	42bceiScaffold412&cruscaffold_8	1
Csat104724848	bcei_evm.model.Scaffold168.113	896	bcei_Csat281-0b	21CsatNC_025686.1&bceiScaffold168	1
Csat104724848	bcei_evm.model.Scaffold412.213	1125	bcei_Csat387-0b	26CsatNC_025686.1&bceiScaffold412	1
Csat104728756	bcei_evm.model.Scaffold168.113	1622	bcei_Csat2625-0b	36CsatNC_025695.1&bceiScaffold168	1
Csat104728756	bcei_evm.model.Scaffold412.213	1915	bcei_Csat2818-0b	42CsatNC_025695.1&bceiScaffold412	1
Csat104730975	bcei_evm.model.Scaffold168.113	689	bcei_Csat3039-14b	15CsatNC_025696.1&bceiScaffold168	1
Csat104761011	bcei_evm.model.Scaffold168.113	1604	bcei_Csat4597-0b	36CsatNC_025702.1&bceiScaffold168	1
Csat104761011	bcei_evm.model.Scaffold412.213	1946	bcei_Csat4699-0b	43CsatNC_025702.1&bceiScaffold412	1
bcei_evm.model.Scaffold168.113	csi_1g041787	467	bcei_csi425-1b	11bceiScaffold168&csisca00003	1
bcei_evm.model.Scaffold168.113	csi_1g028785	1201	bcei_csi429-2b	25bceiScaffold168&csisca00020	1
bcei_evm.model.Scaffold412.213	csi_1g041787	319	bcei_csi1042-5b	7bceiScaffold412&csisca00003	1
bcei_evm.model.Scaffold412.213	csi_1g028785	1404	bcei_csi1049-25b	29bceiScaffold412&csisca00020	1
bcei_evm.model.Scaffold168.113	cync_Ccrd_003482	690	bcei_cync315-0b	16bceiScaffold168&cyncCM009740.1	1
bcei_evm.model.Scaffold168.113	cync_Ccrd_001711	376	bcei_cync325-0b	9bceiScaffold168&cyncCM009746.1	1
bcei_evm.model.Scaffold168.113	dca_016446	1690	bcei_dca537-1b	36bceiScaffold168&dcaDCARv2_Chr5	1
bcei_evm.model.Scaffold168.113	dca_021596	553	bcei_dca543-0b	13bceiScaffold168&dcaDCARv2_Chr6	1
bcei_evm.model.Scaffold412.213	dca_016446	1879	bcei_dca1460-37b	40bceiScaffold412&dcaDCARv2_Chr5	1
bcei_evm.model.Scaffold412.213	dca_021596	1076	bcei_dca1464-21b	23bceiScaffold412&dcaDCARv2_Chr6	1
bcei_evm.model.Scaffold168.113	egr_B00213	1193	bcei_egr443-0b	26bceiScaffold168&egrChr02	1
bcei_evm.model.Scaffold412.213	egr_B00213	1438	bcei_egr1231-28b	31bceiScaffold412&egrChr02	1
bcei_evm.model.Scaffold168.113	frax_FRAEX38873_v2_000040520.1	360	bcei_frax332-0b	8bceiScaffold168&fraxContig138	1
bcei_evm.model.Scaffold412.213	frax_FRAEX38873_v2_000040520.1	456	bcei_frax808-9b	10bceiScaffold412&fraxContig138	1
bcei_evm.model.Scaffold168.113	fve_09962	913	bcei_fve393-2b	20bceiScaffold168&fveLG4	1
bcei_evm.model.Scaffold412.213	fve_09962	1005	bcei_fve1076-18b	22bceiScaffold412&fveLG4	1
bcei_evm.model.Scaffold168.113	gma_05G042200	1225	bcei_gma980-2b	26bceiScaffold168&gmaChr05	1
bcei_evm.model.Scaffold168.113	gma_17G124900	1174	bcei_gma992-3b	25bceiScaffold168&gmaChr17	1
bcei_evm.model.Scaffold412.213	gma_05G042200	1146	bcei_gma2595-22b	24bceiScaffold412&gmaChr05	1
bcei_evm.model.Scaffold412.213	gma_17G124900	989	bcei_gma2613-18b	21bceiScaffold412&gmaChr17	1
bcei_evm.model.Scaffold168.113	gra_001G064100	3328	bcei_gra616-9b	70bceiScaffold168&graChr01	1
bcei_evm.model.Scaffold412.213	gra_001G064100	7269	bcei_gra1754-120b	148bceiScaffold412&graChr01	1
bcei_evm.model.Scaffold412.213	jcu_4S00320.60jcu	294	bcei_jcu548-2b	6bceiScaffold412&jcu_4S00320	1
bcei_evm.model.Scaffold168.113	jre_00017067	387	bcei_jre535-0b	8bceiScaffold168&jcf7180001221194	1
bcei_evm.model.Scaffold412.213	jre_00017067	539	bcei_jre1498-10b	11bceiScaffold412&jcf7180001221194	1
bcei_evm.model.Scaffold168.113	kafe_Kaladp0039s0112.1	283	bcei_kafe496-1b	6bceiScaffold168&kafeScaffold_39	1
bcei_evm.model.Scaffold168.113	kafe_Kaladp0674s0041.1	576	bcei_kafe503-1b	13bceiScaffold168&kafeScaffold_674	1
bcei_evm.model.Scaffold412.213	kafe_Kaladp0039s0112.1	330	bcei_kafe1355-5b	7bceiScaffold412&kafeScaffold_39	1
bcei_evm.model.Scaffold412.213	kafe_Kaladp0674s0041.1	717	bcei_kafe1364-14b	16bceiScaffold412&kafeScaffold_674	1
bcei_evm.model.Scaffold168.113	kala_Kalax.0204s0075.1	270	bcei_kala823-1b	6bceiScaffold168&kalascaffold_204	1
bcei_evm.model.Scaffold168.113	kala_Kalax.0056s0015.1	264	bcei_kala837-1b	6bceiScaffold168&kalascaffold_56	1
bcei_evm.model.Scaffold412.213	kala_Kalax.1138s0007.1	284	bcei_kala2178-4b	6bceiScaffold412&kalascaffold_1138	1
bcei_evm.model.Scaffold412.213	kala_Kalax.0204s0075.1	325	bcei_kala2190-5b	7bceiScaffold412&kalascaffold_204	1
bcei_evm.model.Scaffold412.213	kala_Kalax.0056s0015.1	366	bcei_kala2207-6b	8bceiScaffold412&kalascaffold_56	1
bcei_evm.model.Scaffold168.113	Lsat4_77500	311	bcei_lac488-1b	7bceiScaffold168&lg_4	1
bcei_evm.model.Scaffold412.213	Lsat4_77480	362	bcei_lac1367-5b	8bceiScaffold412&lg_4	1
bcei_evm.model.Scaffold412.213	lal_scaffold2029_5lal	309	bcei_lal1093-6b	7bceiScaffold412&lal_scaffold2029	1
Lang109362933	bcei_evm.model.Scaffold168.113	1557	bcei_Lang1757-31b	33LangNC_032020.1&bceiScaffold168	1
Lang109362933	bcei_evm.model.Scaffold412.213	1797	bcei_Lang1816-36b	38LangNC_032020.1&bceiScaffold412	1
bcei_evm.model.Scaffold168.113	lja_4g3v1415270.1lja	530	bcei_lja334-2b	11bceiScaffold168&ljachr4	1
bcei_evm.model.Scaffold412.213	lja_4g3v1415270.1lja	425	bcei_lja885-7b	9bceiScaffold412&ljachr4	1
bcei_evm.model.Scaffold168.113	lpe_04G12900.1lpe	335	bcei_lpe259-0b	8bceiScaffold168&lpe_4	1
bcei_evm.model.Scaffold412.213	lpe_04G12900.1lpe	288	bcei_lpe619-6b	7bceiScaffold412&lpe_4	1
bcei_evm.model.Scaffold412.213	lus_10041950	287	bcei_lus2170-3b	6bceiScaffold412&lusscaffold123	1
bcei_evm.model.Scaffold168.113	mac_10_16780.1mac	365	bcei_mac290-1b	8bceiScaffold168&macchr10	1
bcei_evm.model.Scaffold412.213	mac_09_01900.1mac	304	bcei_mac772-6b	7bceiScaffold412&macchr09	1
bcei_evm.model.Scaffold168.113	mdo_0000201061	821	bcei_mdo615-2b	20bceiScaffold168&mdochr14	1
bcei_evm.model.Scaffold412.213	mdo_0000201061	847	bcei_mdo1634-15b	19bceiScaffold412&mdochr14	1
bcei_evm.model.Scaffold168.113	mes_06G111400	4973	bcei_mes610-2b	103bceiScaffold168&meschr06	1
bcei_evm.model.Scaffold168.113	mes_14G059800	4155	bcei_mes614-1b	87bceiScaffold168&meschr14	1
bcei_evm.model.Scaffold412.213	mes_06G111400	5175	bcei_mes1575-104b	107bceiScaffold412&meschr06	1
bcei_evm.model.Scaffold412.213	mes_14G059800	5216	bcei_mes1580-105b	108bceiScaffold412&meschr14	1
bcei_evm.model.Scaffold168.113	mgu_O00168	651	bcei_mgu479-2b	14bceiScaffold168&mguscaffold_17	1
bcei_evm.model.Scaffold412.213	mgu_O00168	653	bcei_mgu1309-10b	14bceiScaffold412&mguscaffold_17	1
bcei_evm.model.Scaffold168.113	mlut_fgenesh_masked-scaffold_246-processed-gene-2.72-mRNA-1	466	bcei_mlut927-1b	10bceiScaffold168&mlutscaffold_246	1
bcei_evm.model.Scaffold412.213	mlut_fgenesh_masked-scaffold_246-processed-gene-2.72-mRNA-1	521	bcei_mlut2522-8b	11bceiScaffold412&mlutscaffold_246	1
bcei_evm.model.Scaffold412.213	mlut_augustus_masked-scaffold_460-processed-gene-1.10-mRNA-1	292	bcei_mlut2538-2b	6bceiScaffold412&mlutscaffold_460	1
Mnot21401928	bcei_evm.model.Scaffold168.113	752	bcei_Mnot1110-13b	16MnotNW_010363630.1&bceiScaffold168	1
Mnot21401928	bcei_evm.model.Scaffold412.213	701	bcei_Mnot1112-12b	15MnotNW_010363630.1&bceiScaffold412	1
bcei_evm.model.Scaffold168.113	mtr_4g104700	1116	bcei_mtr429-2b	24bceiScaffold168&mtrchr4	1
bcei_evm.model.Scaffold412.213	mtr_4g104700	909	bcei_mtr1203-18b	20bceiScaffold412&mtrchr4	1
bcei_evm.model.Scaffold168.113	nnu_02235	2465	bcei_nnu410-1b	55bceiScaffold168&nnumegascaffold_4	1
bcei_evm.model.Scaffold412.213	nnu_02235	792	bcei_nnu1204-14b	17bceiScaffold412&nnumegascaffold_4	1
bcei_evm.model.Scaffold412.213	obar_OBART04G16220.1	286	bcei_obar553-6b	7bceiScaffold412&obar4	1
bcei_evm.model.Scaffold168.113	ogl_04G0132300	288	bcei_ogl262-0b	7bceiScaffold168&ogl4	1
bcei_evm.model.Scaffold412.213	ogl_04G0132300	338	bcei_ogl608-7b	8bceiScaffold412&ogl4	1
bcei_evm.model.Scaffold168.113	olea_Oeu044590.1	421	bcei_olea585-0b	9bceiScaffold168&oleachr6	1
bcei_evm.model.Scaffold412.213	olea_Oeu044590.1	421	bcei_olea1498-8b	9bceiScaffold412&oleachr6	1
bcei_evm.model.Scaffold168.113	omer_OMERI04G13620.1	258	bcei_omer174-0b	6bceiScaffold168&omer4	1
bcei_evm.model.Scaffold412.213	omer_OMERI04G13620.1	329	bcei_omer412-7b	8bceiScaffold412&omer4	1
bcei_evm.model.Scaffold412.213	orgl_OGLUM04G16150.1	320	bcei_orgl551-7b	8bceiScaffold412&orgl4	1
bcei_evm.model.Scaffold168.113	oru_ORUFI04G17590.1oru	256	bcei_oru228-0b	6bceiScaffold168&oru4	1
bcei_evm.model.Scaffold412.213	oru_ORUFI04G17590.1oru	323	bcei_oru570-7b	8bceiScaffold412&oru4	1
bcei_evm.model.Scaffold168.113	osa_LOC_Os04g40410osa	286	bcei_osa284-0b	7bceiScaffold168&osaChr4	1
bcei_evm.model.Scaffold412.213	osa_LOC_Os04g40410osa	338	bcei_osa656-7b	8bceiScaffold412&osaChr4	1
bcei_evm.model.Scaffold168.113	pax_00089g01210	1232	bcei_pax481-3b	27bceiScaffold168&pax_00089	1
bcei_evm.model.Scaffold168.113	pax_00801g00210	290	bcei_pax493-0b	6bceiScaffold168&pax_00801	1
bcei_evm.model.Scaffold412.213	pax_00089g01210	1291	bcei_pax1325-24b	28bceiScaffold412&pax_00089	1
Pdac103713555	bcei_evm.model.Scaffold168.113	372	bcei_Pdac122-1b	8PdacNW_008246511.1&bceiScaffold168	1
Pdac103713555	bcei_evm.model.Scaffold412.213	324	bcei_Pdac127-0b	7PdacNW_008246511.1&bceiScaffold412	1
Pdac103709961	bcei_evm.model.Scaffold168.113	271	bcei_Pdac912-4b	6PdacNW_008246598.1&bceiScaffold168	1
Pdac103709961	bcei_evm.model.Scaffold412.213	274	bcei_Pdac914-4b	6PdacNW_008246598.1&bceiScaffold412	1
bcei_evm.model.Scaffold168.113	pmu_024354	3404	bcei_pmu429-2b	72bceiScaffold168&pmuPa7	1
bcei_evm.model.Scaffold412.213	pmu_024354	4161	bcei_pmu1175-83b	87bceiScaffold412&pmuPa7	1
bcei_evm.model.Scaffold168.113	ppe_5G164500	3809	bcei_ppe358-2b	80bceiScaffold168&ppePp05	1
bcei_evm.model.Scaffold412.213	ppe_5G164500	4667	bcei_ppe1001-93b	97bceiScaffold412&ppePp05	1
bcei_evm.model.Scaffold168.113	ptr_012G089300	3765	bcei_ptr680-1b	79bceiScaffold168&ptrChr12	1
bcei_evm.model.Scaffold168.113	ptr_015G085000	4100	bcei_ptr686-1b	86bceiScaffold168&ptrChr15	1
bcei_evm.model.Scaffold412.213	ptr_012G089300	4092	bcei_ptr1870-82b	86bceiScaffold412&ptrChr12	1
bcei_evm.model.Scaffold412.213	ptr_015G085000	4857	bcei_ptr1875-99b	101bceiScaffold412&ptrChr15	1
bcei_evm.model.Scaffold168.113	pvu_003G205900	1212	bcei_pvu524-2b	25bceiScaffold168&pvuChr03	1
bcei_evm.model.Scaffold412.213	pvu_003G205900	959	bcei_pvu1416-18b	20bceiScaffold412&pvuChr03	1
bcei_evm.model.Scaffold168.113	rco_30147.t000125	5726	bcei_rco420-2b	120bceiScaffold168&rco30147	1
bcei_evm.model.Scaffold412.213	rco_30147.t000125	6549	bcei_rco1085-132b	136bceiScaffold412&rco30147	1
bcei_evm.model.Scaffold412.213	roc_G14497	333	bcei_roc1077-3b	7bceiScaffold412&rocS0138	1
bcei_evm.model.Scaffold168.113	salp_SapurV1A.0792s0030.1	2570	bcei_salp602-1b	57bceiScaffold168&salpchr12	1
bcei_evm.model.Scaffold168.113	salp_SapurV1A.0011s0700.1	2864	bcei_salp605-1b	62bceiScaffold168&salpchr15	1
bcei_evm.model.Scaffold412.213	salp_SapurV1A.0792s0030.1	1095	bcei_salp1662-22b	24bceiScaffold412&salpchr12	1
bcei_evm.model.Scaffold412.213	salp_SapurV1A.0011s0700.1	3218	bcei_salp1667-67b	69bceiScaffold412&salpchr15	1
bcei_evm.model.Scaffold168.113	sin_1020273	643	bcei_sin479-2b	14bceiScaffold168&sinLG3	1
bcei_evm.model.Scaffold412.213	sin_1020290	579	bcei_sin1369-8b	13bceiScaffold412&sinLG3	1
bcei_evm.model.Scaffold412.213	sly_03g112100.2sly	1040	bcei_sly1294-20b	23bceiScaffold412&slych03	1
bcei_evm.model.Scaffold168.113	spa_c0006_01356	898	bcei_spa479-0b	20bceiScaffold168&spaSp7	1
bcei_evm.model.Scaffold412.213	spa_c0022_00021	367	bcei_spa1358-7b	8bceiScaffold412&spaSp6	1
bcei_evm.model.Scaffold412.213	spa_c0006_01356	1187	bcei_spa1360-26b	27bceiScaffold412&spaSp7	1
bcei_evm.model.Scaffold168.113	spe_03g031190.1	978	bcei_spe459-2b	21bceiScaffold168&spech03	1
bcei_evm.model.Scaffold412.213	spe_03g031200.1	1223	bcei_spe1249-24b	27bceiScaffold412&spech03	1
bcei_evm.model.Scaffold168.113	stu_00018129	291	bcei_stu446-2b	6bceiScaffold168&stuchr03	1
bcei_evm.model.Scaffold412.213	stu_00018129	285	bcei_stu1183-3b	6bceiScaffold412&stuchr03	1
bcei_evm.model.Scaffold168.113	tca_014488	10593	bcei_tca349-86b	223bceiScaffold168&tcascaffold_3	1
bcei_evm.model.Scaffold412.213	tca_014488	13407	bcei_tca953-152b	280bceiScaffold412&tcascaffold_3	1
bcei_evm.model.Scaffold168.113	tha_Th2v26804	941	bcei_tha682-0b	21bceiScaffold168&thascaffold00041	1
bcei_evm.model.Scaffold412.213	tha_Th2v26804	1249	bcei_tha1859-24b	27bceiScaffold412&thascaffold00041	1
bcei_evm.model.Scaffold168.113	thh_10027123m	841	bcei_thh446-0b	19bceiScaffold168&thhscaffold_1	1
bcei_evm.model.Scaffold168.113	thh_10014669m	1632	bcei_thh453-0b	37bceiScaffold168&thhscaffold_2	1
bcei_evm.model.Scaffold412.213	thh_10014669m	1983	bcei_thh1249-43b	44bceiScaffold412&thhscaffold_2	1
bcei_evm.model.Scaffold168.113	tpr_gene37580	721	bcei_tpr432-2b	15bceiScaffold168&tpr_LG5	1
bcei_evm.model.Scaffold412.213	tpr_gene37580	622	bcei_tpr1112-11b	13bceiScaffold412&tpr_LG5	1
bcei_evm.model.Scaffold168.113	tsa_Ts7g23460	845	bcei_tsa470-0b	19bceiScaffold168&tsach7-86	1
bcei_evm.model.Scaffold168.113	van_11g07710.1	1076	bcei_van471-3b	23bceiScaffold168&van11	1
bcei_evm.model.Scaffold412.213	van_11g07710.1	974	bcei_van1292-18b	21bceiScaffold412&van11	1
bcei_evm.model.Scaffold168.113	vvi_01007624001	1038	bcei_vvi388-2b	22bceiScaffold168&vvichr17	1
bcei_evm.model.Scaffold412.213	vvi_01007624001	1088	bcei_vvi1087-19b	23bceiScaffold412&vvichr17	1
Xvis03_220811	bcei_evm.model.Scaffold168.113	323	bcei_Xvis1569-0b	7Xvis03_scaffold96&bceiScaffold168	1
Xvis03_220811	bcei_evm.model.Scaffold412.213	373	bcei_Xvis1572-0b	8Xvis03_scaffold96&bceiScaffold412	1
Zjuj107418317	bcei_evm.model.Scaffold168.113	284	bcei_Zjuj741-2b	6ZjujNC_029683.1&bceiScaffold168	1
Zjuj107418317	bcei_evm.model.Scaffold412.213	336	bcei_Zjuj784-2b	7ZjujNC_029683.1&bceiScaffold412	1
Zjuj107428524	bcei_evm.model.Scaffold168.113	424	bcei_Zjuj1441-8b	10ZjujNC_029688.1&bceiScaffold168	1
Zjuj107428524	bcei_evm.model.Scaffold412.213	351	bcei_Zjuj1477-6b	8ZjujNC_029688.1&bceiScaffold412	1
bdi_Bradi3g47710	can_Capana03g001237	314	bdi_can157-5b	7bdiBd3&canChr03	1
bdi_Bradi3g47710	coc_04_g11360	347	bdi_coc360-5b	8bdiBd3&cocchr4	1
bdi_Bradi3g47710	csi_1g028785	565	bdi_csi335-6b	13bdiBd3&csisca00020	1
bdi_Bradi3g47710	dca_021596	313	bdi_dca280-4b	7bdiBd3&dcaDCARv2_Chr6	1
bdi_Bradi3g47710	egr_B00213	360	bdi_egr272-5b	8bdiBd3&egrChr02	1
bdi_Bradi3g47710	fve_09962	414	bdi_fve282-6b	10bdiBd3&fveLG4	1
bdi_Bradi3g47710	gma_05G042200	398	bdi_gma725-4b	9bdiBd3&gmaChr05	1
bdi_Bradi3g47710	HORVU6Hr1G053710	17735	bdi_Horv387-30b	370bdiBd3&horvchr6H	1
bdi_Bradi3g47710	Lsat4_77500	355	bdi_lac198-5b	8bdiBd3&lg_4	1
bdi_Bradi3g47710	lja_4g3v1415270.1lja	268	bdi_lja100-4b	6bdiBd3&ljachr4	1
bdi_Bradi3g47710	lpe_02G18480.1lpe	27488	bdi_lpe272-313b	568bdiBd3&lpe_2	1
bdi_Bradi3g47710	lpe_04G12900.1lpe	10907	bdi_lpe303-119b	243bdiBd3&lpe_4	1
bdi_Bradi3g47710	mac_06_13610.1mac	263	bdi_mac774-2b	6bdiBd3&macchr06	1
bdi_Bradi3g47710	mac_09_01900.1mac	461	bdi_mac836-7b	10bdiBd3&macchr09	1
bdi_Bradi3g47710	mac_10_16780.1mac	491	bdi_mac886-3b	12bdiBd3&macchr10	1
bdi_Bradi3g47710	mes_06G111400	576	bdi_mes530-5b	13bdiBd3&meschr06	1
bdi_Bradi3g47710	mes_14G059800	410	bdi_mes600-6b	9bdiBd3&meschr14	1
bdi_Bradi3g47710	msin_Misin08G189500.1	389	bdi_msin1136-1b	8bdiBd3&msinChr08	1
bdi_Bradi3g47710	msin_Misin11G115100.1	725	bdi_msin1145-16b	17bdiBd3&msinChr11	1
bdi_Bradi3g47710	nnu_02235	1025	bdi_nnu522-9b	23bdiBd3&nnumegascaffold_4	1
bdi_Bradi3g47710	obar_OBART02G22740.1	15668	bdi_obar247-76b	323bdiBd3&obar2	1
bdi_Bradi3g47710	obar_OBART04G16220.1	8633	bdi_obar286-67b	192bdiBd3&obar4	1
bdi_Bradi3g47710	ogl_04G0132300	8047	bdi_ogl356-45b	175bdiBd3&ogl4	1
bdi_Bradi3g47710	omer_OMERI02G22310.1	20347	bdi_omer304-208b	426bdiBd3&omer2	1
bdi_Bradi3g47710	omer_OMERI04G13620.1	2685	bdi_omer356-1b	62bdiBd3&omer4	1
bdi_Bradi3g47710	orgl_OGLUM04G16150.1	3386	bdi_orgl322-76b	77bdiBd3&orgl4	1
bdi_Bradi3g47710	oru_ORUFI04G17590.1oru	708	bdi_oru320-9b	16bdiBd3&oru4	1
bdi_Bradi3g47710	osa_LOC_Os02g38230osa	30048	bdi_osa293-155b	616bdiBd3&osaChr2	1
bdi_Bradi3g47710	osa_LOC_Os04g40410osa	9127	bdi_osa337-70b	201bdiBd3&osaChr4	1
bdi_Bradi3g47710	pax_00089g01210	353	bdi_pax159-5b	8bdiBd3&pax_00089	1
bdi_Bradi3g47710	peq_06366	410	bdi_peq156-7b	9bdiBd3&pepscaf_000036	1
bdi_Bradi3g47710	pmu_024354	352	bdi_pmu364-5b	8bdiBd3&pmuPa7	1
bdi_Bradi3g47710	ppe_5G164500	445	bdi_ppe417-6b	10bdiBd3&ppePp05	1
bdi_Bradi3g47710	ptr_015G085000	351	bdi_ptr614-4b	8bdiBd3&ptrChr15	1
bdi_Bradi3g47710	pvu_003G205900	391	bdi_pvu368-5b	9bdiBd3&pvuChr03	1
bdi_Bradi3g47710	rco_30147.t000125	460	bdi_rco307-7b	10bdiBd3&rco30147	1
bdi_Bradi3g47710	roc_G14497	261	bdi_roc285-4b	6bdiBd3&rocS0138	1
bdi_Bradi3g47710	salp_SapurV1A.0011s0700.1	327	bdi_salp354-4b	8bdiBd3&salpchr15	1
bdi_Bradi3g47710	sbi_004G202400	23624	bdi_sbi288-319b	486bdiBd3&sbiChr04	1
bdi_Bradi3g47710	sbi_006G121200	3345	bdi_sbi313-74b	75bdiBd3&sbiChr06	1
bdi_Bradi3g47710	sin_1020273	290	bdi_sin402-5b	7bdiBd3&sinLG3	1
bdi_Bradi3g47710	sit_1G218500	38645	bdi_sit290-319b	792bdiBd3&sitscaffold_1	1
bdi_Bradi3g47710	spe_03g031190.1	323	bdi_spe280-5b	7bdiBd3&spech03	1
bdi_Bradi3g47710	spo_13G0039300	304	bdi_spo360-6b	7bdiBd3&spopseudo13	1
bdi_Bradi3g47710	stu_00018129	322	bdi_stu238-5b	7bdiBd3&stuchr03	1
bdi_Bradi3g47710	van_11g07710.1	378	bdi_van233-5b	9bdiBd3&van11	1
bdi_Bradi3g47710	vra_0223s00020	306	bdi_vra324-6b	7bdiBd3&vrascaffold_223	1
bdi_Bradi3g47710	vvi_01007624001	433	bdi_vvi373-6b	10bdiBd3&vvichr17	1
Xvis03_220811	bdi_Bradi3g47710	313	bdi_Xvis1040-4b	7Xvis03_scaffold96&bdiBd3	1
Zjuj107418317	bdi_Bradi3g47710	304	bdi_Zjuj132-5b	7ZjujNC_029683.1&bdiBd3	1
Zjuj107428524	bdi_Bradi3g47710	469	bdi_Zjuj253-6b	11ZjujNC_029688.1&bdiBd3	1
bdi_Bradi3g47710	zma_GRMZM2G179294	13650	bdi_zma570-218b	289bdiBd3&zma5	1
bnp_BnaA01g14080D	bol_Bo1g039260	39524	bnp_bol0-605b	806bnpchrA01&bolC1	1
bnp_BnaA02g11760D	bol_Bo2g050860	10452	bnp_bol202-30b	214bnpchrA02&bolC2	1
bnp_BnaC01g16580D	bol_Bo1g039260	24999	bnp_bol2140-286b	509bnpchrC01&bolC1	1
bnp_BnaC02g16150D	bol_Bo2g050860	9055	bnp_bol2337-156b	185bnpchrC02&bolC2	1
bnp_BnaC03g27680D	bol_Bo3g042740	5836	bnp_bol2577-79b	118bnpchrC03&bolC3	1
bnp_BnaC09g26540D	bol_Bo9g096970	1619	bnp_bol4009-6b	35bnpchrC09&bolC9	1
Bostr.15774s0161	bnp_BnaA01g14080D	1169	bnp_Bost576-6b	27BostScaffold15774&bnpchrA01	1
Bostr.15774s0161	bnp_BnaA02g11760D	1556	bnp_Bost579-0b	33BostScaffold15774&bnpchrA02	1
Bostr.15774s0161	bnp_BnaC01g16580D	1214	bnp_Bost595-7b	29BostScaffold15774&bnpchrC01	1
Bostr.15774s0161	bnp_BnaC02g16150D	2300	bnp_Bost597-0b	49BostScaffold15774&bnpchrC02	1
Bostr.15774s0161	bnp_BnaC03g27680D	1364	bnp_Bost598-15b	29BostScaffold15774&bnpchrC03	1
Bostr.15774s0161	bnp_BnaC09g26540D	356	bnp_Bost609-3b	8BostScaffold15774&bnpchrC09	1
Bostr.7867s0278	bnp_BnaA01g14080D	18638	bnp_Bost2624-152b	380BostScaffold7867&bnpchrA01	1
Bostr.7867s0278	bnp_BnaC01g16580D	16849	bnp_Bost2697-153b	345BostScaffold7867&bnpchrC01	1
bnp_BnaA01g14080D	bra_A01476	41776	bnp_bra0-606b	846bnpchrA01&braA01	1
bnp_BnaA01g14080D	bra_C02531	252	bnp_bra55-4b	6bnpchrA01&braA03	1
bnp_BnaA02g11760D	bra_B01594	18881	bnp_bra223-34b	385bnpchrA02&braA02	1
bnp_BnaC01g16580D	bra_A01476	21994	bnp_bra2115-249b	448bnpchrC01&braA01	1
bnp_BnaC01g16580D	bra_C02531	275	bnp_bra2165-5b	7bnpchrC01&braA03	1
bnp_BnaC02g16150D	bra_B01594	2814	bnp_bra2325-33b	57bnpchrC02&braA02	1
bnp_BnaC03g27680D	bra_C02531	54509	bnp_bra2536-75b	1108bnpchrC03&braA03	1
bnp_BnaC09g26540D	bra_J00661	281	bnp_bra4004-1b	6bnpchrC09&braA10	1
bnp_BnaA01g14080D	cbac_rna29070	363	bnp_cbac40-0b	8bnpchrA01&cbacCM008454.1	1
bnp_BnaC01g16580D	cbac_rna29070	363	bnp_cbac452-0b	8bnpchrC01&cbacCM008454.1	1
bnp_BnaA01g14080D	cgr_2197s0036	1734	bnp_cgr58-10b	35bnpchrA01&cgrScaffold2197	1
bnp_BnaC01g16580D	cgr_2197s0036	1626	bnp_cgr1910-9b	33bnpchrC01&cgrScaffold2197	1
bnp_BnaC03g27680D	cgr_0888s0033	586	bnp_cgr2440-1b	12bnpchrC03&cgrScaffold888	1
bnp_BnaC09g26540D	cgr_0888s0033	273	bnp_cgr3500-1b	6bnpchrC09&cgrScaffold888	1
bnp_BnaA01g14080D	cla_005121	771	bnp_cla45-2b	17bnpchrA01&claChr3	1
bnp_BnaC01g16580D	cla_005121	763	bnp_cla1275-2b	17bnpchrC01&claChr3	1
bnp_BnaC03g27680D	cla_005121	279	bnp_cla1520-0b	7bnpchrC03&claChr3	1
bnp_BnaA01g14080D	coc_04_g11360	456	bnp_coc40-4b	11bnpchrA01&cocchr4	1
bnp_BnaC01g16580D	coc_04_g11360	310	bnp_coc1104-4b	7bnpchrC01&cocchr4	1
bnp_BnaA01g14080D	bnp_BnaC01g16580D	22161	bnp123-251b	451bnpchrA01&bnpchrC01	1
bnp_BnaA01g14080D	bnp_BnaC03g27680D	251	bnp176-4b	6bnpchrA01&bnpchrC03	1
bnp_BnaA02g11760D	bnp_BnaC02g16150D	2763	bnp393-31b	56bnpchrA02&bnpchrC02	1
CquiAUR62001198	bnp_BnaA01g14080D	376	bnp_Cqui1498-0b	9Cquisca_2716&bnpchrA01	1
CquiAUR62001198	bnp_BnaC01g16580D	376	bnp_Cqui1554-0b	9Cquisca_2716&bnpchrC01	1
bnp_BnaA01g14080D	cru_10005735	30115	bnp_cru70-390b	615bnpchrA01&cruscaffold_7	1
bnp_BnaA01g14080D	cru_10027129	1111	bnp_cru76-6b	26bnpchrA01&cruscaffold_8	1
bnp_BnaA02g11760D	cru_10027129	1395	bnp_cru171-29b	30bnpchrA02&cruscaffold_8	1
bnp_BnaC01g16580D	cru_10005735	20498	bnp_cru1216-235b	421bnpchrC01&cruscaffold_7	1
bnp_BnaC01g16580D	cru_10027129	351	bnp_cru1228-7b	9bnpchrC01&cruscaffold_8	1
bnp_BnaC02g16150D	cru_10027129	5875	bnp_cru1323-124b	125bnpchrC02&cruscaffold_8	1
bnp_BnaC03g27680D	cru_10027129	1414	bnp_cru1474-16b	30bnpchrC03&cruscaffold_8	1
bnp_BnaC09g26540D	cru_10027129	355	bnp_cru2122-3b	8bnpchrC09&cruscaffold_8	1
bnp_BnaA01g14080D	csa_098830	325	bnp_csa23-4b	7bnpchrA01&csascaffold00923	1
bnp_BnaC01g16580D	csa_098830	326	bnp_csa1120-4b	7bnpchrC01&csascaffold00923	1
Csat104724848	bnp_BnaC03g27680D	1333	bnp_Csat518-15b	29CsatNC_025686.1&bnpchrC03	1
Csat104724848	bnp_BnaC09g26540D	341	bnp_Csat595-3b	8CsatNC_025686.1&bnpchrC09	1
Csat104728756	bnp_BnaA01g14080D	632	bnp_Csat3366-6b	15CsatNC_025695.1&bnpchrA01	1
Csat104728756	bnp_BnaA02g11760D	1323	bnp_Csat3402-0b	29CsatNC_025695.1&bnpchrA02	1
Csat104728756	bnp_BnaC01g16580D	573	bnp_Csat3632-6b	14CsatNC_025695.1&bnpchrC01	1
Csat104728756	bnp_BnaC02g16150D	2747	bnp_Csat3675-0b	60CsatNC_025695.1&bnpchrC02	1
Csat104728756	bnp_BnaC03g27680D	1304	bnp_Csat3699-15b	28CsatNC_025695.1&bnpchrC03	1
Csat104728756	bnp_BnaC09g26540D	354	bnp_Csat3855-3b	8CsatNC_025695.1&bnpchrC09	1
Csat104730975	bnp_BnaA01g14080D	26539	bnp_Csat3914-219b	549CsatNC_025696.1&bnpchrA01	1
Csat104730975	bnp_BnaC01g16580D	20465	bnp_Csat4061-184b	424CsatNC_025696.1&bnpchrC01	1
Csat104761011	bnp_BnaC01g16580D	260	bnp_Csat6081-6b	7CsatNC_025702.1&bnpchrC01	1
Csat104761011	bnp_BnaC03g27680D	1186	bnp_Csat6112-16b	26CsatNC_025702.1&bnpchrC03	1
Csat104761011	bnp_BnaC09g26540D	288	bnp_Csat6168-3b	7CsatNC_025702.1&bnpchrC09	1
bnp_BnaA01g14080D	csi_1g028785	523	bnp_csi44-4b	12bnpchrA01&csisca00020	1
bnp_BnaC01g16580D	csi_1g028785	523	bnp_csi1101-4b	12bnpchrC01&csisca00020	1
bnp_BnaC03g27680D	csi_1g028785	331	bnp_csi1302-1b	8bnpchrC03&csisca00020	1
bnp_BnaC01g16580D	dca_021596	290	bnp_dca1406-3b	6bnpchrC01&dcaDCARv2_Chr6	1
bnp_BnaA01g14080D	egr_B00213	375	bnp_egr9-2b	9bnpchrA01&egrChr02	1
bnp_BnaC01g16580D	egr_B00213	326	bnp_egr1264-2b	8bnpchrC01&egrChr02	1
bnp_BnaA01g14080D	fve_09962	453	bnp_fve43-3b	11bnpchrA01&fveLG4	1
bnp_BnaC01g16580D	fve_09962	402	bnp_fve996-3b	10bnpchrC01&fveLG4	1
bnp_BnaA01g14080D	gma_05G042200	682	bnp_gma47-3b	15bnpchrA01&gmaChr05	1
bnp_BnaA01g14080D	gma_17G124900	504	bnp_gma219-0b	11bnpchrA01&gmaChr17	1
bnp_BnaC01g16580D	gma_05G042200	682	bnp_gma2793-3b	15bnpchrC01&gmaChr05	1
bnp_BnaC01g16580D	gma_17G124900	504	bnp_gma2961-0b	11bnpchrC01&gmaChr17	1
bnp_BnaA01g14080D	gra_001G064100	998	bnp_gra6-0b	23bnpchrA01&graChr01	1
bnp_BnaC01g16580D	gra_001G064100	946	bnp_gra2140-0b	22bnpchrC01&graChr01	1
bnp_BnaC03g27680D	gra_001G064100	327	bnp_gra2513-0b	8bnpchrC03&graChr01	1
bnp_BnaA01g14080D	kafe_Kaladp0039s0112.1	275	bnp_kafe37-2b	6bnpchrA01&kafeScaffold_39	1
bnp_BnaA01g14080D	kafe_Kaladp0674s0041.1	472	bnp_kafe66-3b	11bnpchrA01&kafeScaffold_674	1
bnp_BnaC01g16580D	kafe_Kaladp0039s0112.1	275	bnp_kafe806-2b	6bnpchrC01&kafeScaffold_39	1
bnp_BnaC01g16580D	kafe_Kaladp0674s0041.1	472	bnp_kafe835-3b	11bnpchrC01&kafeScaffold_674	1
bnp_BnaA01g14080D	kala_Kalax.0056s0015.1	251	bnp_kala78-3b	6bnpchrA01&kalascaffold_56	1
bnp_BnaC01g16580D	kala_Kalax.0056s0015.1	251	bnp_kala880-3b	6bnpchrC01&kalascaffold_56	1
bnp_BnaA01g14080D	Lsat4_77480	311	bnp_lac33-3b	7bnpchrA01&lg_4	1
bnp_BnaA01g14080D	Lsat5_13980	376	bnp_lac56-0b	9bnpchrA01&lg_5	1
bnp_BnaC01g16580D	Lsat4_77480	311	bnp_lac1136-3b	7bnpchrC01&lg_4	1
bnp_BnaC01g16580D	Lsat5_13980	325	bnp_lac1158-0b	8bnpchrC01&lg_5	1
bnp_BnaC03g27680D	lal_scaffold2029_5lal	488	bnp_lal3116-1b	10bnpchrC03&lal_scaffold2029	1
bnp_BnaA01g14080D	lja_4g3v1415270.1lja	276	bnp_lja47-2b	6bnpchrA01&ljachr4	1
bnp_BnaC01g16580D	lja_4g3v1415270.1lja	272	bnp_lja538-2b	6bnpchrC01&ljachr4	1
bnp_BnaA01g14080D	mes_06G111400	507	bnp_mes54-2b	11bnpchrA01&meschr06	1
bnp_BnaA01g14080D	mes_14G059800	295	bnp_mes113-2b	7bnpchrA01&meschr14	1
bnp_BnaC01g16580D	mes_06G111400	507	bnp_mes1936-2b	11bnpchrC01&meschr06	1
bnp_BnaC01g16580D	mes_14G059800	295	bnp_mes1988-2b	7bnpchrC01&meschr14	1
bnp_BnaC03g27680D	mes_06G111400	442	bnp_mes2298-0b	10bnpchrC03&meschr06	1
bnp_BnaC03g27680D	mes_14G059800	329	bnp_mes2422-1b	8bnpchrC03&meschr14	1
bnp_BnaA01g14080D	mgu_O00168	522	bnp_mgu59-4b	12bnpchrA01&mguscaffold_17	1
bnp_BnaC01g16580D	mgu_O00168	350	bnp_mgu1406-4b	8bnpchrC01&mguscaffold_17	1
bnp_BnaA01g14080D	mlut_fgenesh_masked-scaffold_246-processed-gene-2.72-mRNA-1	464	bnp_mlut46-2b	10bnpchrA01&mlutscaffold_246	1
bnp_BnaC01g16580D	mlut_fgenesh_masked-scaffold_246-processed-gene-2.72-mRNA-1	413	bnp_mlut1755-2b	9bnpchrC01&mlutscaffold_246	1
Mnot21401928	bnp_BnaA01g14080D	260	bnp_Mnot776-5b	6MnotNW_010363630.1&bnpchrA01	1
Mnot21401928	bnp_BnaC01g16580D	260	bnp_Mnot778-5b	6MnotNW_010363630.1&bnpchrC01	1
bnp_BnaA01g14080D	mtr_4g104700	488	bnp_mtr64-3b	11bnpchrA01&mtrchr4	1
bnp_BnaC01g16580D	mtr_4g104700	437	bnp_mtr1118-3b	10bnpchrC01&mtrchr4	1
bnp_BnaA01g14080D	nnu_02235	315	bnp_nnu73-1b	8bnpchrA01&nnumegascaffold_4	1
bnp_BnaC01g16580D	nnu_02235	315	bnp_nnu1248-1b	8bnpchrC01&nnumegascaffold_4	1
bnp_BnaA01g14080D	pax_00089g01210	393	bnp_pax35-2b	9bnpchrA01&pax_00089	1
bnp_BnaC01g16580D	pax_00089g01210	393	bnp_pax817-2b	9bnpchrC01&pax_00089	1
bnp_BnaC03g27680D	pax_00089g01210	262	bnp_pax949-0b	7bnpchrC03&pax_00089	1
bnp_BnaA01g14080D	pmu_024354	384	bnp_pmu84-2b	9bnpchrA01&pmuPa7	1
bnp_BnaC01g16580D	pmu_024354	333	bnp_pmu1256-2b	8bnpchrC01&pmuPa7	1
bnp_BnaA01g14080D	ppe_5G164500	429	bnp_ppe78-3b	10bnpchrA01&ppePp05	1
bnp_BnaC01g16580D	ppe_5G164500	378	bnp_ppe1381-3b	9bnpchrC01&ppePp05	1
bnp_BnaA01g14080D	ptr_012G089300	940	bnp_ptr141-1b	22bnpchrA01&ptrChr12	1
bnp_BnaA01g14080D	ptr_015G085000	520	bnp_ptr157-3b	12bnpchrA01&ptrChr15	1
bnp_BnaC01g16580D	ptr_012G089300	940	bnp_ptr2160-1b	22bnpchrC01&ptrChr12	1
bnp_BnaC01g16580D	ptr_015G085000	520	bnp_ptr2178-3b	12bnpchrC01&ptrChr15	1
bnp_BnaC03g27680D	ptr_012G089300	347	bnp_ptr2568-0b	8bnpchrC03&ptrChr12	1
bnp_BnaA01g14080D	pvu_003G205900	684	bnp_pvu40-3b	15bnpchrA01&pvuChr03	1
bnp_BnaC01g16580D	pvu_003G205900	633	bnp_pvu1558-3b	14bnpchrC01&pvuChr03	1
bnp_BnaA01g14080D	rco_30147.t000125	515	bnp_rco73-3b	12bnpchrA01&rco30147	1
bnp_BnaC01g16580D	rco_30147.t000125	515	bnp_rco1041-3b	12bnpchrC01&rco30147	1
bnp_BnaC03g27680D	rco_30147.t000125	398	bnp_rco1227-1b	10bnpchrC03&rco30147	1
bnp_BnaA01g14080D	salp_SapurV1A.0792s0030.1	380	bnp_salp85-1b	9bnpchrA01&salpchr12	1
bnp_BnaA01g14080D	salp_SapurV1A.0011s0700.1	497	bnp_salp90-3b	11bnpchrA01&salpchr15	1
bnp_BnaC01g16580D	salp_SapurV1A.0011s0700.1	497	bnp_salp1329-3b	11bnpchrC01&salpchr15	1
bnp_BnaC03g27680D	salp_SapurV1A.0792s0030.1	323	bnp_salp1546-0b	8bnpchrC03&salpchr12	1
bnp_BnaA01g14080D	sin_1020273	486	bnp_sin63-3b	11bnpchrA01&sinLG3	1
bnp_BnaC01g16580D	sin_1020273	435	bnp_sin1518-3b	10bnpchrC01&sinLG3	1
bnp_BnaA01g14080D	spa_c0006_01356	26218	bnp_spa83-315b	533bnpchrA01&spaSp7	1
bnp_BnaC01g16580D	spa_c0006_01356	20070	bnp_spa1470-232b	411bnpchrC01&spaSp7	1
bnp_BnaC02g16150D	spa_c0006_01356	676	bnp_spa1594-15b	16bnpchrC02&spaSp7	1
bnp_BnaC03g27680D	spa_c0022_00021	2507	bnp_spa1759-15b	56bnpchrC03&spaSp6	1
bnp_BnaA01g14080D	spe_03g031190.1	419	bnp_spe38-2b	10bnpchrA01&spech03	1
bnp_BnaC01g16580D	stu_00018129	250	bnp_stu1113-2b	6bnpchrC01&stuchr03	1
bnp_BnaA01g14080D	tca_014488	388	bnp_tca41-0b	9bnpchrA01&tcascaffold_3	1
bnp_BnaC01g16580D	tca_014488	388	bnp_tca1336-0b	9bnpchrC01&tcascaffold_3	1
bnp_BnaC03g27680D	tca_014488	403	bnp_tca1596-0b	10bnpchrC03&tcascaffold_3	1
bnp_BnaA01g14080D	tha_Th2v26804	1792	bnp_tha153-4b	38bnpchrA01&thascaffold00041	1
bnp_BnaA02g11760D	tha_Th2v26804	1117	bnp_tha325-24b	25bnpchrA02&thascaffold00041	1
bnp_BnaC01g16580D	tha_Th2v26804	1678	bnp_tha2305-4b	36bnpchrC01&thascaffold00041	1
bnp_BnaC02g16150D	tha_Th2v26804	1431	bnp_tha2485-31b	32bnpchrC02&thascaffold00041	1
bnp_BnaC03g27680D	tha_Th2v26804	367	bnp_tha2797-1b	8bnpchrC03&thascaffold00041	1
bnp_BnaA01g14080D	thh_10027123m	31170	bnp_thh11-409b	638bnpchrA01&thhscaffold_1	1
bnp_BnaC01g16580D	thh_10027123m	21546	bnp_thh1190-251b	443bnpchrC01&thhscaffold_1	1
bnp_BnaC03g27680D	thh_10014669m	1254	bnp_thh1466-15b	27bnpchrC03&thhscaffold_2	1
bnp_BnaC09g26540D	thh_10014669m	325	bnp_thh2165-3b	8bnpchrC09&thhscaffold_2	1
bnp_BnaA01g14080D	tpr_gene37580	503	bnp_tpr32-3b	11bnpchrA01&tpr_LG5	1
bnp_BnaC01g16580D	tpr_gene37580	452	bnp_tpr647-3b	10bnpchrC01&tpr_LG5	1
bnp_BnaA01g14080D	tsa_Ts7g23460	13427	bnp_tsa101-99b	273bnpchrA01&tsach7-86	1
bnp_BnaC01g16580D	tsa_Ts7g23460	13682	bnp_tsa1464-100b	280bnpchrC01&tsach7-86	1
bnp_BnaA01g14080D	van_11g07710.1	564	bnp_van28-3b	13bnpchrA01&van11	1
bnp_BnaC01g16580D	van_11g07710.1	513	bnp_van1001-3b	12bnpchrC01&van11	1
bnp_BnaA01g14080D	vvi_01007624001	426	bnp_vvi29-3b	10bnpchrA01&vvichr17	1
bnp_BnaC01g16580D	vvi_01007624001	426	bnp_vvi1171-3b	10bnpchrC01&vvichr17	1
bnp_BnaC03g27680D	vvi_01007624001	275	bnp_vvi1387-1b	7bnpchrC03&vvichr17	1
Zjuj107418317	bnp_BnaA01g14080D	253	bnp_Zjuj645-3b	6ZjujNC_029683.1&bnpchrA01	1
Zjuj107418317	bnp_BnaC01g16580D	254	bnp_Zjuj660-3b	6ZjujNC_029683.1&bnpchrC01	1
Bostr.15774s0161	bol_Bo1g039260	1208	bol_Bost249-2b	28BostScaffold15774&bolC1	1
Bostr.15774s0161	bol_Bo2g050860	2392	bol_Bost252-0b	51BostScaffold15774&bolC2	1
Bostr.15774s0161	bol_Bo3g042740	1109	bol_Bost253-11b	24BostScaffold15774&bolC3	1
Bostr.15774s0161	bol_Bo9g096970	821	bol_Bost263-14b	18BostScaffold15774&bolC9	1
Bostr.7867s0278	bol_Bo1g039260	20919	bol_Bost1107-172b	428BostScaffold7867&bolC1	1
bol_Bo1g039260	bra_A01476	78891	bol_bra0-1112b	1604bolC1&braA01	1
bol_Bo2g050860	bra_B01594	21131	bol_bra212-35b	434bolC2&braA02	1
bol_Bo3g042740	bra_C02531	101787	bol_bra428-2025b	2060bolC3&braA03	1
bol_Bo9g096970	bra_J00661	279	bol_bra1860-1b	6bolC9&braA10	1
bol_Bo1g039260	cbac_rna29070	313	bol_cbac40-0b	7bolC1&cbacCM008454.1	1
bol_Bo1g039260	cgr_2197s0036	1627	bol_cgr70-9b	33bolC1&cgrScaffold2197	1
bol_Bo3g042740	cgr_0888s0033	536	bol_cgr684-1b	11bolC3&cgrScaffold888	1
bol_Bo1g039260	cla_005121	764	bol_cla63-2b	17bolC1&claChr3	1
bol_Bo1g039260	coc_04_g11360	319	bol_coc53-2b	8bolC1&cocchr4	1
CquiAUR62001198	bol_Bo1g039260	325	bol_Cqui881-0b	8Cquisca_2716&bolC1	1
bol_Bo1g039260	cru_10005735	32347	bol_cru60-415b	664bolC1&cruscaffold_7	1
bol_Bo1g039260	cru_10027129	1470	bol_cru66-2b	35bolC1&cruscaffold_8	1
bol_Bo2g050860	cru_10027129	19439	bol_cru146-406b	407bolC2&cruscaffold_8	1
bol_Bo3g042740	cru_10027129	1110	bol_cru280-11b	24bolC3&cruscaffold_8	1
bol_Bo9g096970	cru_10027129	814	bol_cru832-14b	18bolC9&cruscaffold_8	1
bol_Bo1g039260	csa_098830	276	bol_csa36-3b	6bolC1&csascaffold00923	1
Csat104724848	bol_Bo3g042740	1026	bol_Csat154-10b	23CsatNC_025686.1&bolC3	1
Csat104724848	bol_Bo9g096970	793	bol_Csat226-14b	18CsatNC_025686.1&bolC9	1
Csat109127062	bol_Bo1g039260	32725	bol_Csat1226-247b	674CsatNC_025694.1&bolC1	1
Csat104728756	bol_Bo1g039260	476	bol_Csat1345-2b	11CsatNC_025695.1&bolC1	1
Csat104722509	bol_Bo1g039260	32851	bol_Csat1355-246b	678CsatNC_025695.1&bolC1	1
Csat104728756	bol_Bo2g050860	6634	bol_Csat1379-0b	141CsatNC_025695.1&bolC2	1
Csat104728756	bol_Bo3g042740	997	bol_Csat1397-10b	22CsatNC_025695.1&bolC3	1
Csat104728756	bol_Bo9g096970	806	bol_Csat1530-14b	18CsatNC_025695.1&bolC9	1
Csat104730975	bol_Bo1g039260	29450	bol_Csat1572-251b	610CsatNC_025696.1&bolC1	1
Csat104761011	bol_Bo3g042740	878	bol_Csat2409-11b	20CsatNC_025702.1&bolC3	1
Csat104761011	bol_Bo9g096970	701	bol_Csat2463-12b	16CsatNC_025702.1&bolC9	1
bol_Bo1g039260	csi_1g028785	421	bol_csi52-3b	10bolC1&csisca00020	1
bol_Bo3g042740	csi_1g028785	331	bol_csi307-1b	8bolC3&csisca00020	1
bol_Bo1g039260	egr_B00213	326	bol_egr18-2b	8bolC1&egrChr02	1
bol_Bo1g039260	fve_09962	351	bol_fve62-2b	9bolC1&fveLG4	1
bol_Bo1g039260	gma_05G042200	631	bol_gma69-3b	14bolC1&gmaChr05	1
bol_Bo1g039260	gma_17G124900	453	bol_gma303-0b	10bolC1&gmaChr17	1
bol_Bo1g039260	gra_001G064100	992	bol_gra13-0b	23bolC1&graChr01	1
bol_Bo3g042740	gra_001G064100	276	bol_gra522-0b	7bolC3&graChr01	1
bol_Bo1g039260	kafe_Kaladp0039s0112.1	276	bol_kafe42-2b	6bolC1&kafeScaffold_39	1
bol_Bo1g039260	kafe_Kaladp0674s0041.1	397	bol_kafe82-1b	9bolC1&kafeScaffold_674	1
bol_Bo1g039260	Lsat4_77480	260	bol_lac41-3b	6bolC1&lg_4	1
bol_Bo1g039260	Lsat5_13980	376	bol_lac63-0b	9bolC1&lg_5	1
bol_Bo3g042740	lal_scaffold2029_5lal	439	bol_lal712-1b	9bolC3&lal_scaffold2029	1
bol_Bo1g039260	mes_06G111400	456	bol_mes69-2b	10bolC1&meschr06	1
bol_Bo1g039260	mes_14G059800	295	bol_mes150-2b	7bolC1&meschr14	1
bol_Bo3g042740	mes_06G111400	428	bol_mes519-1b	10bolC3&meschr06	1
bol_Bo3g042740	mes_14G059800	278	bol_mes666-1b	7bolC3&meschr14	1
bol_Bo1g039260	mgu_O00168	420	bol_mgu83-3b	10bolC1&mguscaffold_17	1
bol_Bo1g039260	mlut_fgenesh_masked-scaffold_246-processed-gene-2.72-mRNA-1	364	bol_mlut66-1b	8bolC1&mlutscaffold_246	1
bol_Bo1g039260	mtr_4g104700	437	bol_mtr84-3b	10bolC1&mtrchr4	1
bol_Bo1g039260	nnu_02235	315	bol_nnu110-1b	8bolC1&nnumegascaffold_4	1
bol_Bo1g039260	pax_00089g01210	342	bol_pax41-2b	8bolC1&pax_00089	1
bol_Bo3g042740	pax_00089g01210	300	bol_pax221-1b	8bolC3&pax_00089	1
bol_Bo1g039260	pmu_024354	333	bol_pmu118-2b	8bolC1&pmuPa7	1
bol_Bo1g039260	ppe_5G164500	378	bol_ppe89-3b	9bolC1&ppePp05	1
bol_Bo1g039260	ptr_012G089300	889	bol_ptr177-1b	21bolC1&ptrChr12	1
bol_Bo1g039260	ptr_015G085000	470	bol_ptr199-3b	11bolC1&ptrChr15	1
bol_Bo3g042740	ptr_012G089300	297	bol_ptr662-0b	7bolC3&ptrChr12	1
bol_Bo1g039260	pvu_003G205900	633	bol_pvu48-3b	14bolC1&pvuChr03	1
bol_Bo1g039260	rco_30147.t000125	464	bol_rco84-3b	11bolC1&rco30147	1
bol_Bo3g042740	rco_30147.t000125	396	bol_rco341-2b	10bolC3&rco30147	1
bol_Bo1g039260	salp_SapurV1A.0792s0030.1	329	bol_salp113-1b	8bolC1&salpchr12	1
bol_Bo3g042740	salp_SapurV1A.0792s0030.1	275	bol_salp400-0b	7bolC3&salpchr12	1
bol_Bo1g039260	sin_1020273	384	bol_sin86-2b	9bolC1&sinLG3	1
bol_Bo1g039260	spa_c0006_01356	28805	bol_spa87-345b	589bolC1&spaSp7	1
bol_Bo2g050860	spa_c0006_01356	701	bol_spa194-16b	17bolC2&spaSp7	1
bol_Bo3g042740	spa_c0022_00021	1442	bol_spa354-6b	32bolC3&spaSp6	1
bol_Bo9g096970	spa_c0022_00021	759	bol_spa1132-14b	18bolC9&spaSp6	1
bol_Bo1g039260	spe_03g031190.1	369	bol_spe47-2b	9bolC1&spech03	1
bol_Bo1g039260	tca_014488	337	bol_tca54-0b	8bolC1&tcascaffold_3	1
bol_Bo3g042740	tca_014488	352	bol_tca338-0b	9bolC3&tcascaffold_3	1
bol_Bo1g039260	tha_Th2v26804	1776	bol_tha153-3b	38bolC1&thascaffold00041	1
bol_Bo2g050860	tha_Th2v26804	1514	bol_tha343-33b	34bolC2&thascaffold00041	1
bol_Bo3g042740	tha_Th2v26804	317	bol_tha690-1b	7bolC3&thascaffold00041	1
bol_Bo1g039260	thh_10027123m	33928	bol_thh6-440b	697bolC1&thhscaffold_1	1
bol_Bo3g042740	thh_10014669m	948	bol_thh240-10b	21bolC3&thhscaffold_2	1
bol_Bo9g096970	thh_10014669m	793	bol_thh816-14b	18bolC9&thhscaffold_2	1
bol_Bo1g039260	tpr_gene37580	452	bol_tpr50-3b	10bolC1&tpr_LG5	1
bol_Bo1g039260	tsa_Ts7g23460	14673	bol_tsa110-118b	300bolC1&tsach7-86	1
bol_Bo1g039260	van_11g07710.1	564	bol_van38-3b	13bolC1&van11	1
bol_Bo1g039260	vvi_01007624001	375	bol_vvi38-3b	9bolC1&vvichr17	1
bol_Bo3g042740	vvi_01007624001	275	bol_vvi309-1b	7bolC3&vvichr17	1
Zjuj107418317	bol_Bo1g039260	253	bol_Zjuj376-3b	6ZjujNC_029683.1&bolC1	1
Bostr.15774s0161	bra_A01476	1265	Bost_bra267-6b	30BostScaffold15774&braA01	1
Bostr.15774s0161	bra_B01594	1652	Bost_bra271-0b	35BostScaffold15774&braA02	1
Bostr.15774s0161	bra_C02531	1416	Bost_bra273-16b	30BostScaffold15774&braA03	1
Bostr.15774s0161	bra_J00661	374	Bost_bra285-1b	8BostScaffold15774&braA10	1
Bostr.7867s0278	bra_A01476	21379	Bost_bra1197-170b	434BostScaffold7867&braA01	1
Bostr.7867s0278	bra_C02531	273	Bost_bra1215-5b	7BostScaffold7867&braA03	1
Bostr.15774s0161	can_Capana03g001237	338	Bost_can143-4b	8BostScaffold15774&canChr03	1
Bostr.15774s0161	cchi_rna27579	283	Bost_cchi140-0b	7BostScaffold15774&cchiCM008441.1	1
Bostr.15774s0161	cgr_2197s0036	530	Bost_cgr216-2b	12BostScaffold15774&cgrScaffold2197	1
Bostr.15774s0161	cgr_0888s0033	1431	Bost_cgr232-3b	29BostScaffold15774&cgrScaffold888	1
Bostr.15774s0161	cla_005121	955	Bost_cla185-0b	21BostScaffold15774&claChr3	1
Bostr.7867s0278	cla_005121	670	Bost_cla889-2b	15BostScaffold7867&claChr3	1
Bostr.15774s0161	Bostr.7867s0278	682	Bost80-6b	16BostScaffold15774&BostScaffold7867	1
Bostr.7867s0278	CquiAUR62001198	376	Bost_Cqui1249-0b	9BostScaffold7867&Cquisca_2716	1
Bostr.15774s0161	cru_10005735	631	Bost_cru137-6b	15BostScaffold15774&cruscaffold_7	1
Bostr.15774s0161	cru_10027129	11980	Bost_cru139-100b	243BostScaffold15774&cruscaffold_8	1
Bostr.7867s0278	cru_10027129	625	Bost_cru607-6b	15BostScaffold7867&cruscaffold_8	1
Bostr.15774s0161	Csat104724848	10209	Bost_Csat381-89b	211BostScaffold15774&CsatNC_025686.1	1
Bostr.15774s0161	Csat109127062	474	Bost_Csat389-2b	11BostScaffold15774&CsatNC_025694.1	1
Bostr.15774s0161	Csat104728756	11416	Bost_Csat391-93b	233BostScaffold15774&CsatNC_025695.1	1
Bostr.15774s0161	Csat104722509	478	Bost_Csat394-2b	11BostScaffold15774&CsatNC_025695.1	1
Bostr.15774s0161	Csat104730975	623	Bost_Csat398-6b	15BostScaffold15774&CsatNC_025696.1	1
Bostr.15774s0161	Csat104761011	11310	Bost_Csat401-90b	231BostScaffold15774&CsatNC_025702.1	1
Bostr.7867s0278	Csat104724848	375	Bost_Csat1699-0b	9BostScaffold7867&CsatNC_025686.1	1
Bostr.7867s0278	Csat109127062	64662	Bost_Csat1737-197b	1308BostScaffold7867&CsatNC_025694.1	1
Bostr.7867s0278	Csat104728756	620	Bost_Csat1741-6b	15BostScaffold7867&CsatNC_025695.1	1
Bostr.7867s0278	Csat104722509	63460	Bost_Csat1752-199b	1287BostScaffold7867&CsatNC_025695.1	1
Bostr.7867s0278	Csat104761011	603	Bost_Csat1795-5b	15BostScaffold7867&CsatNC_025702.1	1
Bostr.15774s0161	csi_1g028785	611	Bost_csi152-4b	14BostScaffold15774&csisca00020	1
Bostr.15774s0161	dca_016446	1023	Bost_dca227-1b	23BostScaffold15774&dcaDCARv2_Chr5	1
Bostr.15774s0161	dca_021596	508	Bost_dca229-3b	12BostScaffold15774&dcaDCARv2_Chr6	1
Bostr.7867s0278	dca_021596	444	Bost_dca1164-3b	10BostScaffold7867&dcaDCARv2_Chr6	1
Bostr.15774s0161	frax_FRAEX38873_v2_000040520.1	268	Bost_frax50-0b	6BostScaffold15774&fraxContig138	1
Bostr.7867s0278	fve_09962	402	Bost_fve806-2b	10BostScaffold7867&fveLG4	1
Bostr.15774s0161	gma_05G042200	532	Bost_gma483-3b	12BostScaffold15774&gmaChr05	1
Bostr.15774s0161	gma_17G124900	409	Bost_gma499-0b	9BostScaffold15774&gmaChr17	1
Bostr.7867s0278	gma_05G042200	631	Bost_gma2181-3b	14BostScaffold7867&gmaChr05	1
Bostr.7867s0278	gma_17G124900	453	Bost_gma2298-0b	10BostScaffold7867&gmaChr17	1
Bostr.15774s0161	gra_001G064100	1987	Bost_gra324-0b	43BostScaffold15774&graChr01	1
Bostr.7867s0278	gra_001G064100	1149	Bost_gra1570-0b	26BostScaffold7867&graChr01	1
Bostr.15774s0161	kafe_Kaladp0674s0041.1	519	Bost_kafe186-5b	13BostScaffold15774&kafeScaffold_674	1
Bostr.7867s0278	kafe_Kaladp0039s0112.1	276	Bost_kafe860-2b	6BostScaffold7867&kafeScaffold_39	1
Bostr.7867s0278	kafe_Kaladp0674s0041.1	473	Bost_kafe888-3b	11BostScaffold7867&kafeScaffold_674	1
Bostr.15774s0161	kala_Kalax.0056s0015.1	275	Bost_kala267-5b	7BostScaffold15774&kalascaffold_56	1
Bostr.7867s0278	kala_Kalax.0056s0015.1	286	Bost_kala1216-4b	7BostScaffold7867&kalascaffold_56	1
Bostr.15774s0161	Lsat4_77480	252	Bost_lac203-2b	6BostScaffold15774&lg_4	1
Bostr.7867s0278	Lsat4_77480	260	Bost_lac966-3b	6BostScaffold7867&lg_4	1
Bostr.7867s0278	Lsat5_13980	376	Bost_lac985-0b	9BostScaffold7867&lg_5	1
Bostr.15774s0161	lal_scaffold2029_5lal	768	Bost_lal324-2b	16BostScaffold15774&lal_scaffold2029	1
Bostr.15774s0161	lja_4g3v1415270.1lja	250	Bost_lja125-2b	6BostScaffold15774&ljachr4	1
Bostr.15774s0161	mes_06G111400	4205	Bost_mes272-4b	90BostScaffold15774&meschr06	1
Bostr.15774s0161	mes_14G059800	3404	Bost_mes273-2b	74BostScaffold15774&meschr14	1
Bostr.7867s0278	mes_06G111400	507	Bost_mes1274-2b	11BostScaffold7867&meschr06	1
Bostr.7867s0278	mes_14G059800	337	Bost_mes1305-2b	8BostScaffold7867&meschr14	1
Bostr.15774s0161	mgu_O00168	328	Bost_mgu218-4b	8BostScaffold15774&mguscaffold_17	1
Bostr.7867s0278	mgu_O00168	471	Bost_mgu1064-4b	11BostScaffold7867&mguscaffold_17	1
Bostr.15774s0161	mlut_fgenesh_masked-scaffold_246-processed-gene-2.72-mRNA-1	263	Bost_mlut382-2b	6BostScaffold15774&mlutscaffold_246	1
Bostr.15774s0161	mtr_4g104700	491	Bost_mtr220-2b	12BostScaffold15774&mtrchr4	1
Bostr.15774s0161	nnu_21973	274	Bost_nnu221-2b	7BostScaffold15774&nnumegascaffold_5	1
Bostr.7867s0278	nnu_02235	366	Bost_nnu1107-1b	9BostScaffold7867&nnumegascaffold_4	1
Bostr.7867s0278	nnu_21973	343	Bost_nnu1109-1b	8BostScaffold7867&nnumegascaffold_5	1
Bostr.15774s0161	pax_00089g01210	769	Bost_pax170-4b	18BostScaffold15774&pax_00089	1
Bostr.7867s0278	pmu_024354	383	Bost_pmu935-2b	9BostScaffold7867&pmuPa7	1
Bostr.15774s0161	ppe_5G164500	345	Bost_ppe172-3b	8BostScaffold15774&ppePp05	1
Bostr.15774s0161	ptr_012G089300	2075	Bost_ptr311-2b	46BostScaffold15774&ptrChr12	1
Bostr.15774s0161	ptr_015G085000	2338	Bost_ptr315-4b	52BostScaffold15774&ptrChr15	1
Bostr.7867s0278	ptr_012G089300	888	Bost_ptr1511-1b	21BostScaffold7867&ptrChr12	1
Bostr.7867s0278	ptr_015G085000	521	Bost_ptr1525-3b	12BostScaffold7867&ptrChr15	1
Bostr.15774s0161	pvu_003G205900	483	Bost_pvu259-2b	11BostScaffold15774&pvuChr03	1
Bostr.7867s0278	pvu_003G205900	633	Bost_pvu1168-3b	14BostScaffold7867&pvuChr03	1
Bostr.15774s0161	rco_30147.t000125	5171	Bost_rco171-5b	112BostScaffold15774&rco30147	1
Bostr.15774s0161	salp_SapurV1A.0792s0030.1	458	Bost_salp250-1b	11BostScaffold15774&salpchr12	1
Bostr.15774s0161	salp_SapurV1A.0011s0700.1	298	Bost_salp257-3b	7BostScaffold15774&salpchr15	1
Bostr.7867s0278	salp_SapurV1A.0792s0030.1	329	Bost_salp1241-1b	8BostScaffold7867&salpchr12	1
Bostr.7867s0278	salp_SapurV1A.0011s0700.1	497	Bost_salp1248-3b	11BostScaffold7867&salpchr15	1
Bostr.15774s0161	sin_1020290	365	Bost_sin201-5b	9BostScaffold15774&sinLG3	1
Bostr.7867s0278	sin_1020273	384	Bost_sin1061-2b	9BostScaffold7867&sinLG3	1
Bostr.15774s0161	spa_c0022_00021	2377	Bost_spa181-35b	50BostScaffold15774&spaSp6	1
Bostr.15774s0161	spa_c0006_01356	1517	Bost_spa183-6b	35BostScaffold15774&spaSp7	1
Bostr.7867s0278	spa_c0006_01356	50415	Bost_spa840-188b	1017BostScaffold7867&spaSp7	1
Bostr.15774s0161	spe_03g031190.1	479	Bost_spe217-4b	12BostScaffold15774&spech03	1
Bostr.15774s0161	stu_00018129	253	Bost_stu185-4b	6BostScaffold15774&stuchr03	1
Bostr.15774s0161	tca_014488	4910	Bost_tca193-0b	107BostScaffold15774&tcascaffold_3	1
Bostr.7867s0278	tca_014488	388	Bost_tca884-0b	9BostScaffold7867&tcascaffold_3	1
Bostr.15774s0161	tha_Th2v26804	2392	Bost_tha283-1b	51BostScaffold15774&thascaffold00041	1
Bostr.7867s0278	tha_Th2v26804	1891	Bost_tha1307-3b	40BostScaffold7867&thascaffold00041	1
Bostr.15774s0161	thh_10027123m	1263	Bost_thh123-2b	29BostScaffold15774&thhscaffold_1	1
Bostr.15774s0161	thh_10014669m	8085	Bost_thh127-31b	167BostScaffold15774&thhscaffold_2	1
Bostr.15774s0161	tpr_gene37580	294	Bost_tpr156-2b	7BostScaffold15774&tpr_LG5	1
Bostr.15774s0161	tsa_Ts7g23460	1416	Bost_tsa161-6b	33BostScaffold15774&tsach7-86	1
Bostr.7867s0278	tsa_Ts7g23460	17939	Bost_tsa791-137b	362BostScaffold7867&tsach7-86	1
Bostr.15774s0161	van_11g07710.1	414	Bost_van187-2b	10BostScaffold15774&van11	1
Bostr.7867s0278	van_11g07710.1	564	Bost_van928-3b	13BostScaffold7867&van11	1
Bostr.15774s0161	vvi_01007624001	543	Bost_vvi172-4b	13BostScaffold15774&vvichr17	1
Bostr.7867s0278	vvi_01007624001	426	Bost_vvi854-3b	10BostScaffold7867&vvichr17	1
bra_C02531	cgr_0888s0033	586	bra_cgr607-1b	12braA03&cgrScaffold888	1
bra_J00661	cgr_0888s0033	429	bra_cgr1803-7b	9braA10&cgrScaffold888	1
bra_A01476	cla_005121	563	bra_cla66-2b	13braA01&claChr3	1
bra_C02531	cla_005121	279	bra_cla358-0b	7braA03&claChr3	1
CquiAUR62001198	bra_A01476	376	bra_Cqui891-0b	9Cquisca_2716&braA01	1
bra_A01476	cru_10027129	326	bra_cru99-6b	8braA01&cruscaffold_8	1
bra_B01594	cru_10027129	1545	bra_cru210-32b	33braA02&cruscaffold_8	1
bra_C02531	cru_10027129	1465	bra_cru296-17b	31braA03&cruscaffold_8	1
bra_J00661	cru_10027129	425	bra_cru947-7b	9braA10&cruscaffold_8	1
Csat104724848	bra_C02531	1385	bra_Csat189-16b	30CsatNC_025686.1&braA03	1
Csat104724848	bra_J00661	408	bra_Csat288-1b	9CsatNC_025686.1&braA10	1
Csat109127062	bra_A01476	32310	bra_Csat1339-252b	662CsatNC_025694.1&braA01	1
Csat104728756	bra_A01476	569	bra_Csat1496-6b	14CsatNC_025695.1&braA01	1
Csat104722509	bra_A01476	30235	bra_Csat1505-249b	620CsatNC_025695.1&braA01	1
Csat104728756	bra_B01594	1468	bra_Csat1546-0b	32CsatNC_025695.1&braA02	1
Csat104728756	bra_C02531	1407	bra_Csat1558-17b	30CsatNC_025695.1&braA03	1
Csat104728756	bra_J00661	422	bra_Csat1722-1b	9CsatNC_025695.1&braA10	1
Csat104730975	bra_C02531	252	bra_Csat1792-1b	7CsatNC_025696.1&braA03	1
Csat104761011	bra_A01476	270	bra_Csat2701-5b	7CsatNC_025702.1&braA01	1
Csat104761011	bra_C02531	1238	bra_Csat2739-17b	27CsatNC_025702.1&braA03	1
Csat104761011	bra_J00661	357	bra_Csat2807-1b	8CsatNC_025702.1&braA10	1
bra_C02531	csi_1g028785	331	bra_csi291-1b	8braA03&csisca00020	1
bra_A01476	fve_09962	403	bra_fve60-2b	10braA01&fveLG4	1
bra_A01476	gma_05G042200	453	bra_gma67-1b	10braA01&gmaChr05	1
bra_A01476	gma_17G124900	416	bra_gma300-0b	9braA01&gmaChr17	1
bra_A01476	gra_001G064100	314	bra_gra17-0b	7braA01&graChr01	1
bra_C02531	gra_001G064100	261	bra_gra518-0b	6braA03&graChr01	1
bra_A01476	kafe_Kaladp0674s0041.1	369	bra_kafe82-3b	9braA01&kafeScaffold_674	1
bra_A01476	Lsat5_13980	274	bra_lac73-0b	7braA01&lg_5	1
bra_C02531	lal_scaffold2029_5lal	489	bra_lal691-1b	10braA03&lal_scaffold2029	1
bra_J00661	lal_scaffold2029_5lal	294	bra_lal2558-4b	6braA10&lal_scaffold2029	1
bra_A01476	mes_06G111400	507	bra_mes79-2b	11braA01&meschr06	1
bra_A01476	mes_14G059800	295	bra_mes163-2b	7braA01&meschr14	1
bra_C02531	mes_06G111400	518	bra_mes513-2b	12braA03&meschr06	1
bra_C02531	mes_14G059800	329	bra_mes635-1b	8braA03&meschr14	1
bra_J00661	mes_06G111400	270	bra_mes1930-4b	7braA10&meschr06	1
bra_A01476	mgu_O00168	390	bra_mgu79-2b	9braA01&mguscaffold_17	1
bra_A01476	nnu_02235	366	bra_nnu100-1b	9braA01&nnumegascaffold_4	1
bra_C02531	pax_00089g01210	300	bra_pax219-1b	8braA03&pax_00089	1
bra_A01476	pmu_024354	384	bra_pmu111-2b	9braA01&pmuPa7	1
bra_A01476	ptr_012G089300	382	bra_ptr182-1b	9braA01&ptrChr12	1
bra_A01476	ptr_015G085000	491	bra_ptr208-2b	11braA01&ptrChr15	1
bra_C02531	ptr_012G089300	347	bra_ptr625-0b	8braA03&ptrChr12	1
bra_A01476	pvu_003G205900	459	bra_pvu54-1b	10braA01&pvuChr03	1
bra_C02531	rco_30147.t000125	486	bra_rco302-3b	12braA03&rco30147	1
bra_J00661	rco_30147.t000125	267	bra_rco1016-5b	7braA10&rco30147	1
bra_A01476	salp_SapurV1A.0792s0030.1	355	bra_salp111-2b	9braA01&salpchr12	1
bra_A01476	salp_SapurV1A.0011s0700.1	447	bra_salp123-2b	10braA01&salpchr15	1
bra_C02531	salp_SapurV1A.0792s0030.1	323	bra_salp383-0b	8braA03&salpchr12	1
bra_A01476	sin_1020273	383	bra_sin85-2b	9braA01&sinLG3	1
bra_A01476	spa_c0006_01356	28936	bra_spa95-342b	587braA01&spaSp7	1
bra_B01594	spa_c0006_01356	252	bra_spa234-5b	6braA02&spaSp7	1
bra_C02531	spa_c0022_00021	2615	bra_spa341-15b	58braA03&spaSp6	1
bra_J00661	spa_c0022_00021	327	bra_spa1214-5b	7braA10&spaSp6	1
bra_A01476	tca_014488	388	bra_tca48-0b	9braA01&tcascaffold_3	1
bra_C02531	tca_014488	403	bra_tca335-0b	10braA03&tcascaffold_3	1
bra_A01476	tha_Th2v26804	1589	bra_tha174-2b	34braA01&thascaffold00041	1
bra_B01594	tha_Th2v26804	585	bra_tha374-12b	13braA02&thascaffold00041	1
bra_C02531	tha_Th2v26804	367	bra_tha636-1b	8braA03&thascaffold00041	1
bra_C02531	thh_10014669m	1306	bra_thh245-16b	28braA03&thhscaffold_2	1
bra_J00661	thh_10014669m	429	bra_thh908-8b	10braA10&thhscaffold_2	1
bra_A01476	tsa_Ts7g23460	15002	bra_tsa125-118b	304braA01&tsach7-86	1
bra_C02531	tsa_Ts7g23460	269	bra_tsa381-5b	7braA03&tsach7-86	1
bra_A01476	van_11g07710.1	394	bra_van35-1b	9braA01&van11	1
bra_A01476	vvi_01007624001	401	bra_vvi40-2b	9braA01&vvichr17	1
bra_C02531	vvi_01007624001	275	bra_vvi308-1b	7braA03&vvichr17	1
can_Capana03g001237	ccle_Ciclev10033654m	785	can_ccle272-10b	20canChr03&cclescaffold_4	1
can_Capana03g001237	cgr_0888s0033	258	can_cgr256-2b	6canChr03&cgrScaffold888	1
can_Capana03g001237	cgy_18405	324	can_cgy286-5b	7canChr03&gyscaffold716.1	1
can_Capana03g001237	cla_005121	976	can_cla236-4b	21canChr03&claChr3	1
can_Capana03g001237	coc_04_g11360	1378	can_coc258-23b	29canChr03&cocchr4	1
can_Capana03g001237	cru_10027129	338	can_cru316-4b	8canChr03&cruscaffold_8	1
can_Capana03g001237	csa_098830	1581	can_csa211-29b	34canChr03&csascaffold00923	1
Csat104724848	can_Capana03g001237	338	can_Csat111-4b	8CsatNC_025686.1&canChr03	1
Csat104728756	can_Capana03g001237	338	can_Csat1064-4b	8CsatNC_025695.1&canChr03	1
Csat104761011	can_Capana03g001237	309	can_Csat1791-3b	7CsatNC_025702.1&canChr03	1
can_Capana03g001237	csi_1g041787	873	can_csi204-11b	21canChr03&csisca00003	1
can_Capana03g001237	csi_1g028785	3807	can_csi226-51b	79canChr03&csisca00020	1
can_Capana03g001237	dca_016446	1541	can_dca311-16b	35canChr03&dcaDCARv2_Chr5	1
can_Capana03g001237	dca_021596	705	can_dca336-14b	15canChr03&dcaDCARv2_Chr6	1
can_Capana03g001237	egr_B00213	2640	can_egr259-26b	58canChr03&egrChr02	1
can_Capana03g001237	frax_FRAEX38873_v2_000068670.1	623	can_frax165-10b	13canChr03&fraxContig1722	1
can_Capana03g001237	fve_09962	1893	can_fve198-18b	41canChr03&fveLG4	1
can_Capana03g001237	gma_05G042200	2298	can_gma553-34b	49canChr03&gmaChr05	1
can_Capana03g001237	gma_17G124900	858	can_gma733-4b	19canChr03&gmaChr17	1
can_Capana03g001237	gra_001G064100	1235	can_gra351-3b	28canChr03&graChr01	1
can_Capana03g001237	HORVU6Hr1G053710	305	can_Horv66-5b	7canChr03&horvchr6H	1
Inil109180080	can_Capana03g001237	611	can_Inil250-11b	13InilNW_017617415.1&canChr03	1
can_Capana03g001237	jcu_4S00320.60jcu	577	can_jcu119-8b	12canChr03&jcu_4S00320	1
can_Capana03g001237	jre_00017067	353	can_jre243-0b	8canChr03&jcf7180001221194	1
can_Capana03g001237	jre_00020365	476	can_jre329-6b	10canChr03&super336	1
can_Capana03g001237	kafe_Kaladp0039s0112.1	525	can_kafe217-9b	12canChr03&kafeScaffold_39	1
can_Capana03g001237	kafe_Kaladp0674s0041.1	941	can_kafe260-16b	22canChr03&kafeScaffold_674	1
can_Capana03g001237	kala_Kalax.0204s0075.1	342	can_kala342-2b	8canChr03&kalascaffold_204	1
can_Capana03g001237	kala_Kalax.0056s0015.1	990	can_kala413-17b	23canChr03&kalascaffold_56	1
can_Capana03g001237	kala_Kalax.0088s0038.1	445	can_kala443-7b	10canChr03&kalascaffold_88	1
can_Capana03g001237	Lsat4_77480	960	can_lac251-17b	21canChr03&lg_4	1
can_Capana03g001237	Lsat5_13980	716	can_lac272-12b	15canChr03&lg_5	1
Lang109362933	can_Capana03g001237	1536	can_Lang684-11b	34LangNC_032020.1&canChr03	1
can_Capana03g001237	lja_4g3v1415270.1lja	1743	can_lja242-29b	38canChr03&ljachr4	1
can_Capana03g001237	lpe_02G18480.1lpe	276	can_lpe100-5b	6canChr03&lpe_2	1
can_Capana03g001237	lus_10041950	375	can_lus368-5b	8canChr03&lusscaffold123	1
can_Capana03g001237	mdo_0000201061	837	can_mdo339-13b	19canChr03&mdochr14	1
can_Capana03g001237	mes_06G111400	3610	can_mes353-43b	76canChr03&meschr06	1
can_Capana03g001237	mes_14G059800	3191	can_mes423-37b	68canChr03&meschr14	1
can_Capana03g001237	mgu_O00168	2711	can_mgu278-41b	57canChr03&mguscaffold_17	1
can_Capana03g001237	mlut_fgenesh_masked-scaffold_246-processed-gene-2.72-mRNA-1	1076	can_mlut533-11b	23canChr03&mlutscaffold_246	1
can_Capana03g001237	mlut_augustus_masked-scaffold_460-processed-gene-1.10-mRNA-1	1147	can_mlut601-20b	24canChr03&mlutscaffold_460	1
Mnot21401928	can_Capana03g001237	880	can_Mnot387-13b	19MnotNW_010363630.1&canChr03	1
can_Capana03g001244	mtr_4g104730	2437	can_mtr290-33b	53canChr03&mtrchr4	1
can_Capana03g001237	nnu_02235	2143	can_nnu270-32b	47canChr03&nnumegascaffold_4	1
can_Capana03g001237	nnu_21973	2600	can_nnu302-34b	56canChr03&nnumegascaffold_5	1
can_Capana03g001237	olea_Oeu044590.1	303	can_olea387-0b	7canChr03&oleachr6	1
can_Capana03g001237	omer_OMERI02G22310.1	274	can_omer63-5b	6canChr03&omer2	1
can_Capana03g001237	osa_LOC_Os02g38230osa	276	can_osa102-5b	6canChr03&osaChr2	1
can_Capana03g001237	pax_00089g01210	3196	can_pax339-59b	65canChr03&pax_00089	1
can_Capana03g001237	pax_00801g00210	314	can_pax420-2b	7canChr03&pax_00801	1
can_Capana03g001237	pbr_001862.1	2165	can_pbr404-43b	45canChr03&pbrChr14	1
Pdac103713555	can_Capana03g001237	326	can_Pdac37-1b	8PdacNW_008246511.1&canChr03	1
can_Capana03g001237	pmu_024354	2596	can_pmu292-21b	56canChr03&pmuPa7	1
can_Capana03g001237	ppe_5G164500	4057	can_ppe277-49b	86canChr03&ppePp05	1
can_Capana03g001237	ptr_012G089300	2296	can_ptr470-17b	50canChr03&ptrChr12	1
can_Capana03g001237	ptr_015G085000	4127	can_ptr513-45b	87canChr03&ptrChr15	1
can_Capana03g001237	pvu_003G205900	2477	can_pvu270-39b	53canChr03&pvuChr03	1
can_Capana03g001237	rco_30147.t000125	3022	can_rco297-56b	62canChr03&rco30147	1
can_Capana03g001237	roc_G14497	1295	can_roc250-23b	27canChr03&rocS0138	1
can_Capana03g001237	salp_SapurV1A.0792s0030.1	1139	can_salp377-1b	26canChr03&salpchr12	1
can_Capana03g001237	salp_SapurV1A.0011s0700.1	3205	can_salp410-42b	68canChr03&salpchr15	1
can_Capana03g001237	sin_1020290	1976	can_sin296-30b	43canChr03&sinLG3	1
can_Capana03g001237	sin_1001700	1170	can_sin384-23b	25canChr03&sinscaffold00155	1
can_Capana03g001237	sit_1G218500	308	can_sit92-5b	7canChr03&sitscaffold_1	1
can_Capana03g001237	sme_01216.1_g00015.1	685	can_sme255-10b	14canChr03&sme_01216.1	1
can_Capana03g001237	spe_03g031190.1	10592	can_spe315-208b	216canChr03&spech03	1
can_Capana03g001237	stu_00018129	4665	can_stu274-86b	95canChr03&stuchr03	1
can_Capana03g001237	tca_014488	2117	can_tca238-4b	46canChr03&tcascaffold_3	1
can_Capana03g001237	tha_Th2v26804	318	can_tha416-3b	7canChr03&thascaffold00041	1
can_Capana03g001237	thh_10027123m	293	can_thh209-3b	7canChr03&thhscaffold_1	1
can_Capana03g001237	thh_10014669m	288	can_thh256-4b	7canChr03&thhscaffold_2	1
can_Capana03g001237	tpr_gene37580	2154	can_tpr258-32b	46canChr03&tpr_LG5	1
can_Capana03g001237	van_11g07710.1	2409	can_van241-37b	51canChr03&van11	1
can_Capana03g001237	vra_0223s00020	1624	can_vra335-32b	34canChr03&vrascaffold_223	1
can_Capana03g001237	vvi_01007624001	3846	can_vvi244-51b	80canChr03&vvichr17	1
Xvis03_220811	can_Capana03g001237	297	can_Xvis466-1b	7Xvis03_scaffold96&canChr03	1
Zjuj107418317	can_Capana03g001237	1534	can_Zjuj254-25b	32ZjujNC_029683.1&canChr03	1
Zjuj107428524	can_Capana03g001244	507	can_Zjuj523-10b	12ZjujNC_029688.1&canChr03	1
can_Capana03g001237	zma_GRMZM2G179294	307	can_zma75-5b	7canChr03&zma5	1
cbac_rna29070	cchi_rna27579	776	cbac_cchi1601-6b	16cbacCM008454.1&cchiCM008441.1	1
cbac_rna29073	ccle_Ciclev10033654m	362	cbac_ccle584-7b	9cbacCM008454.1&cclescaffold_4	1
cbac_rna29070	cgr_2197s0036	313	cbac_cgr278-6b	7cbacCM008454.1&cgrScaffold2197	1
cbac_rna29070	cla_005121	752	cbac_cla526-13b	16cbacCM008454.1&claChr3	1
cbac_rna29070	coc_04_g11360	1656	cbac_coc568-33b	36cbacCM008454.1&cocchr4	1
cbac_rna29070	cru_10005735	364	cbac_cru488-7b	8cbacCM008454.1&cruscaffold_7	1
cbac_rna29070	csa_098830	281	cbac_csa464-3b	6cbacCM008454.1&csascaffold00923	1
Csat104730975	cbac_rna29070	363	cbac_Csat803-7b	8CsatNC_025696.1&cbacCM008454.1	1
cbac_rna29073	csi_1g041787	386	cbac_csi491-7b	9cbacCM008454.1&csisca00003	1
cbac_rna29070	csi_1g028785	1538	cbac_csi501-27b	32cbacCM008454.1&csisca00020	1
cbac_rna29070	dca_016446	841	cbac_dca641-16b	19cbacCM008454.1&dcaDCARv2_Chr5	1
cbac_rna29070	dca_021596	334	cbac_dca656-6b	8cbacCM008454.1&dcaDCARv2_Chr6	1
cbac_rna29070	egr_B00213	1110	cbac_egr575-21b	24cbacCM008454.1&egrChr02	1
cbac_rna29070	frax_FRAEX38873_v2_000068670.1	290	cbac_frax258-2b	6cbacCM008454.1&fraxContig1722	1
cbac_rna29070	fve_09962	1190	cbac_fve496-21b	26cbacCM008454.1&fveLG4	1
cbac_rna29070	gma_05G042200	757	cbac_gma1499-13b	16cbacCM008454.1&gmaChr05	1
cbac_rna29070	gma_17G124900	877	cbac_gma1576-16b	19cbacCM008454.1&gmaChr17	1
cbac_rna29070	gra_001G064100	837	cbac_gra796-16b	19cbacCM008454.1&graChr01	1
cbac_rna29070	jcu_4S00320.60jcu	427	cbac_jcu133-4b	9cbacCM008454.1&jcu_4S00320	1
cbac_rna29073	jre_00017067	570	cbac_jre478-11b	12cbacCM008454.1&jcf7180001221194	1
cbac_rna29070	jre_00020365	282	cbac_jre514-2b	6cbacCM008454.1&super336	1
cbac_rna29070	kafe_Kaladp0039s0112.1	312	cbac_kafe367-5b	7cbacCM008454.1&kafeScaffold_39	1
cbac_rna29070	kafe_Kaladp0674s0041.1	349	cbac_kafe380-6b	8cbacCM008454.1&kafeScaffold_674	1
cbac_rna29070	kala_Kalax.1138s0007.1	263	cbac_kala532-4b	6cbacCM008454.1&kalascaffold_1138	1
cbac_rna29070	kala_Kalax.0204s0075.1	306	cbac_kala543-5b	7cbacCM008454.1&kalascaffold_204	1
cbac_rna29070	kala_Kalax.0056s0015.1	349	cbac_kala570-6b	8cbacCM008454.1&kalascaffold_56	1
cbac_rna29070	Lsat4_77480	334	cbac_lac587-3b	7cbacCM008454.1&lg_4	1
Lang109362933	cbac_rna29070	538	cbac_Lang517-10b	12LangNC_032020.1&cbacCM008454.1	1
cbac_rna29070	lja_4g3v1415270.1lja	555	cbac_lja343-9b	12cbacCM008454.1&ljachr4	1
cbac_rna29070	lpe_04G12900.1lpe	287	cbac_lpe114-6b	7cbacCM008454.1&lpe_4	1
cbac_rna29070	mdo_0000201061	986	cbac_mdo650-18b	23cbacCM008454.1&mdochr14	1
cbac_rna29070	mdo_0000207028	723	cbac_mdo674-16b	17cbacCM008454.1&mdochr6	1
cbac_rna29070	mes_06G111400	1341	cbac_mes782-23b	28cbacCM008454.1&meschr06	1
cbac_rna29070	mes_14G059800	1087	cbac_mes802-20b	24cbacCM008454.1&meschr14	1
cbac_rna29070	mgu_O00168	984	cbac_mgu708-16b	21cbacCM008454.1&mguscaffold_17	1
cbac_rna29070	mlut_fgenesh_masked-scaffold_246-processed-gene-2.72-mRNA-1	997	cbac_mlut1045-16b	21cbacCM008454.1&mlutscaffold_246	1
cbac_rna29070	mlut_augustus_masked-scaffold_460-processed-gene-1.10-mRNA-1	326	cbac_mlut1080-2b	7cbacCM008454.1&mlutscaffold_460	1
Mnot21401928	cbac_rna29070	1142	cbac_Mnot317-19b	24MnotNW_010363630.1&cbacCM008454.1	1
cbac_rna29073	mtr_4g104700	812	cbac_mtr653-16b	18cbacCM008454.1&mtrchr4	1
cbac_rna29070	nnu_02235	1003	cbac_nnu638-19b	22cbacCM008454.1&nnumegascaffold_4	1
cbac_rna29070	nnu_21973	1094	cbac_nnu646-22b	24cbacCM008454.1&nnumegascaffold_5	1
cbac_rna29070	ogl_04G0132300	288	cbac_ogl141-6b	7cbacCM008454.1&ogl4	1
cbac_rna29070	olea_Oeu044590.1	321	cbac_olea526-6b	7cbacCM008454.1&oleachr6	1
cbac_rna29070	osa_LOC_Os04g40410osa	288	cbac_osa145-6b	7cbacCM008454.1&osaChr4	1
cbac_rna29070	pax_00089g01210	3170	cbac_pax783-59b	65cbacCM008454.1&pax_00089	1
cbac_rna29070	pax_00801g00210	379	cbac_pax834-7b	8cbacCM008454.1&pax_00801	1
cbac_rna29070	pbr_001862.1	333	cbac_pbr824-2b	7cbacCM008454.1&pbrChr14	1
Pdac103713555	cbac_rna29070	253	cbac_Pdac19-0b	6PdacNW_008246511.1&cbacCM008454.1	1
Pdac103709961	cbac_rna29070	314	cbac_Pdac192-5b	7PdacNW_008246598.1&cbacCM008454.1	1
cbac_rna29070	pmu_024354	1235	cbac_pmu578-23b	28cbacCM008454.1&pmuPa7	1
cbac_rna29070	ppe_5G164500	1489	cbac_ppe596-28b	33cbacCM008454.1&ppePp05	1
cbac_rna29070	ptr_012G089300	1249	cbac_ptr937-24b	28cbacCM008454.1&ptrChr12	1
cbac_rna29070	ptr_015G085000	1239	cbac_ptr964-25b	27cbacCM008454.1&ptrChr15	1
cbac_rna29070	pvu_003G205900	876	cbac_pvu655-16b	19cbacCM008454.1&pvuChr03	1
cbac_rna29070	rco_30147.t000125	1386	cbac_rco472-24b	29cbacCM008454.1&rco30147	1
cbac_rna29070	roc_G14497	382	cbac_roc460-3b	8cbacCM008454.1&rocS0138	1
cbac_rna29070	salp_SapurV1A.0792s0030.1	1019	cbac_salp692-20b	22cbacCM008454.1&salpchr12	1
cbac_rna29070	salp_SapurV1A.0011s0700.1	1162	cbac_salp714-23b	25cbacCM008454.1&salpchr15	1
cbac_rna29070	sin_1020273	876	cbac_sin704-14b	19cbacCM008454.1&sinLG3	1
cbac_rna29070	sme_01216.1_g00015.1	387	cbac_sme422-3b	8cbacCM008454.1&sme_01216.1	1
cbac_rna29070	spa_c0006_01356	364	cbac_spa509-7b	8cbacCM008454.1&spaSp7	1
cbac_rna29070	spe_03g031190.1	3360	cbac_spe835-63b	69cbacCM008454.1&spech03	1
cbac_rna29070	stu_00018129	679	cbac_stu813-7b	14cbacCM008454.1&stuchr03	1
cbac_rna29070	tca_014488	1514	cbac_tca640-30b	33cbacCM008454.1&tcascaffold_3	1
cbac_rna29070	tha_Th2v26804	535	cbac_tha586-11b	13cbacCM008454.1&thascaffold00041	1
cbac_rna29070	thh_10027123m	311	cbac_thh438-6b	7cbacCM008454.1&thhscaffold_1	1
cbac_rna29070	tpr_gene37580	682	cbac_tpr366-13b	15cbacCM008454.1&tpr_LG5	1
cbac_rna29070	van_11g07710.1	696	cbac_van502-12b	15cbacCM008454.1&van11	1
cbac_rna29070	vvi_01007624001	1523	cbac_vvi583-27b	32cbacCM008454.1&vvichr17	1
Xvis03_220811	cbac_rna29070	361	cbac_Xvis222-1b	8Xvis03_scaffold96&cbacCM008454.1	1
Zjuj107418317	cbac_rna29070	520	cbac_Zjuj249-4b	11ZjujNC_029683.1&cbacCM008454.1	1
Zjuj107428524	cbac_rna29070	425	cbac_Zjuj466-8b	10ZjujNC_029688.1&cbacCM008454.1	1
cchi_rna27579	cla_005121	335	cchi_cla576-3b	7cchiCM008441.1&claChr3	1
cchi_rna27579	coc_04_g11360	461	cchi_coc585-5b	10cchiCM008441.1&cocchr4	1
cchi_rna27579	csa_098830	925	cchi_csa484-3b	20cchiCM008441.1&csascaffold00923	1
cchi_rna27580	csi_1g028785	530	cchi_csi526-5b	11cchiCM008441.1&csisca00020	1
cchi_rna27579	dca_016446	586	cchi_dca745-1b	13cchiCM008441.1&dcaDCARv2_Chr5	1
cchi_rna27579	egr_B00213	1047	cchi_egr629-4b	23cchiCM008441.1&egrChr02	1
cchi_rna27579	frax_FRAEX38873_v2_000068670.1	289	cchi_frax295-2b	6cchiCM008441.1&fraxContig1722	1
cchi_rna27579	fve_09962	470	cchi_fve527-4b	10cchiCM008441.1&fveLG4	1
cchi_rna27579	gma_05G042200	1135	cchi_gma1344-3b	24cchiCM008441.1&gmaChr05	1
cchi_rna27579	gma_17G124900	489	cchi_gma1463-6b	11cchiCM008441.1&gmaChr17	1
cchi_rna27579	gra_001G064100	595	cchi_gra896-11b	14cchiCM008441.1&graChr01	1
cchi_rna27579	jcu_4S00320.60jcu	433	cchi_jcu162-3b	9cchiCM008441.1&jcu_4S00320	1
cchi_rna27579	jre_00020365	284	cchi_jre570-2b	6cchiCM008441.1&super336	1
cchi_rna27579	kafe_Kaladp0039s0112.1	292	cchi_kafe395-1b	7cchiCM008441.1&kafeScaffold_39	1
cchi_rna27579	kafe_Kaladp0674s0041.1	302	cchi_kafe416-4b	7cchiCM008441.1&kafeScaffold_674	1
cchi_rna27579	kala_Kalax.0204s0075.1	266	cchi_kala616-3b	6cchiCM008441.1&kalascaffold_204	1
cchi_rna27579	kala_Kalax.0056s0015.1	262	cchi_kala649-3b	6cchiCM008441.1&kalascaffold_56	1
cchi_rna27579	Lsat4_77480	801	cchi_lac670-6b	18cchiCM008441.1&lg_4	1
Lang109362933	cchi_rna27579	1079	cchi_Lang614-8b	24LangNC_032020.1&cchiCM008441.1	1
cchi_rna27579	lja_4g3v1415270.1lja	336	cchi_lja396-3b	7cchiCM008441.1&ljachr4	1
cchi_rna27579	lus_10041950	281	cchi_lus834-1b	6cchiCM008441.1&lusscaffold123	1
cchi_rna27579	mdo_0000201061	451	cchi_mdo680-4b	10cchiCM008441.1&mdochr14	1
cchi_rna27579	mdo_0000207028	1080	cchi_mdo715-5b	24cchiCM008441.1&mdochr6	1
cchi_rna27579	mes_06G111400	1529	cchi_mes877-3b	32cchiCM008441.1&meschr06	1
cchi_rna27579	mes_14G059800	1366	cchi_mes903-5b	29cchiCM008441.1&meschr14	1
cchi_rna27579	mgu_O00168	1211	cchi_mgu748-3b	26cchiCM008441.1&mguscaffold_17	1
cchi_rna27579	mgu_D02025	578	cchi_mgu763-1b	14cchiCM008441.1&mguscaffold_4	1
cchi_rna27579	mlut_fgenesh_masked-scaffold_246-processed-gene-2.72-mRNA-1	383	cchi_mlut1134-3b	8cchiCM008441.1&mlutscaffold_246	1
cchi_rna27579	mlut_augustus_masked-scaffold_460-processed-gene-1.10-mRNA-1	379	cchi_mlut1173-3b	8cchiCM008441.1&mlutscaffold_460	1
Mnot21401928	cchi_rna27579	525	cchi_Mnot357-4b	11MnotNW_010363630.1&cchiCM008441.1	1
cchi_rna27580	mtr_4g104700	386	cchi_mtr641-5b	8cchiCM008441.1&mtrchr4	1
cchi_rna27579	nnu_02235	280	cchi_nnu697-3b	6cchiCM008441.1&nnumegascaffold_4	1
cchi_rna27579	olea_Oeu044590.1	276	cchi_olea593-5b	6cchiCM008441.1&oleachr6	1
cchi_rna27579	pax_00089g01210	2192	cchi_pax856-5b	45cchiCM008441.1&pax_00089	1
cchi_rna27579	pbr_001862.1	382	cchi_pbr874-2b	8cchiCM008441.1&pbrChr14	1
cchi_rna27579	pmu_024354	433	cchi_pmu628-3b	9cchiCM008441.1&pmuPa7	1
cchi_rna27579	ppe_5G164500	481	cchi_ppe654-4b	10cchiCM008441.1&ppePp05	1
cchi_rna27579	ptr_012G089300	316	cchi_ptr1042-4b	7cchiCM008441.1&ptrChr12	1
cchi_rna27579	ptr_015G085000	1619	cchi_ptr1060-4b	34cchiCM008441.1&ptrChr15	1
cchi_rna27579	pvu_003G205900	1379	cchi_pvu720-7b	30cchiCM008441.1&pvuChr03	1
cchi_rna27579	rco_30147.t000125	533	cchi_rco511-5b	11cchiCM008441.1&rco30147	1
cchi_rna27579	roc_G14497	432	cchi_roc495-3b	9cchiCM008441.1&rocS0138	1
cchi_rna27580	salp_SapurV1A.0011s0700.1	278	cchi_salp796-4b	6cchiCM008441.1&salpchr15	1
cchi_rna27579	sin_1020273	421	cchi_sin759-3b	9cchiCM008441.1&sinLG3	1
cchi_rna27579	sin_1001700	689	cchi_sin787-1b	15cchiCM008441.1&sinscaffold00155	1
cchi_rna27579	sme_01216.1_g00015.1	437	cchi_sme446-3b	9cchiCM008441.1&sme_01216.1	1
cchi_rna27579	spe_03g031190.1	677	cchi_spe867-7b	14cchiCM008441.1&spech03	1
cchi_rna27579	stu_00018129	661	cchi_stu840-5b	14cchiCM008441.1&stuchr03	1
cchi_rna27579	tca_014488	384	cchi_tca698-4b	8cchiCM008441.1&tcascaffold_3	1
cchi_rna27579	tha_Th2v26804	301	cchi_tha665-5b	7cchiCM008441.1&thascaffold00041	1
cchi_rna27579	tpr_gene37580	1104	cchi_tpr445-4b	24cchiCM008441.1&tpr_LG5	1
cchi_rna27579	van_11g07710.1	1364	cchi_van555-7b	30cchiCM008441.1&van11	1
cchi_rna27579	vra_0223s00020	934	cchi_vra653-1b	20cchiCM008441.1&vrascaffold_223	1
cchi_rna27579	vvi_01007624001	536	cchi_vvi637-4b	11cchiCM008441.1&vvichr17	1
Zjuj107418317	cchi_rna27579	531	cchi_Zjuj304-5b	11ZjujNC_029683.1&cchiCM008441.1	1
ccle_Ciclev10033654m	coc_04_g11360	697	ccle_coc269-11b	18cclescaffold_4&cocchr4	1
ccle_Ciclev10033654m	csi_1g041787	26762	ccle_csi286-150b	545cclescaffold_4&csisca00003	1
ccle_Ciclev10033654m	csi_1g028785	994	ccle_csi299-13b	24cclescaffold_4&csisca00020	1
ccle_Ciclev10033654m	egr_B00213	312	ccle_egr377-7b	8cclescaffold_4&egrChr02	1
ccle_Ciclev10033654m	fve_09962	352	ccle_fve288-6b	8cclescaffold_4&fveLG4	1
ccle_Ciclev10033654m	gma_17G124900	412	ccle_gma854-9b	11cclescaffold_4&gmaChr17	1
Inil109157472	ccle_Ciclev10033654m	273	ccle_Inil784-0b	6InilNW_017619210.1&cclescaffold_4	1
ccle_Ciclev10033654m	lja_4g3v1415270.1lja	365	ccle_lja337-4b	9cclescaffold_4&ljachr4	1
ccle_Ciclev10033654m	lpe_02G18480.1lpe	272	ccle_lpe264-0b	6cclescaffold_4&lpe_2	1
ccle_Ciclev10033654m	lpe_04G12900.1lpe	257	ccle_lpe284-0b	6cclescaffold_4&lpe_4	1
ccle_Ciclev10033654m	mes_06G111400	1081	ccle_mes474-16b	26cclescaffold_4&meschr06	1
ccle_Ciclev10033654m	mes_14G059800	968	ccle_mes548-14b	24cclescaffold_4&meschr14	1
ccle_Ciclev10033654m	mgu_O00168	550	ccle_mgu400-6b	14cclescaffold_4&mguscaffold_17	1
ccle_Ciclev10033654m	mlut_fgenesh_masked-scaffold_246-processed-gene-2.72-mRNA-1	352	ccle_mlut850-5b	9cclescaffold_4&mlutscaffold_246	1
ccle_Ciclev10033654m	mlut_augustus_masked-scaffold_460-processed-gene-1.10-mRNA-1	285	ccle_mlut902-2b	7cclescaffold_4&mlutscaffold_460	1
Mnot21401928	ccle_Ciclev10033654m	377	ccle_Mnot593-7b	9MnotNW_010363630.1&cclescaffold_4	1
ccle_Ciclev10033654m	msin_Misin11G115100.1	370	ccle_msin325-3b	9cclescaffold_4&msinChr11	1
ccle_Ciclev10033654m	mtr_4g104700	873	ccle_mtr385-12b	22cclescaffold_4&mtrchr4	1
ccle_Ciclev10033654m	nnu_02235	12090	ccle_nnu286-84b	257cclescaffold_4&nnumegascaffold_4	1
ccle_Ciclev10033654m	omer_OMERI04G13620.1	263	ccle_omer190-4b	6cclescaffold_4&omer4	1
ccle_Ciclev10033654m	orgl_OGLUM04G16150.1	415	ccle_orgl259-4b	10cclescaffold_4&orgl4	1
ccle_Ciclev10033654m	oru_ORUFI04G17590.1oru	424	ccle_oru267-4b	10cclescaffold_4&oru4	1
ccle_Ciclev10033654m	osa_LOC_Os04g40410osa	421	ccle_osa290-4b	10cclescaffold_4&osaChr4	1
ccle_Ciclev10033654m	pax_00089g01210	864	ccle_pax465-9b	21cclescaffold_4&pax_00089	1
Pdac103713555	ccle_Ciclev10033654m	608	ccle_Pdac61-1b	14PdacNW_008246511.1&cclescaffold_4	1
Pdac103709961	ccle_Ciclev10033654m	665	ccle_Pdac495-11b	14PdacNW_008246598.1&cclescaffold_4	1
ccle_Ciclev10033654m	pvu_003G205900	726	ccle_pvu433-10b	19cclescaffold_4&pvuChr03	1
ccle_Ciclev10033654m	roc_G14497	272	ccle_roc358-2b	7cclescaffold_4&rocS0138	1
ccle_Ciclev10033654m	sbi_004G202400	744	ccle_sbi265-12b	18cclescaffold_4&sbiChr04	1
ccle_Ciclev10033654m	sbi_006G121200	421	ccle_sbi274-4b	10cclescaffold_4&sbiChr06	1
ccle_Ciclev10033654m	sin_1020290	395	ccle_sin397-6b	11cclescaffold_4&sinLG3	1
ccle_Ciclev10033654m	sin_1026575	4940	ccle_sin436-92b	103cclescaffold_4&sinLG8	1
ccle_Ciclev10033654m	sit_1G218500	825	ccle_sit235-13b	20cclescaffold_4&sitscaffold_1	1
ccle_Ciclev10033654m	spo_13G0039300	470	ccle_spo290-8b	10cclescaffold_4&spopseudo13	1
ccle_Ciclev10033654m	tca_014488	897	ccle_tca300-19b	21cclescaffold_4&tcascaffold_3	1
ccle_Ciclev10033654m	tpr_gene37580	619	ccle_tpr430-6b	16cclescaffold_4&tpr_LG5	1
ccle_Ciclev10033654m	van_11g07710.1	778	ccle_van399-10b	20cclescaffold_4&van11	1
ccle_Ciclev10033654m	vra_0223s00020	363	ccle_vra459-1b	9cclescaffold_4&vrascaffold_223	1
Xvis03_220812	ccle_Ciclev10033654m	508	ccle_Xvis805-4b	12Xvis03_scaffold96&cclescaffold_4	1
Zjuj107418317	ccle_Ciclev10033654m	360	ccle_Zjuj438-5b	9ZjujNC_029683.1&cclescaffold_4	1
Zjuj107428524	ccle_Ciclev10033654m	5206	ccle_Zjuj749-95b	108ZjujNC_029688.1&cclescaffold_4	1
ccle_Ciclev10033654m	zma_GRMZM2G179294	255	ccle_zma177-1b	6cclescaffold_4&zma5	1
cgr_2197s0036	cla_005121	670	cgr_cla273-12b	15cgrScaffold2197&claChr3	1
cgr_0888s0033	cla_005121	500	cgr_cla760-10b	11cgrScaffold888&claChr3	1
cgr_2197s0036	coc_04_g11360	421	cgr_coc254-6b	10cgrScaffold2197&cocchr4	1
CquiAUR62001198	cgr_2197s0036	376	cgr_Cqui663-0b	9Cquisca_2716&cgrScaffold2197	1
cgr_2197s0036	cru_10005735	2093	cgr_cru385-32b	42cgrScaffold2197&cruscaffold_7	1
cgr_2197s0036	cru_10027129	471	cgr_cru386-8b	11cgrScaffold2197&cruscaffold_8	1
cgr_0888s0033	cru_10027129	1743	cgr_cru1098-31b	35cgrScaffold888&cruscaffold_8	1
cgr_2197s0036	csa_098830	288	cgr_csa252-1b	6cgrScaffold2197&csascaffold00923	1
Csat104724848	cgr_2197s0036	373	cgr_Csat181-0b	9CsatNC_025686.1&cgrScaffold2197	1
Csat104724848	cgr_0888s0033	1568	cgr_Csat263-3b	32CsatNC_025686.1&cgrScaffold888	1
Csat104728756	cgr_2197s0036	432	cgr_Csat1720-2b	10CsatNC_025695.1&cgrScaffold2197	1
Csat104728756	cgr_0888s0033	1432	cgr_Csat1895-3b	29CsatNC_025695.1&cgrScaffold888	1
Csat104730975	cgr_2197s0036	1931	cgr_Csat1954-28b	39CsatNC_025696.1&cgrScaffold2197	1
Csat104761011	cgr_2197s0036	457	cgr_Csat2896-1b	11CsatNC_025702.1&cgrScaffold2197	1
Csat104761011	cgr_0888s0033	1266	cgr_Csat2965-3b	26CsatNC_025702.1&cgrScaffold888	1
cgr_2197s0036	csi_1g028785	522	cgr_csi269-7b	12cgrScaffold2197&csisca00020	1
cgr_0888s0033	csi_1g028785	579	cgr_csi727-9b	13cgrScaffold888&csisca00020	1
cgr_2197s0036	cync_Ccrd_003482	260	cgr_cync106-5b	6cgrScaffold2197&cyncCM009740.1	1
cgr_2197s0036	dca_016446	464	cgr_dca285-10b	11cgrScaffold2197&dcaDCARv2_Chr5	1
cgr_2197s0036	dca_021596	442	cgr_dca286-6b	10cgrScaffold2197&dcaDCARv2_Chr6	1
cgr_0888s0033	dca_016446	337	cgr_dca777-6b	8cgrScaffold888&dcaDCARv2_Chr5	1
cgr_2197s0036	egr_B00213	374	cgr_egr282-6b	9cgrScaffold2197&egrChr02	1
cgr_0888s0033	frax_FRAEX38873_v2_000040520.1	277	cgr_frax156-5b	6cgrScaffold888&fraxContig138	1
cgr_2197s0036	fve_09962	402	cgr_fve246-7b	10cgrScaffold2197&fveLG4	1
cgr_2197s0036	gma_05G042200	682	cgr_gma692-11b	15cgrScaffold2197&gmaChr05	1
cgr_2197s0036	gma_17G124900	504	cgr_gma696-10b	11cgrScaffold2197&gmaChr17	1
cgr_0888s0033	gma_05G042200	441	cgr_gma1880-8b	10cgrScaffold888&gmaChr05	1
cgr_0888s0033	gma_17G124900	409	cgr_gma1882-8b	9cgrScaffold888&gmaChr17	1
cgr_2197s0036	gra_001G064100	574	cgr_gra456-12b	13cgrScaffold2197&graChr01	1
cgr_0888s0033	gra_001G064100	502	cgr_gra1251-10b	11cgrScaffold888&graChr01	1
cgr_2197s0036	kafe_Kaladp0039s0112.1	275	cgr_kafe179-3b	6cgrScaffold2197&kafeScaffold_39	1
cgr_2197s0036	kafe_Kaladp0674s0041.1	396	cgr_kafe180-6b	9cgrScaffold2197&kafeScaffold_674	1
cgr_0888s0033	kafe_Kaladp0674s0041.1	254	cgr_kafe542-3b	6cgrScaffold888&kafeScaffold_674	1
cgr_2197s0036	kala_Kalax.0056s0015.1	250	cgr_kala241-2b	6cgrScaffold2197&kalascaffold_56	1
cgr_2197s0036	Lsat4_77480	311	cgr_lac244-3b	7cgrScaffold2197&lg_4	1
cgr_2197s0036	Lsat5_13980	324	cgr_lac245-7b	8cgrScaffold2197&lg_5	1
cgr_0888s0033	lal_scaffold2029_5lal	789	cgr_lal1397-14b	16cgrScaffold888&lal_scaffold2029	1
cgr_2197s0036	lja_4g3v1415270.1lja	276	cgr_lja143-3b	6cgrScaffold2197&ljachr4	1
cgr_2197s0036	mes_14G059800	284	cgr_mes439-4b	7cgrScaffold2197&meschr14	1
cgr_0888s0033	mes_06G111400	814	cgr_mes1169-15b	18cgrScaffold888&meschr06	1
cgr_0888s0033	mes_14G059800	568	cgr_mes1170-11b	13cgrScaffold888&meschr14	1
cgr_2197s0036	mgu_O00168	351	cgr_mgu298-3b	8cgrScaffold2197&mguscaffold_17	1
cgr_2197s0036	mlut_fgenesh_masked-scaffold_246-processed-gene-2.72-mRNA-1	414	cgr_mlut405-6b	9cgrScaffold2197&mlutscaffold_246	1
Mnot21401928	cgr_2197s0036	260	cgr_Mnot355-5b	6MnotNW_010363630.1&cgrScaffold2197	1
cgr_2197s0036	mtr_4g104730	437	cgr_mtr289-6b	10cgrScaffold2197&mtrchr4	1
cgr_0888s0033	mtr_4g104700	453	cgr_mtr775-9b	11cgrScaffold888&mtrchr4	1
cgr_2197s0036	nnu_02235	315	cgr_nnu316-6b	8cgrScaffold2197&nnumegascaffold_4	1
cgr_0888s0033	nnu_21973	275	cgr_nnu916-4b	7cgrScaffold888&nnumegascaffold_5	1
cgr_2197s0036	pax_00089g01210	342	cgr_pax182-5b	8cgrScaffold2197&pax_00089	1
cgr_2197s0036	pax_00801g00210	290	cgr_pax184-4b	6cgrScaffold2197&pax_00801	1
cgr_0888s0033	pax_00089g01210	443	cgr_pax573-8b	11cgrScaffold888&pax_00089	1
cgr_2197s0036	pmu_024354	383	cgr_pmu289-6b	9cgrScaffold2197&pmuPa7	1
cgr_0888s0033	pmu_024354	254	cgr_pmu790-2b	6cgrScaffold888&pmuPa7	1
cgr_2197s0036	ppe_5G164500	427	cgr_ppe308-6b	10cgrScaffold2197&ppePp05	1
cgr_0888s0033	ppe_5G164500	345	cgr_ppe848-4b	8cgrScaffold888&ppePp05	1
cgr_2197s0036	ptr_012G089300	899	cgr_ptr475-19b	21cgrScaffold2197&ptrChr12	1
cgr_2197s0036	ptr_015G085000	521	cgr_ptr477-8b	12cgrScaffold2197&ptrChr15	1
cgr_0888s0033	ptr_012G089300	677	cgr_ptr1327-14b	15cgrScaffold888&ptrChr12	1
cgr_0888s0033	ptr_015G085000	837	cgr_ptr1328-16b	19cgrScaffold888&ptrChr15	1
cgr_2197s0036	pvu_003G205900	684	cgr_pvu353-11b	15cgrScaffold2197&pvuChr03	1
cgr_0888s0033	pvu_003G205900	443	cgr_pvu944-8b	10cgrScaffold888&pvuChr03	1
cgr_2197s0036	rco_30147.t000125	489	cgr_rco233-8b	11cgrScaffold2197&rco30147	1
cgr_0888s0033	rco_30147.t000125	872	cgr_rco675-16b	20cgrScaffold888&rco30147	1
cgr_2197s0036	salp_SapurV1A.0792s0030.1	329	cgr_salp339-6b	8cgrScaffold2197&salpchr12	1
cgr_2197s0036	salp_SapurV1A.0011s0700.1	497	cgr_salp341-7b	11cgrScaffold2197&salpchr15	1
cgr_0888s0033	salp_SapurV1A.0792s0030.1	475	cgr_salp990-10b	11cgrScaffold888&salpchr12	1
cgr_2197s0036	sin_1020290	384	cgr_sin321-6b	9cgrScaffold2197&sinLG3	1
cgr_2197s0036	spa_c0006_01356	1889	cgr_spa411-27b	38cgrScaffold2197&spaSp7	1
cgr_0888s0033	spa_c0022_00021	883	cgr_spa1167-15b	18cgrScaffold888&spaSp6	1
cgr_2197s0036	spe_03g031190.1	369	cgr_spe287-6b	9cgrScaffold2197&spech03	1
cgr_0888s0033	spe_03g031190.1	397	cgr_spe783-7b	10cgrScaffold888&spech03	1
cgr_2197s0036	tca_014488	388	cgr_tca323-8b	9cgrScaffold2197&tcascaffold_3	1
cgr_0888s0033	tca_014488	837	cgr_tca861-18b	19cgrScaffold888&tcascaffold_3	1
cgr_2197s0036	tha_Th2v26804	763	cgr_tha494-12b	16cgrScaffold2197&thascaffold00041	1
cgr_0888s0033	tha_Th2v26804	481	cgr_tha1420-9b	10cgrScaffold888&thascaffold00041	1
cgr_2197s0036	thh_10027123m	2127	cgr_thh360-32b	43cgrScaffold2197&thhscaffold_1	1
cgr_0888s0033	thh_10014669m	1341	cgr_thh1020-24b	28cgrScaffold888&thhscaffold_2	1
cgr_0888s0033	tpr_gene37580	260	cgr_tpr476-4b	6cgrScaffold888&tpr_LG5	1
cgr_2197s0036	van_11g07710.1	564	cgr_van262-9b	13cgrScaffold2197&van11	1
cgr_0888s0033	van_11g07710.1	427	cgr_van716-8b	10cgrScaffold888&van11	1
cgr_2197s0036	vvi_01007624001	426	cgr_vvi266-6b	10cgrScaffold2197&vvichr17	1
cgr_0888s0033	vvi_01007624001	511	cgr_vvi771-8b	12cgrScaffold888&vvichr17	1
coc_04_g11360	cgy_18405	378	cgy_coc427-1b	8cocchr4&gyscaffold716.1	1
csa_098830	cgy_18405	339	cgy_csa150-5b	7csascaffold00923&gyscaffold716.1	1
csi_1g028785	cgy_18405	440	cgy_csi396-1b	9csisca00020&gyscaffold716.1	1
egr_B00213	cgy_18405	340	cgy_egr158-0b	7egrChr02&gyscaffold716.1	1
fve_09962	cgy_18405	485	cgy_fve367-8b	10fveLG4&gyscaffold716.1	1
cgy_02455	hel_Ha17_00010635	284	cgy_hel72-5b	6gyscaffold3.1&helHa17	1
cgy_18405	jcu_4S00320.60jcu	391	cgy_jcu128-1b	8gyscaffold716.1&jcu_4S00320	1
cgy_18405	jre_00020365	344	cgy_jre694-1b	7gyscaffold716.1&super336	1
cgy_18405	kala_Kalax.0056s0015.1	282	cgy_kala683-1b	6gyscaffold716.1&kalascaffold_56	1
cgy_18405	Lsat4_77480	286	cgy_lac644-1b	6gyscaffold716.1&lg_4	1
cgy_18405	mdo_0000201061	370	cgy_mdo773-1b	8gyscaffold716.1&mdochr14	1
cgy_02455	mes_14G059800	311	cgy_mes589-6b	7gyscaffold3.1&meschr14	1
cgy_18405	mes_06G111400	376	cgy_mes1102-2b	8gyscaffold716.1&meschr06	1
cgy_18405	mgu_O00168	337	cgy_mgu798-1b	7gyscaffold716.1&mguscaffold_17	1
cgy_18405	mlut_fgenesh_masked-scaffold_246-processed-gene-2.72-mRNA-1	291	cgy_mlut1225-1b	6gyscaffold716.1&mlutscaffold_246	1
cgy_18405	mlut_augustus_masked-scaffold_460-processed-gene-1.10-mRNA-1	385	cgy_mlut1226-1b	8gyscaffold716.1&mlutscaffold_460	1
cgy_18405	nnu_02235	282	cgy_nnu863-1b	6gyscaffold716.1&nnumegascaffold_4	1
cgy_02455	pax_00089g01210	257	cgy_pax289-5b	6gyscaffold3.1&pax_00089	1
cgy_18405	pax_00089g01210	366	cgy_pax553-2b	8gyscaffold716.1&pax_00089	1
cgy_18405	pbr_001862.1	339	cgy_pbr1119-0b	7gyscaffold716.1&pbrChr14	1
Pdac103713555	cgy_02455	396	cgy_Pdac25-3b	9PdacNW_008246511.1&gyscaffold3.1	1
cgy_18405	pmu_024354	440	cgy_pmu781-1b	9gyscaffold716.1&pmuPa7	1
cgy_18405	ppe_5G164500	441	cgy_ppe814-1b	9gyscaffold716.1&ppePp05	1
cgy_02455	ptr_015G085000	308	cgy_ptr726-6b	7gyscaffold3.1&ptrChr15	1
cgy_18405	ptr_012G089300	365	cgy_ptr1349-1b	8gyscaffold716.1&ptrChr12	1
cgy_18405	ptr_015G085000	318	cgy_ptr1350-2b	7gyscaffold716.1&ptrChr15	1
cgy_18405	rco_30147.t000125	463	cgy_rco677-2b	10gyscaffold716.1&rco30147	1
cgy_18405	roc_G14497	335	cgy_roc613-1b	7gyscaffold716.1&rocS0138	1
cgy_18405	salp_SapurV1A.0011s0700.1	280	cgy_salp991-1b	6gyscaffold716.1&salpchr15	1
cgy_18405	sin_1020290	374	cgy_sin831-1b	8gyscaffold716.1&sinLG3	1
cgy_18405	spe_03g031190.1	332	cgy_spe732-1b	7gyscaffold716.1&spech03	1
cgy_18405	stu_00018129	329	cgy_stu637-1b	7gyscaffold716.1&stuchr03	1
cgy_02455	tca_014488	296	cgy_tca459-6b	7gyscaffold3.1&tcascaffold_3	1
cgy_18405	tha_Th2v26804	393	cgy_tha1449-2b	8gyscaffold716.1&thascaffold00041	1
cgy_02455	vvi_01007624001	252	cgy_vvi403-5b	6gyscaffold3.1&vvichr17	1
cgy_18405	vvi_01007624001	403	cgy_vvi750-2b	9gyscaffold716.1&vvichr17	1
Zjuj107418317	cgy_18405	287	cgy_Zjuj284-4b	6ZjujNC_029683.1&gyscaffold716.1	1
Zjuj107428524	cgy_02455	1243	cgy_Zjuj568-17b	26ZjujNC_029688.1&gyscaffold3.1	1
cla_005121	coc_04_g11360	428	cla_coc304-4b	9claChr3&cocchr4	1
cla_005121	cru_10005735	722	cla_cru441-2b	16claChr3&cruscaffold_7	1
cla_005121	cru_10027129	958	cla_cru447-0b	21claChr3&cruscaffold_8	1
cla_005121	csa_098830	445	cla_csa293-4b	9claChr3&csascaffold00923	1
Csat104724848	cla_005121	838	cla_Csat158-0b	19CsatNC_025686.1&claChr3	1
Csat104730975	cla_005121	772	cla_Csat1555-14b	17CsatNC_025696.1&claChr3	1
Csat104761011	cla_005121	989	cla_Csat2302-0b	22CsatNC_025702.1&claChr3	1
cla_005121	csi_1g041787	422	cla_csi347-0b	10claChr3&csisca00003	1
cla_005121	csi_1g028785	1292	cla_csi374-5b	27claChr3&csisca00020	1
cla_005121	cync_Ccrd_003482	624	cla_cync304-0b	15claChr3&cyncCM009740.1	1
cla_005121	dca_016446	1382	cla_dca456-1b	30claChr3&dcaDCARv2_Chr5	1
cla_005121	dca_021596	910	cla_dca462-3b	20claChr3&dcaDCARv2_Chr6	1
cla_005121	egr_B00213	1237	cla_egr363-2b	27claChr3&egrChr02	1
cla_005121	frax_FRAEX38873_v2_000040520.1	495	cla_frax207-0b	11claChr3&fraxContig138	1
cla_005121	frax_FRAEX38873_v2_000068670.1	297	cla_frax212-3b	6claChr3&fraxContig1722	1
cla_005121	fve_09962	1006	cla_fve367-5b	22claChr3&fveLG4	1
cla_005121	gma_05G042200	1240	cla_gma797-2b	26claChr3&gmaChr05	1
cla_005121	gma_17G124900	1199	cla_gma906-1b	25claChr3&gmaChr17	1
cla_005121	gra_001G064100	1604	cla_gra561-1b	34claChr3&graChr01	1
cla_005121	jcu_4S00320.60jcu	439	cla_jcu94-5b	9claChr3&jcu_4S00320	1
cla_005121	jre_00020365	344	cla_jre469-4b	7claChr3&super336	1
cla_005121	kafe_Kaladp0674s0041.1	859	cla_kafe453-3b	19claChr3&kafeScaffold_674	1
cla_005121	kala_Kalax.0204s0075.1	369	cla_kala698-2b	8claChr3&kalascaffold_204	1
cla_005121	kala_Kalax.0056s0015.1	415	cla_kala746-3b	9claChr3&kalascaffold_56	1
cla_005121	Lsat4_77480	561	cla_lac398-3b	12claChr3&lg_4	1
cla_005121	lal_scaffold2029_5lal	407	cla_lal354-0b	9claChr3&lal_scaffold2029	1
Lang109362933	cla_005121	1256	cla_Lang846-25b	27LangNC_032020.1&claChr3	1
cla_005121	lja_4g3v1415270.1lja	315	cla_lja283-2b	7claChr3&ljachr4	1
cla_005121	mac_09_01900.1mac	341	cla_mac254-1b	8claChr3&macchr09	1
cla_005121	mdo_0000201061	435	cla_mdo566-5b	10claChr3&mdochr14	1
cla_005121	mes_06G111400	2501	cla_mes493-5b	53claChr3&meschr06	1
cla_005121	mes_14G059800	2058	cla_mes530-2b	44claChr3&meschr14	1
cla_005121	mgu_O00168	483	cla_mgu418-5b	10claChr3&mguscaffold_17	1
cla_005121	mlut_fgenesh_masked-scaffold_246-processed-gene-2.72-mRNA-1	344	cla_mlut751-4b	7claChr3&mlutscaffold_246	1
cla_005121	mlut_augustus_masked-scaffold_460-processed-gene-1.10-mRNA-1	335	cla_mlut790-4b	7claChr3&mlutscaffold_460	1
Mnot21401928	cla_005121	446	cla_Mnot543-6b	10MnotNW_010363630.1&claChr3	1
cla_005121	mtr_4g104700	1049	cla_mtr392-2b	23claChr3&mtrchr4	1
cla_005121	olea_Oeu044590.1	366	cla_olea489-0b	8claChr3&oleachr6	1
cla_005121	pax_00089g01210	908	cla_pax367-4b	19claChr3&pax_00089	1
cla_005121	pbr_001862.1	385	cla_pbr663-5b	8claChr3&pbrChr14	1
Pdac103713555	cla_005121	321	cla_Pdac54-1b	7PdacNW_008246511.1&claChr3	1
cla_005121	pmu_024354	388	cla_pmu409-5b	8claChr3&pmuPa7	1
cla_005121	ppe_5G164500	2966	cla_ppe340-6b	64claChr3&ppePp05	1
cla_005121	ptr_012G089300	2543	cla_ptr625-4b	55claChr3&ptrChr12	1
cla_005121	ptr_015G085000	2624	cla_ptr635-2b	56claChr3&ptrChr15	1
cla_005121	pvu_003G205900	1143	cla_pvu444-2b	24claChr3&pvuChr03	1
cla_005121	rco_30147.t000125	3090	cla_rco382-5b	66claChr3&rco30147	1
cla_005121	roc_G14497	373	cla_roc357-5b	8claChr3&rocS0138	1
cla_005121	salp_SapurV1A.0792s0030.1	1159	cla_salp551-0b	26claChr3&salpchr12	1
cla_005121	salp_SapurV1A.0011s0700.1	2304	cla_salp559-2b	51claChr3&salpchr15	1
cla_005121	sbi_004G202400	293	cla_sbi198-1b	7claChr3&sbiChr04	1
cla_005121	sin_1020273	588	cla_sin424-5b	13claChr3&sinLG3	1
cla_005121	sme_01216.1_g00016.1	294	cla_sme134-3b	6claChr3&sme_01216.1	1
cla_005121	spa_c0022_00021	314	cla_spa443-0b	7claChr3&spaSp6	1
cla_005121	spe_03g031190.1	892	cla_spe393-4b	19claChr3&spech03	1
cla_005121	stu_00018129	434	cla_stu370-4b	9claChr3&stuchr03	1
cla_005121	tca_014488	2997	cla_tca323-2b	64claChr3&tcascaffold_3	1
cla_005121	tha_Th2v26804	1121	cla_tha602-3b	24claChr3&thascaffold00041	1
cla_005121	thh_10027123m	764	cla_thh382-2b	17claChr3&thhscaffold_1	1
cla_005121	thh_10014669m	823	cla_thh411-0b	19claChr3&thhscaffold_2	1
cla_005121	tpr_gene37580	613	cla_tpr386-2b	13claChr3&tpr_LG5	1
cla_005121	tsa_Ts7g23460	768	cla_tsa432-2b	17claChr3&tsach7-86	1
cla_005121	van_11g07710.1	1228	cla_van389-2b	26claChr3&van11	1
cla_005121	vvi_01007624001	1279	cla_vvi347-5b	27claChr3&vvichr17	1
Zjuj107418317	cla_005121	479	cla_Zjuj382-5b	10ZjujNC_029683.1&claChr3	1
CquiAUR62001198	coc_04_g11360	2094	coc_Cqui562-0b	44Cquisca_2716&cocchr4	1
CquiAUR62022130	coc_04_g11360	884	coc_Cqui978-18b	19Cquisca_4319&cocchr4	1
coc_04_g11360	cru_10005735	426	coc_cru410-7b	10cocchr4&cruscaffold_7	1
coc_04_g11360	csa_098830	849	coc_csa361-4b	18cocchr4&csascaffold00923	1
Csat104730975	coc_04_g11360	420	coc_Csat1220-7b	10CsatNC_025696.1&cocchr4	1
coc_04_g11360	csi_1g041787	724	coc_csi290-10b	18cocchr4&csisca00003	1
coc_04_g11360	csi_1g028785	3226	coc_csi303-42b	67cocchr4&csisca00020	1
coc_04_g11360	dca_016446	533	coc_dca413-2b	12cocchr4&dcaDCARv2_Chr5	1
coc_04_g11360	dca_021596	732	coc_dca424-1b	16cocchr4&dcaDCARv2_Chr6	1
coc_04_g11360	egr_B00213	2197	coc_egr342-35b	48cocchr4&egrChr02	1
coc_04_g11360	frax_FRAEX38873_v2_000068670.1	623	coc_frax507-2b	13cocchr4&fraxContig1722	1
coc_04_g11360	fve_09962	2441	coc_fve323-30b	52cocchr4&fveLG4	1
coc_04_g11360	gma_05G042200	2033	coc_gma784-27b	44cocchr4&gmaChr05	1
coc_04_g11360	gma_17G124900	391	coc_gma854-3b	8cocchr4&gmaChr17	1
coc_04_g11360	gra_001G064100	1612	coc_gra555-32b	36cocchr4&graChr01	1
coc_04_g11360	HORVU6Hr1G053710	353	coc_Horv176-1b	8cocchr4&horvchr6H	1
Inil109180080	coc_04_g11360	598	coc_Inil194-11b	13InilNW_017617415.1&cocchr4	1
coc_04_g11360	jcu_4S00320.60jcu	727	coc_jcu296-5b	15cocchr4&jcu_4S00320	1
coc_04_g11360	jre_00017067	649	coc_jre561-13b	14cocchr4&jcf7180001221194	1
coc_04_g11360	jre_00020365	472	coc_jre598-3b	10cocchr4&super336	1
coc_04_g11360	kafe_Kaladp0039s0112.1	354	coc_kafe459-1b	8cocchr4&kafeScaffold_39	1
coc_04_g11360	kafe_Kaladp0674s0041.1	918	coc_kafe485-4b	20cocchr4&kafeScaffold_674	1
coc_04_g11360	kala_Kalax.0204s0075.1	319	coc_kala890-4b	7cocchr4&kalascaffold_204	1
coc_04_g11360	kala_Kalax.0056s0015.1	920	coc_kala946-4b	20cocchr4&kalascaffold_56	1
coc_04_g11360	kala_Kalax.0088s0038.1	405	coc_kala975-1b	9cocchr4&kalascaffold_88	1
coc_04_g11360	Lsat4_77480	1114	coc_lac413-3b	24cocchr4&lg_4	1
coc_04_g11360	Lsat5_13980	558	coc_lac433-1b	12cocchr4&lg_5	1
Lang109362933	coc_04_g11360	625	coc_Lang673-4b	14LangNC_032020.1&cocchr4	1
coc_04_g11360	lja_4g3v1415270.1lja	1110	coc_lja316-3b	24cocchr4&ljachr4	1
coc_04_g11360	lpe_02G18480.1lpe	255	coc_lpe311-1b	6cocchr4&lpe_2	1
coc_04_g11360	lus_10041950	347	coc_lus721-3b	8cocchr4&lusscaffold123	1
coc_04_g11360	mdo_0000201061	1959	coc_mdo600-28b	44cocchr4&mdochr14	1
coc_04_g11360	mdo_0000207028	722	coc_mdo645-16b	17cocchr4&mdochr6	1
coc_04_g11360	mes_06G111400	3733	coc_mes410-58b	79cocchr4&meschr06	1
coc_04_g11360	mes_14G059800	3409	coc_mes425-56b	73cocchr4&meschr14	1
coc_04_g11360	mgu_O00168	2253	coc_mgu341-22b	47cocchr4&mguscaffold_17	1
coc_04_g11360	mgu_D02025	288	coc_mgu351-5b	6cocchr4&mguscaffold_4	1
coc_04_g11360	mlut_fgenesh_masked-scaffold_246-processed-gene-2.72-mRNA-1	1419	coc_mlut911-20b	30cocchr4&mlutscaffold_246	1
coc_04_g11360	mlut_augustus_masked-scaffold_460-processed-gene-1.10-mRNA-1	1211	coc_mlut943-3b	25cocchr4&mlutscaffold_460	1
Mnot21401928	coc_04_g11360	1179	coc_Mnot480-21b	25MnotNW_010363630.1&cocchr4	1
coc_04_g11360	mtr_4g104700	1980	coc_mtr381-25b	44cocchr4&mtrchr4	1
coc_04_g11360	nnu_02235	2254	coc_nnu298-31b	49cocchr4&nnumegascaffold_4	1
coc_04_g11360	obar_OBART04G16220.1	648	coc_obar279-10b	16cocchr4&obar4	1
coc_04_g11360	ogl_04G0132300	699	coc_ogl279-12b	17cocchr4&ogl4	1
coc_04_g11360	omer_OMERI02G22310.1	294	coc_omer217-1b	7cocchr4&omer2	1
coc_04_g11360	omer_OMERI04G13620.1	432	coc_omer221-10b	11cocchr4&omer4	1
coc_04_g11360	orgl_OGLUM04G16150.1	697	coc_orgl289-11b	17cocchr4&orgl4	1
coc_04_g11360	oru_ORUFI04G17590.1oru	695	coc_oru296-11b	17cocchr4&oru4	1
coc_04_g11360	osa_LOC_Os02g38230osa	296	coc_osa317-1b	7cocchr4&osaChr2	1
coc_04_g11360	osa_LOC_Os04g40410osa	741	coc_osa321-12b	18cocchr4&osaChr4	1
coc_04_g11360	pax_00089g01210	3147	coc_pax564-43b	66cocchr4&pax_00089	1
coc_04_g11360	pax_00801g00210	486	coc_pax603-8b	11cocchr4&pax_00801	1
coc_04_g11360	pbr_001862.1	1229	coc_pbr622-2b	26cocchr4&pbrChr14	1
Pdac103713555	coc_04_g11360	449	coc_Pdac49-1b	11PdacNW_008246511.1&cocchr4	1
Pdac103709961	coc_04_g11360	300	coc_Pdac419-5b	7PdacNW_008246598.1&cocchr4	1
coc_04_g11360	pmu_024354	4258	coc_pmu360-66b	91cocchr4&pmuPa7	1
coc_04_g11360	ppe_5G164500	4285	coc_ppe260-66b	91cocchr4&ppePp05	1
coc_04_g11360	ptr_012G089300	3509	coc_ptr530-56b	76cocchr4&ptrChr12	1
coc_04_g11360	ptr_015G085000	4049	coc_ptr545-66b	86cocchr4&ptrChr15	1
coc_04_g11360	pvu_003G205900	1095	coc_pvu434-3b	23cocchr4&pvuChr03	1
coc_04_g11360	rco_30147.t000125	4646	coc_rco364-70b	98cocchr4&rco30147	1
coc_04_g11360	roc_G14497	1252	coc_roc355-3b	26cocchr4&rocS0138	1
coc_04_g11360	salp_SapurV1A.0792s0030.1	2004	coc_salp555-42b	44cocchr4&salpchr12	1
coc_04_g11360	salp_SapurV1A.0011s0700.1	2810	coc_salp572-43b	60cocchr4&salpchr15	1
coc_04_g11360	sin_1020273	1899	coc_sin374-20b	40cocchr4&sinLG3	1
coc_04_g11360	sin_1001700	683	coc_sin402-2b	15cocchr4&sinscaffold00155	1
coc_04_g11360	sme_01216.1_g00015.1	387	coc_sme250-2b	8cocchr4&sme_01216.1	1
coc_04_g11360	sol_084270_ater.t1	416	coc_sol92-8b	9cocchr4&solscaffold14217	1
coc_04_g11360	spe_03g031190.1	3115	coc_spe345-42b	66cocchr4&spech03	1
coc_04_g11360	spo_13G0039300	310	coc_spo279-6b	7cocchr4&spopseudo13	1
coc_04_g11360	stu_00018129	1401	coc_stu386-5b	29cocchr4&stuchr03	1
coc_04_g11360	tca_014488	3686	coc_tca281-73b	78cocchr4&tcascaffold_3	1
coc_04_g11360	tha_Th2v26804	386	coc_tha633-2b	8cocchr4&thascaffold00041	1
coc_04_g11360	thh_10027123m	419	coc_thh344-6b	10cocchr4&thhscaffold_1	1
coc_04_g11360	tpr_gene37580	1642	coc_tpr447-17b	36cocchr4&tpr_LG5	1
coc_04_g11360	van_11g07710.1	2060	coc_van434-26b	45cocchr4&van11	1
coc_04_g11360	vra_0223s00020	915	coc_vra441-1b	19cocchr4&vrascaffold_223	1
coc_04_g11360	vvi_01007624001	3128	coc_vvi319-40b	65cocchr4&vvichr17	1
Xvis03_220811	coc_04_g11360	460	coc_Xvis810-1b	11Xvis03_scaffold96&cocchr4	1
Zjuj107418317	coc_04_g11360	1492	coc_Zjuj361-24b	31ZjujNC_029683.1&cocchr4	1
Zjuj107428524	coc_04_g11360	771	coc_Zjuj656-17b	19ZjujNC_029688.1&cocchr4	1
CquiAUR62001198	CquiAUR62022130	2699	Cqui495-23b	55Cquisca_2716&Cquisca_4319	1
CquiAUR62001198	cru_10005735	427	Cqui_cru762-0b	10Cquisca_2716&cruscaffold_7	1
CquiAUR62001198	Csat104730975	427	Cqui_Csat2141-0b	10Cquisca_2716&CsatNC_025696.1	1
CquiAUR62001198	egr_B00213	1435	Cqui_egr749-0b	30Cquisca_2716&egrChr02	1
CquiAUR62022130	egr_B00213	804	Cqui_egr1294-16b	17Cquisca_4319&egrChr02	1
CquiAUR62001198	fve_09962	1453	Cqui_fve608-0b	31Cquisca_2716&fveLG4	1
CquiAUR62022130	fve_09962	803	Cqui_fve1070-16b	17Cquisca_4319&fveLG4	1
CquiAUR62001198	gra_001G064100	931	Cqui_gra1095-0b	20Cquisca_2716&graChr01	1
CquiAUR62022130	gra_001G064100	338	Cqui_gra1893-6b	8Cquisca_4319&graChr01	1
CquiAUR62001198	jre_00017067	706	Cqui_jre890-0b	15Cquisca_2716&jcf7180001221194	1
CquiAUR62001198	mdo_0000207028	821	Cqui_mdo1040-0b	19Cquisca_2716&mdochr6	1
CquiAUR62022130	mdo_0000207028	436	Cqui_mdo1735-9b	10Cquisca_4319&mdochr6	1
CquiAUR62001198	mes_06G111400	1785	Cqui_mes994-0b	37Cquisca_2716&meschr06	1
CquiAUR62001198	mes_14G059800	1379	Cqui_mes1014-0b	29Cquisca_2716&meschr14	1
CquiAUR62022130	mes_06G111400	507	Cqui_mes1688-10b	11Cquisca_4319&meschr06	1
CquiAUR62022130	mes_14G059800	608	Cqui_mes1693-12b	13Cquisca_4319&meschr14	1
CquiAUR62001198	mtr_4g104700	1174	Cqui_mtr741-0b	25Cquisca_2716&mtrchr4	1
CquiAUR62022130	mtr_4g104700	556	Cqui_mtr1304-11b	12Cquisca_4319&mtrchr4	1
CquiAUR62001198	pax_00089g01210	1594	Cqui_pax777-0b	33Cquisca_2716&pax_00089	1
CquiAUR62022130	pax_00089g01210	710	Cqui_pax1338-14b	15Cquisca_4319&pax_00089	1
CquiAUR62001198	pmu_024354	1756	Cqui_pmu720-0b	37Cquisca_2716&pmuPa7	1
CquiAUR62022130	pmu_024354	849	Cqui_pmu1214-17b	18Cquisca_4319&pmuPa7	1
CquiAUR62001198	rco_30147.t000125	1935	Cqui_rco669-0b	40Cquisca_2716&rco30147	1
CquiAUR62022130	rco_30147.t000125	707	Cqui_rco1117-14b	15Cquisca_4319&rco30147	1
CquiAUR62001198	salp_SapurV1A.0792s0030.1	1269	Cqui_salp1011-0b	27Cquisca_2716&salpchr12	1
CquiAUR62001198	salp_SapurV1A.0011s0700.1	1646	Cqui_salp1013-0b	35Cquisca_2716&salpchr15	1
CquiAUR62022130	salp_SapurV1A.0011s0700.1	551	Cqui_salp1701-11b	12Cquisca_4319&salpchr15	1
CquiAUR62001198	sin_1020273	900	Cqui_sin793-0b	19Cquisca_2716&sinLG3	1
CquiAUR62022130	sin_1020273	553	Cqui_sin1365-11b	12Cquisca_4319&sinLG3	1
CquiAUR62001198	sly_03g112100.2sly	1735	Cqui_sly749-0b	36Cquisca_2716&slych03	1
CquiAUR62022130	sly_03g112100.2sly	704	Cqui_sly1294-14b	15Cquisca_4319&slych03	1
CquiAUR62001198	sol_084270_ater.t1	1180	Cqui_sol331-4b	24Cquisca_2716&solscaffold14217	1
CquiAUR62022130	sol_084270_ater.t1	1116	Cqui_sol590-18b	23Cquisca_4319&solscaffold14217	1
CquiAUR62001198	spe_03g031200.1	1681	Cqui_spe732-0b	35Cquisca_2716&spech03	1
CquiAUR62022130	spe_03g031200.1	653	Cqui_spe1247-13b	14Cquisca_4319&spech03	1
CquiAUR62001198	stu_00018129	379	Cqui_stu682-0b	8Cquisca_2716&stuchr03	1
CquiAUR62022130	stu_00018129	331	Cqui_stu1157-6b	7Cquisca_4319&stuchr03	1
CquiAUR62001198	Xvis03_220811	434	Cqui_Xvis602-0b	10Cquisca_2716&Xvis03_scaffold96	1
CquiAUR62001198	Zjuj107418317	425	Cqui_Zjuj821-0b	9Cquisca_2716&ZjujNC_029683.1	1
CquiAUR62022130	Zjuj107418317	274	Cqui_Zjuj1396-5b	6Cquisca_4319&ZjujNC_029683.1	1
cru_10005735	cru_10027129	573	cru178-7b	14cruscaffold_7&cruscaffold_8	1
Csat104724848	cru_10027129	20318	cru_Csat108-112b	417CsatNC_025686.1&cruscaffold_8	1
Csat109127062	cru_10027129	421	cru_Csat653-7b	10CsatNC_025694.1&cruscaffold_8	1
Csat104728756	cru_10005735	619	cru_Csat737-6b	15CsatNC_025695.1&cruscaffold_7	1
Csat104728756	cru_10027129	74229	cru_Csat746-183b	1508CsatNC_025695.1&cruscaffold_8	1
Csat104722509	cru_10027129	418	cru_Csat762-7b	10CsatNC_025695.1&cruscaffold_8	1
Csat104730975	cru_10005735	84070	cru_Csat802-1245b	1706CsatNC_025696.1&cruscaffold_7	1
Csat104730975	cru_10027129	561	cru_Csat833-7b	14CsatNC_025696.1&cruscaffold_8	1
Csat104761011	cru_10005735	549	cru_Csat1157-5b	14CsatNC_025702.1&cruscaffold_7	1
Csat104761011	cru_10027129	95529	cru_Csat1161-590b	1944CsatNC_025702.1&cruscaffold_8	1
cru_10005735	csi_1g028785	523	cru_csi667-8b	12cruscaffold_7&csisca00020	1
cru_10027129	csi_1g028785	610	cru_csi768-4b	14cruscaffold_8&csisca00020	1
cru_10005735	dca_016446	514	cru_dca989-11b	12cruscaffold_7&dcaDCARv2_Chr5	1
cru_10005735	dca_021596	393	cru_dca1005-6b	9cruscaffold_7&dcaDCARv2_Chr6	1
cru_10027129	dca_016446	1026	cru_dca1136-1b	23cruscaffold_8&dcaDCARv2_Chr5	1
cru_10027129	dca_021596	505	cru_dca1159-3b	12cruscaffold_8&dcaDCARv2_Chr6	1
cru_10005735	egr_B00213	426	cru_egr772-7b	10cruscaffold_7&egrChr02	1
cru_10027129	frax_FRAEX38873_v2_000040520.1	315	cru_frax232-0b	7cruscaffold_8&fraxContig138	1
cru_10005735	fve_09962	456	cru_fve686-8b	11cruscaffold_7&fveLG4	1
cru_10005735	gma_05G042200	682	cru_gma1782-12b	15cruscaffold_7&gmaChr05	1
cru_10005735	gma_17G124900	555	cru_gma1993-11b	12cruscaffold_7&gmaChr17	1
cru_10027129	gma_05G042200	530	cru_gma2080-3b	12cruscaffold_8&gmaChr05	1
cru_10027129	gma_17G124900	407	cru_gma2266-0b	9cruscaffold_8&gmaChr17	1
cru_10005735	gra_001G064100	1199	cru_gra1213-26b	27cruscaffold_7&graChr01	1
cru_10027129	gra_001G064100	1896	cru_gra1475-0b	41cruscaffold_8&graChr01	1
cru_10005735	kafe_Kaladp0039s0112.1	275	cru_kafe755-3b	6cruscaffold_7&kafeScaffold_39	1
cru_10005735	kafe_Kaladp0674s0041.1	470	cru_kafe798-7b	11cruscaffold_7&kafeScaffold_674	1
cru_10027129	kafe_Kaladp0674s0041.1	509	cru_kafe924-5b	13cruscaffold_8&kafeScaffold_674	1
cru_10005735	kala_Kalax.0056s0015.1	251	cru_kala1115-2b	6cruscaffold_7&kalascaffold_56	1
cru_10027129	kala_Kalax.0056s0015.1	268	cru_kala1279-5b	7cruscaffold_8&kalascaffold_56	1
cru_10005735	Lsat4_77480	311	cru_lac814-3b	7cruscaffold_7&lg_4	1
cru_10005735	Lsat5_13980	325	cru_lac819-7b	8cruscaffold_7&lg_5	1
cru_10027129	Lsat4_77500	252	cru_lac943-2b	6cruscaffold_8&lg_4	1
cru_10027129	lal_scaffold2029_5lal	834	cru_lal1504-2b	17cruscaffold_8&lal_scaffold2029	1
cru_10027129	lja_4g3v1415270.1lja	250	cru_lja630-2b	6cruscaffold_8&ljachr4	1
cru_10005735	mes_14G059800	336	cru_mes1092-5b	8cruscaffold_7&meschr14	1
cru_10027129	mes_06G111400	6007	cru_mes1194-4b	129cruscaffold_8&meschr06	1
cru_10027129	mes_14G059800	5167	cru_mes1246-2b	111cruscaffold_8&meschr14	1
cru_10005735	mgu_O00168	471	cru_mgu876-7b	11cruscaffold_7&mguscaffold_17	1
cru_10027129	mgu_O00168	328	cru_mgu1000-4b	8cruscaffold_8&mguscaffold_17	1
cru_10005735	mlut_fgenesh_masked-scaffold_246-processed-gene-2.72-mRNA-1	464	cru_mlut1410-7b	10cruscaffold_7&mlutscaffold_246	1
cru_10027129	mlut_fgenesh_masked-scaffold_246-processed-gene-2.72-mRNA-1	264	cru_mlut1666-2b	6cruscaffold_8&mlutscaffold_246	1
Mnot21401928	cru_10005735	311	cru_Mnot448-6b	7MnotNW_010363630.1&cruscaffold_7	1
cru_10005735	mtr_4g104730	437	cru_mtr817-7b	10cruscaffold_7&mtrchr4	1
cru_10027129	mtr_4g104700	491	cru_mtr974-2b	12cruscaffold_8&mtrchr4	1
cru_10005735	nnu_02235	366	cru_nnu940-7b	9cruscaffold_7&nnumegascaffold_4	1
cru_10027129	nnu_21973	273	cru_nnu1092-2b	7cruscaffold_8&nnumegascaffold_5	1
cru_10005735	pax_00089g01210	393	cru_pax687-6b	9cruscaffold_7&pax_00089	1
cru_10005735	pax_00801g00210	290	cru_pax763-4b	6cruscaffold_7&pax_00801	1
cru_10027129	pax_00089g01210	719	cru_pax799-4b	17cruscaffold_8&pax_00089	1
cru_10005735	pmu_024354	434	cru_pmu827-7b	10cruscaffold_7&pmuPa7	1
cru_10005735	ppe_5G164500	480	cru_ppe719-7b	11cruscaffold_7&ppePp05	1
cru_10027129	ppe_5G164500	345	cru_ppe825-3b	8cruscaffold_8&ppePp05	1
cru_10005735	ptr_012G089300	567	cru_ptr1305-11b	13cruscaffold_7&ptrChr12	1
cru_10005735	ptr_015G085000	572	cru_ptr1323-9b	13cruscaffold_7&ptrChr15	1
cru_10027129	ptr_012G089300	1969	cru_ptr1472-2b	44cruscaffold_8&ptrChr12	1
cru_10027129	ptr_015G085000	2332	cru_ptr1501-4b	52cruscaffold_8&ptrChr15	1
cru_10005735	pvu_003G205900	684	cru_pvu987-12b	15cruscaffold_7&pvuChr03	1
cru_10027129	pvu_003G205900	481	cru_pvu1136-2b	11cruscaffold_8&pvuChr03	1
cru_10005735	rco_30147.t000125	566	cru_rco677-9b	13cruscaffold_7&rco30147	1
cru_10027129	rco_30147.t000125	5874	cru_rco765-5b	127cruscaffold_8&rco30147	1
cru_10005735	salp_SapurV1A.0792s0030.1	380	cru_salp1083-7b	9cruscaffold_7&salpchr12	1
cru_10005735	salp_SapurV1A.0011s0700.1	498	cru_salp1091-8b	11cruscaffold_7&salpchr15	1
cru_10027129	salp_SapurV1A.0792s0030.1	506	cru_salp1226-1b	12cruscaffold_8&salpchr12	1
cru_10027129	salp_SapurV1A.0011s0700.1	298	cru_salp1254-3b	7cruscaffold_8&salpchr15	1
cru_10005735	sin_1020290	435	cru_sin871-7b	10cruscaffold_7&sinLG3	1
cru_10027129	sin_1020290	365	cru_sin1007-5b	9cruscaffold_8&sinLG3	1
cru_10027129	sly_03g112100.2sly	452	cru_sly989-4b	11cruscaffold_8&slych03	1
cru_10005735	spa_c0006_01356	58862	cru_spa598-796b	1190cruscaffold_7&spaSp7	1
cru_10027129	spa_c0022_00021	2416	cru_spa660-35b	51cruscaffold_8&spaSp6	1
cru_10027129	spa_c0006_01356	1986	cru_spa665-6b	46cruscaffold_8&spaSp7	1
cru_10005735	spe_03g031190.1	420	cru_spe805-7b	10cruscaffold_7&spech03	1
cru_10027129	spe_03g031200.1	478	cru_spe948-4b	12cruscaffold_8&spech03	1
cru_10005735	tca_014488	439	cru_tca733-9b	10cruscaffold_7&tcascaffold_3	1
cru_10027129	tca_014488	7069	cru_tca833-0b	154cruscaffold_8&tcascaffold_3	1
cru_10005735	tha_Th2v26804	1892	cru_tha987-36b	40cruscaffold_7&thascaffold00041	1
cru_10027129	tha_Th2v26804	4042	cru_tha1105-1b	87cruscaffold_8&thascaffold00041	1
cru_10005735	thh_10027123m	97489	cru_thh326-1248b	1976cruscaffold_7&thhscaffold_1	1
cru_10027129	thh_10027123m	1775	cru_thh402-2b	41cruscaffold_8&thhscaffold_1	1
cru_10027129	thh_10014669m	40246	cru_thh426-31b	821cruscaffold_8&thhscaffold_2	1
cru_10027129	tpr_gene37580	295	cru_tpr700-2b	7cruscaffold_8&tpr_LG5	1
cru_10027129	tsa_Ts7g23460	1933	cru_tsa662-6b	45cruscaffold_8&tsach7-86	1
cru_10005735	van_11g07710.1	564	cru_van774-10b	13cruscaffold_7&van11	1
cru_10027129	van_11g07710.1	463	cru_van915-2b	11cruscaffold_8&van11	1
cru_10005735	vvi_01007624001	477	cru_vvi714-7b	11cruscaffold_7&vvichr17	1
cru_10027129	vvi_01007624001	543	cru_vvi825-4b	13cruscaffold_8&vvichr17	1
[truncated: 3,462 more rows]
