# Supplementary material for: Phylogenomic and Microsynteny Analysis Provides Evidence of Genome Arrangements of High-Affinity Nitrate Transporter Gene Families of Plants
Source: Int J Mol Sci. 2021 Dec 3;22(23):13036. doi: 10.3390/ijms222313036 (PMC8658032; doi:10.3390/ijms222313036)
Supplement: Supplementary file 1 [file ijms-22-13036-s001.zip › TableS5.xlsx]

## Sheet: OG1
OG1 (589 seq)	Reference gene Arabidopsis	sp	group	order	family	species
ppa_Pp3c16_10420V3.1		ppa	Bryophytes	Funariales	Funariaceae	Physcomitrella patens
ppa_Pp3c19_10820V3.1		ppa	Bryophytes	Funariales	Funariaceae	Physcomitrella patens
ppa_Pp3c19_10950V3.1		ppa	Bryophytes	Funariales	Funariaceae	Physcomitrella patens
ppa_Pp3c19_21550V3.1		ppa	Bryophytes	Funariales	Funariaceae	Physcomitrella patens
ppa_Pp3c22_21970V3.1		ppa	Bryophytes	Funariales	Funariaceae	Physcomitrella patens
ppa_Pp3c22_21990V3.1		ppa	Bryophytes	Funariales	Funariaceae	Physcomitrella patens
ppa_Pp3c22_5710V3.1		ppa	Bryophytes	Funariales	Funariaceae	Physcomitrella patens
ppa_Pp3c22_9060V3.1		ppa	Bryophytes	Funariales	Funariaceae	Physcomitrella patens
ppa_Pp3c7_13340V3.1		ppa	Bryophytes	Funariales	Funariaceae	Physcomitrella patens
smoe_136730		smoe	Lycophytes	Selaginellales	Selaginellaceae	Selaginella moellendorffii
smoe_168278		smoe	Lycophytes	Selaginellales	Selaginellaceae	Selaginella moellendorffii
aal_AALBA5B916342P1		aal	Gymnosperms	Pinales	Pinaceae	Abies Alba
aal_AALBA5B959582P1		aal	Gymnosperms	Pinales	Pinaceae	Abies Alba
pica_MA_28035g0010		pica	Gymnosperms	Pinales	Pinaceae	Picea abies
pica_MA_80387g0010		pica	Gymnosperms	Pinales	Pinaceae	Picea abies
atr_scaffold00140.55atr		atr	Basal Angiosperms	Amborellales	Amborellaceae	Amborella trichopoda
bcei_evm.model.Scaffold1059.10		atr	Basal Angiosperms	Amborellales	Amborellaceae	Amborella trichopoda
cka_CKAN_02077000		cka	Magnoliids	Laurales	Lauraceae	Cinnamomum kanehirae
aco_010201		aco	Monocots	Poales	Bromeliaceae	Ananas comosus
Aoff109850163		Aoff	Monocots	Asparagales	Asparagaceae	Asparagus officinalis
Aoff109850165		Aoff	Monocots	Dioscoreales	Asparagaceae	Asparagus officinalis
bdi_Bradi2g26210		bdi	Monocots	Poales	Poaceae	Brachypodium distachyon
bdi_Bradi3g01250		bdi	Monocots	Zingiberales	Poaceae	Brachypodium distachyon
bdi_Bradi3g01270		bdi	Monocots	Proteales	Poaceae	Brachypodium distachyon
bdi_Bradi3g01277		bdi	Monocots	Ranunculales	Poaceae	Brachypodium distachyon
bdi_Bradi3g01290		bdi	Monocots	Saxifragales	Poaceae	Brachypodium distachyon
dal_Dioal.01G033700.1		dal	Monocots	Dioscoreales	Dioscoreaceae	Dioscorea alata
dal_Dioal.11G091800.1		dal	Monocots	Dioscoreales	Dioscoreaceae	Dioscorea alata
HORVU6Hr1G005580		Horv	Monocots	Poales	Poaceae	Hordeum vulgare
HORVU6Hr1G005590		Horv	Monocots	Poales	Poaceae	Hordeum vulgare
HORVU6Hr1G005600		Horv	Monocots	Poales	Poaceae	Hordeum vulgare
HORVU6Hr1G005720		Horv	Monocots	Poales	Poaceae	Hordeum vulgare
HORVU6Hr1G005770		Horv	Monocots	Poales	Poaceae	Hordeum vulgare
HORVU6Hr1G005780		Horv	Monocots	Poales	Poaceae	Hordeum vulgare
HORVU6Hr1G005930		Horv	Monocots	Poales	Poaceae	Hordeum vulgare
HORVU7Hr1G098550		Horv	Monocots	Poales	Poaceae	Hordeum vulgare
lpe_02G00790.1lpe		lpe	Monocots	Poales	Poaceae	Leersia perrieri
lpe_02G00800.1lpe		lpe	Monocots	Poales	Poaceae	Leersia perrieri
lpe_02G14810.1lpe		lpe	Monocots	Poales	Poaceae	Leersia perrieri
mac_08_13030.1mac		mac	Monocots	Zingiberales	Musaceae	Musa acuminata
mac_11_01880.1mac		mac	Monocots	Zingiberales	Musaceae	Musa acuminata
msin_Misin07G010200.1		msin	Monocots	Poales	Poaceae	Miscanthus sinensis
msin_Misin07G010400.1		msin	Monocots	Poales	Poaceae	Miscanthus sinensis
msin_Misin07G010500.1		msin	Monocots	Poales	Poaceae	Miscanthus sinensis
msin_Misin08G007200.1		msin	Monocots	Poales	Poaceae	Miscanthus sinensis
msin_Misin08G007300.1		msin	Monocots	Poales	Poaceae	Miscanthus sinensis
obar_OBART02G00930.1		obar	Monocots	Poales	Poaceae	Oryza barthii
obar_OBART02G00940.1		obar	Monocots	Poales	Poaceae	Oryza barthii
omer_OMERI02G00420.1		omer	Monocots	Poales	Poaceae	Oryza meridionalis
omer_OMERI02G00430.1		omer	Monocots	Poales	Poaceae	Oryza meridionalis
orgl_OGLUM02G00870.1		orgl	Monocots	Poales	Poaceae	Oryza glumaepatula
orgl_OGLUM02G00880.1		orgl	Monocots	Poales	Poaceae	Oryza glumaepatula
oru_ORUFI02G00970.1oru		oru	Monocots	Poales	Poaceae	Oryza rufipogon
osa_LOC_Os02g02170osa		osa	Monocots	Poales	Poaceae	Oryza sativa
osa_LOC_Os02g02190osa		osa	Monocots	Poales	Poaceae	Oryza sativa
Pdac103696931		Pdac	Monocots	Arecales	Arecaceae	Phoenix dactylifera
sbi_004G009200		sbi	Monocots	Poales	Poaceae	Sorghum bicolor
sbi_004G009400		sbi	Monocots	Poales	Poaceae	Sorghum bicolor
sbi_004G009500		sbi	Monocots	Poales	Poaceae	Sorghum bicolor
sit_1G114900		sit	Monocots	Poales	Poaceae	Setaria italica
sit_1G115400		sit	Monocots	Poales	Poaceae	Setaria italica
sit_1G115700		sit	Monocots	Poales	Poaceae	Setaria italica
sit_1G115800		sit	Monocots	Poales	Poaceae	Setaria italica
sit_1G116000		sit	Monocots	Poales	Poaceae	Setaria italica
sit_1G116100		sit	Monocots	Poales	Poaceae	Setaria italica
tae_Traes_2AS_F7094CC33		tae	Monocots	Poales	Poaceae	Triticum aestivum
tae_Traes_6AS_1BCEA0268		tae	Monocots	Poales	Poaceae	Triticum aestivum
tae_Traes_6AS_30CDEE8CD		tae	Monocots	Poales	Poaceae	Triticum aestivum
tae_Traes_6AS_39A6DF8B2		tae	Monocots	Poales	Poaceae	Triticum aestivum
tae_Traes_6AS_45F232F62		tae	Monocots	Poales	Poaceae	Triticum aestivum
tae_Traes_6AS_4F2C76340		tae	Monocots	Poales	Poaceae	Triticum aestivum
tae_Traes_6AS_68E7D6C38		tae	Monocots	Poales	Poaceae	Triticum aestivum
tae_Traes_6AS_9477059DE		tae	Monocots	Poales	Poaceae	Triticum aestivum
tae_Traes_6AS_DEE944C72		tae	Monocots	Poales	Poaceae	Triticum aestivum
tae_Traes_6AS_E2D749DA7		tae	Monocots	Poales	Poaceae	Triticum aestivum
tae_Traes_6AS_EE0AB7C42		tae	Monocots	Poales	Poaceae	Triticum aestivum
tae_Traes_6AS_EE0AB7C421		tae	Monocots	Poales	Poaceae	Triticum aestivum
tae_Traes_6AS_F46BC2035		tae	Monocots	Poales	Poaceae	Triticum aestivum
tae_Traes_6BS_0A2BC973A		tae	Monocots	Poales	Poaceae	Triticum aestivum
tae_Traes_6BS_19784BBEF		tae	Monocots	Poales	Poaceae	Triticum aestivum
tae_Traes_6BS_47BFA44BA		tae	Monocots	Poales	Poaceae	Triticum aestivum
tae_Traes_6BS_A51045ADB		tae	Monocots	Poales	Poaceae	Triticum aestivum
tae_Traes_6BS_FFAD6AAFB		tae	Monocots	Poales	Poaceae	Triticum aestivum
tae_Traes_6DS_005750CA1		tae	Monocots	Poales	Poaceae	Triticum aestivum
tae_Traes_6DS_0AC635A1C		tae	Monocots	Poales	Poaceae	Triticum aestivum
tae_Traes_6DS_0AC635A1C1		tae	Monocots	Poales	Poaceae	Triticum aestivum
tae_Traes_6DS_0C046C1B4		tae	Monocots	Poales	Poaceae	Triticum aestivum
tae_Traes_6DS_4F3D1F2D3		tae	Monocots	Poales	Poaceae	Triticum aestivum
tae_Traes_6DS_794C3DF2C		tae	Monocots	Poales	Poaceae	Triticum aestivum
tae_Traes_6DS_9184F1B4B		tae	Monocots	Poales	Poaceae	Triticum aestivum
tae_Traes_6DS_9D9ED01C9		tae	Monocots	Poales	Poaceae	Triticum aestivum
tae_Traes_6DS_AD8F57649		tae	Monocots	Poales	Poaceae	Triticum aestivum
tae_Traes_6DS_BE30DA3FC		tae	Monocots	Poales	Poaceae	Triticum aestivum
tae_Traes_6DS_D904CE724		tae	Monocots	Poales	Poaceae	Triticum aestivum
tae_Traes_6DS_DC8161635		tae	Monocots	Poales	Poaceae	Triticum aestivum
tur_TRIUR3_00251		tur	Monocots	Poales	Poaceae	Triticum urartu
tur_TRIUR3_00252		tur	Monocots	Poales	Poaceae	Triticum urartu
tur_TRIUR3_00254		tur	Monocots	Poales	Poaceae	Triticum urartu
tur_TRIUR3_00255		tur	Monocots	Poales	Poaceae	Triticum urartu
tur_TRIUR3_02153		tur	Monocots	Poales	Poaceae	Triticum urartu
tur_TRIUR3_02154		tur	Monocots	Poales	Poaceae	Triticum urartu
tur_TRIUR3_02155		tur	Monocots	Poales	Poaceae	Triticum urartu
tur_TRIUR3_02156		tur	Monocots	Poales	Poaceae	Triticum urartu
tur_TRIUR3_02157		tur	Monocots	Poales	Poaceae	Triticum urartu
tur_TRIUR3_19398		tur	Monocots	Poales	Poaceae	Triticum urartu
tur_TRIUR3_32270		tur	Monocots	Poales	Poaceae	Triticum urartu
Xvis03_202038		Xvis	Monocots	Pandanales	Velloziaceae	Xerophyta viscosa
Xvis03_208542		Xvis	Monocots	Pandanales	Velloziaceae	Xerophyta viscosa
Xvis03_224873		Xvis	Monocots	Pandanales	Velloziaceae	Xerophyta viscosa
Xvis03_225597		Xvis	Monocots	Pandanales	Velloziaceae	Xerophyta viscosa
zma_GRMZM2G010251		zma	Monocots	Poales	Poaceae	Zea mays
zma_GRMZM2G010280		zma	Monocots	Poales	Poaceae	Zea mays
zma_GRMZM2G163866		zma	Monocots	Poales	Poaceae	Zea mays
aqc_Aqcoe1G135500.1		aqc	Basal Eudicots	Ranunculales	Ranunculaceae	Aquilegia coerulea
aqc_Aqcoe1G135500.2		aqc	Basal Eudicots	Ranunculales	Ranunculaceae	Aquilegia coerulea
aqc_Aqcoe1G135600.1		aqc	Basal Eudicots	Ranunculales	Ranunculaceae	Aquilegia coerulea
nnu_21352		nnu	Basal Eudicots	Proteales	Nelumbonaceae	Nelumbo nucifera
kafe_Kaladp0002s0080.1		kafe	Saxifragales	Saxifragales	Crassulaceae	Kalanchoe fedtschenkoi
kafe_Kaladp0081s0252.1		kafe	Saxifragales	Saxifragales	Crassulaceae	Kalanchoe fedtschenkoi
kala_Kalax.0247s0001.1		kala	Saxifragales	Saxifragales	Crassulaceae	Kalanchoe laxiflora
kala_Kalax.0704s0028.1		kala	Saxifragales	Saxifragales	Crassulaceae	Kalanchoe laxiflora
kala_Kalax.0742s0006.1		kala	Saxifragales	Saxifragales	Crassulaceae	Kalanchoe laxiflora
kala_Kalax.0833s0013.1		kala	Saxifragales	Saxifragales	Crassulaceae	Kalanchoe laxiflora
kala_Kalax.0833s0014.1		kala	Saxifragales	Saxifragales	Crassulaceae	Kalanchoe laxiflora
vvi_01025721001		vvi	Vitales	Vitales	Vitaceae	Vitis vinifera
vvi_01031518001		vvi	Vitales	Vitales	Vitaceae	Vitis vinifera
adu_Aradu.SJ1TV		adu	Eurosids I (Fabids)	Fabales	Fabaceae	Arachis duranensis
aipa_Araip.TRR60		aipa	Eurosids I (Fabids)	Fabales	Fabaceae	Arachis ipaensis
amna_EVM0025152.1_R0		amna	Eurosids I (Fabids)	Fabales	Fabaceae	Ammopiptanthus nanus
amon_EVM0028816.1		amon	Eurosids I (Fabids)	Fabales	Fabaceae	Arachis monticola
cca_21565		cca	Eurosids I (Fabids)	Fabales	Fabaceae	Cajanus cajan
cca_25541		cca	Eurosids I (Fabids)	Fabales	Fabaceae	Cajanus cajan
cla_000012		cla	Eurosids I (Fabids)	Cucurbitales	Cucurbitaceae	Citrullus lanatus
cla_005079		cla	Eurosids I (Fabids)	Fabales	Cucurbitaceae	Citrullus lanatus
cla_005080		cla	Eurosids I (Fabids)	Fagales	Cucurbitaceae	Citrullus lanatus
cmo_s00923_0.41_1		cmo	Eurosids I (Fabids)	Fagales	Fagaceae	Castanea mollissima
csa_268720		csa	Eurosids I (Fabids)	Cucurbitales	Cucurbitaceae	Cucumis sativus
fve_07400		fve	Eurosids I (Fabids)	Rosales	Rosaceae	Fragaria vesca
fve_16629		fve	Eurosids I (Fabids)	Rosales	Rosaceae	Fragaria vesca
fve_28978		fve	Eurosids I (Fabids)	Rosales	Rosaceae	Fragaria vesca
gma_11G195200		gma	Eurosids I (Fabids)	Fabales	Fabaceae	Glycine max
gma_12G078900		gma	Eurosids I (Fabids)	Fabales	Fabaceae	Glycine max
gma_12G176900		gma	Eurosids I (Fabids)	Fabales	Fabaceae	Glycine max
gma_13G323800		gma	Eurosids I (Fabids)	Fabales	Fabaceae	Glycine max
hbra_rna24519		hbra	Eurosids I (Fabids)	Malpighiales	Euphorbiaceae	Hevea brasiliensis
hbra_rna25070		hbra	Eurosids I (Fabids)	Malpighiales	Euphorbiaceae	Hevea brasiliensis
hlu_G001258		hlu	Eurosids I (Fabids)	Rosales	Cannabaceae	Humulus lupulus
hlu_G031685		hlu	Eurosids I (Fabids)	Rosales	Cannabaceae	Humulus lupulus
hlu_G037220		hlu	Eurosids I (Fabids)	Rosales	Cannabaceae	Humulus lupulus
jcu_4S01757.20jcu		jcu	Eurosids I (Fabids)	Malpighiales	Euphorbiaceae	Jatropha curcas
jcu_4S03942.10jcu		jcu	Eurosids I (Fabids)	Malpighiales	Euphorbiaceae	Jatropha curcas
jcu_4U30970.10jcu		jcu	Eurosids I (Fabids)	Malpighiales	Euphorbiaceae	Jatropha curcas
jcu_4U38792.10jcu		jcu	Eurosids I (Fabids)	Malpighiales	Euphorbiaceae	Jatropha curcas
jre_00008986		jre	Eurosids I (Fabids)	Fagales	Juglandaceae	Juglans regia
jre_00024088		jre	Eurosids I (Fabids)	Fagales	Juglandaceae	Juglans regia
Lang109351666		Lang	Eurosids I (Fabids)	Fabales	Fabaceae	Lupinus angustifolius
lja_3g3v3069020.1lja		lja	Eurosids I (Fabids)	Fabales	Fabaceae	Lotus japonicus
lja_3g3v3069030.1lja		lja	Eurosids I (Fabids)	Fabales	Fabaceae	Lotus japonicus
lja_3g3v3069050.1lja		lja	Eurosids I (Fabids)	Fabales	Fabaceae	Lotus japonicus
lus_10016120		lus	Eurosids I (Fabids)	Malpighiales	Linaceae	Linum usitatissimum
lus_10016121		lus	Eurosids I (Fabids)	Malpighiales	Linaceae	Linum usitatissimum
lus_10026527		lus	Eurosids I (Fabids)	Malpighiales	Linaceae	Linum usitatissimum
mdo_0000239537		mdo	Eurosids I (Fabids)	Rosales	Rosaceae	Malus domestica
mdo_0000897809		mdo	Eurosids I (Fabids)	Rosales	Rosaceae	Malus domestica
mes_08G009300		mes	Eurosids I (Fabids)	Malpighiales	Euphorbiaceae	Manihot esculenta
mes_11G149700		mes	Eurosids I (Fabids)	Malpighiales	Euphorbiaceae	Manihot esculenta
mes_11G149900		mes	Eurosids I (Fabids)	Malpighiales	Euphorbiaceae	Manihot esculenta
mes_11G150000		mes	Eurosids I (Fabids)	Malpighiales	Euphorbiaceae	Manihot esculenta
Mnot21403483		Mnot	Eurosids I (Fabids)	Rosales	Moraceae	Morus notabilis
Mnot21403485		Mnot	Eurosids I (Fabids)	Rosales	Moraceae	Morus notabilis
mtr_4g057865		mtr	Eurosids I (Fabids)	Fabales	Fabaceae	Medicago truncatula
mtr_4g057890		mtr	Eurosids I (Fabids)	Fabales	Fabaceae	Medicago truncatula
pbr_018992.1		pbr	Eurosids I (Fabids)	Rosales	Rosaceae	Pyrus x bretschneideri
pbr_030334.1		pbr	Eurosids I (Fabids)	Rosales	Rosaceae	Pyrus x bretschneideri
pbr_030335.1		pbr	Eurosids I (Fabids)	Rosales	Rosaceae	Pyrus x bretschneideri
pmu_001080		pmu	Eurosids I (Fabids)	Rosales	Rosaceae	Prunus mume
pmu_001081		pmu	Eurosids I (Fabids)	Rosales	Rosaceae	Prunus mume
ppe_6G107400		ppe	Eurosids I (Fabids)	Rosales	Rosaceae	Prunus persica
ppe_6G107500		ppe	Eurosids I (Fabids)	Rosales	Rosaceae	Prunus persica
ptr_009G008500		ptr	Eurosids I (Fabids)	Malpighiales	Salicaceae	Populus trichocarpa
ptr_009G008600		ptr	Eurosids I (Fabids)	Malpighiales	Salicaceae	Populus trichocarpa
pvu_005G132200		pvu	Eurosids I (Fabids)	Fabales	Fabaceae	Phaseolus vulgaris
pvu_011G083500		pvu	Eurosids I (Fabids)	Fabales	Fabaceae	Phaseolus vulgaris
rco_29589.t000002		rco	Eurosids I (Fabids)	Malpighiales	Euphorbiaceae	Ricinus communis
rco_29589.t000003		rco	Eurosids I (Fabids)	Malpighiales	Euphorbiaceae	Ricinus communis
rco_29589.t000004		rco	Eurosids I (Fabids)	Malpighiales	Euphorbiaceae	Ricinus communis
rco_30078.t000095		rco	Eurosids I (Fabids)	Malpighiales	Euphorbiaceae	Ricinus communis
roc_G13716		roc	Eurosids I (Fabids)	Rosales	Rosaceae	Rubus occidentalis
roc_G13717		roc	Eurosids I (Fabids)	Rosales	Rosaceae	Rubus occidentalis
roc_G13718		roc	Eurosids I (Fabids)	Rosales	Rosaceae	Rubus occidentalis
salp_SapurV1A.0049s0180.1		salp	Eurosids I (Fabids)	Malpighiales	Salicaceae	Salix purpurea
sgro_evm.TU.tig00002590.3		sgro	Eurosids I (Fabids)	Cucurbitales	Cucurbitaceae	Siraitia grosvenorii
sgro_evm.TU.tig00002590.4		sgro	Eurosids I (Fabids)	Cucurbitales	Cucurbitaceae	Siraitia grosvenorii
sgro_evm.TU.tig00153577.56		sgro	Eurosids I (Fabids)	Cucurbitales	Cucurbitaceae	Siraitia grosvenorii
sgro_evm.TU.tig00153577.57		sgro	Eurosids I (Fabids)	Cucurbitales	Cucurbitaceae	Siraitia grosvenorii
van_0021ss02350.1		van	Eurosids I (Fabids)	Fabales	Fabaceae	Vigna angularis/Phaseolus angularis
van_0032ss00880.1		van	Eurosids I (Fabids)	Fabales	Fabaceae	Vigna angularis/Phaseolus angularis
vra_02g06110		vra	Eurosids I (Fabids)	Fabales	Fabaceae	Vigna radiata
vra_04g03010		vra	Eurosids I (Fabids)	Fabales	Fabaceae	Vigna radiata
Zjuj107411468		Zjuj	Eurosids I (Fabids)	Rosales	Rhamnaceae	Ziziphus jujuba
aar_AA1187G00001		aar	Eurosids II (Malvids)	Brassicales	Brassicaceae	Aethionema arabicum
aar_AA233G00003		aar	Eurosids II (Malvids)	Brassicales	Brassicaceae	Aethionema arabicum
aar_AA436G00001		aar	Eurosids II (Malvids)	Brassicales	Brassicaceae	Aethionema arabicum
aar_AA483G00004		aar	Eurosids II (Malvids)	Brassicales	Brassicaceae	Aethionema arabicum
aar_AA72G00001		aar	Eurosids II (Malvids)	Brassicales	Brassicaceae	Aethionema arabicum
aar_AA8G00309		aar	Eurosids II (Malvids)	Brassicales	Brassicaceae	Aethionema arabicum
AlyrAL1G18450		Alyr	Eurosids II (Malvids)	Brassicales	Brassicaceae	Arabidopsis lyrata
AlyrAL1G18460		Alyr	Eurosids II (Malvids)	Brassicaceae	Brassicaceae	Arabidopsis lyrata
AlyrAL1G24580		Alyr	Eurosids II (Malvids)	Brassicales	Brassicaceae	Arabidopsis lyrata
AlyrAL5G23550		Alyr	Eurosids II (Malvids)	Brassicaceae	Brassicaceae	Arabidopsis lyrata
AlyrAL5G23560		Alyr	Eurosids II (Malvids)	Brassicales	Brassicaceae	Arabidopsis lyrata
AlyrAL6G25330		Alyr	Eurosids II (Malvids)	Brassicales	Brassicaceae	Arabidopsis lyrata
AlyrAL8G37360		Alyr	Eurosids II (Malvids)	Brassicales	Brassicaceae	Arabidopsis lyrata
AlyrAL8G37370		Alyr	Eurosids II (Malvids)	Brassicaceae	Brassicaceae	Arabidopsis lyrata
aocc_Anaoc.0005s1371.1		aocc	Eurosids II (Malvids)	Sapindales	Anacardiaceae	Anacardium occidentale
ath_AT1G08090	ATNRT2.1	ath	Eurosids II (Malvids)	Brassicales	Brassicaceae	Arabidopsis thaliana
ath_AT1G08100	ATNRT2.2	ath	Eurosids II (Malvids)	Brassicales	Brassicaceae	Arabidopsis thaliana
ath_AT3G45060	ATNRT2.6	ath	Eurosids II (Malvids)	Brassicales	Brassicaceae	Arabidopsis thaliana
ath_AT5G60770	ATNRT2.4	ath	Eurosids II (Malvids)	Brassicaceae	Brassicaceae	Arabidopsis thaliana
ath_AT5G60780	ATNRT2.3	ath	Eurosids II (Malvids)	Brassicaceae	Brassicaceae	Arabidopsis thaliana
bcei_evm.model.Scaffold145.57		bcei	Eurosids II (Malvids)	Malvales	Malvaceae	Bombax ceiba
bcei_evm.model.Scaffold145.58		bcei	Eurosids II (Malvids)	Malvales	Malvaceae	Bombax ceiba
bcei_evm.model.Scaffold223.59		bcei	Eurosids II (Malvids)	Malvales	Malvaceae	Bombax ceiba
bcei_evm.model.Scaffold500.91		bcei	Eurosids II (Malvids)	Malvales	Malvaceae	Bombax ceiba
bnp_BnaA06g04560D		bnp	Eurosids II (Malvids)	Brassicaceae	Brassicaceae	Brassica napus
bnp_BnaA06g04570D		bnp	Eurosids II (Malvids)	Brassicaceae	Brassicaceae	Brassica napus
bnp_BnaA09g49040D		bnp	Eurosids II (Malvids)	Brassicaceae	Brassicaceae	Brassica napus
bnp_BnaA09g49050D		bnp	Eurosids II (Malvids)	Brassicaceae	Brassicaceae	Brassica napus
bnp_BnaA10g13570D		bnp	Eurosids II (Malvids)	Brassicaceae	Brassicaceae	Brassica napus
bnp_BnaAnng28170D		bnp	Eurosids II (Malvids)	Brassicaceae	Brassicaceae	Brassica napus
bnp_BnaAnng35750D		bnp	Eurosids II (Malvids)	Brassicaceae	Brassicaceae	Brassica napus
bnp_BnaAnng40490D		bnp	Eurosids II (Malvids)	Brassicaceae	Brassicaceae	Brassica napus
bnp_BnaC08g02430D		bnp	Eurosids II (Malvids)	Brassicaceae	Brassicaceae	Brassica napus
bnp_BnaC08g43370D		bnp	Eurosids II (Malvids)	Brassicaceae	Brassicaceae	Brassica napus
bnp_BnaC08g43380D		bnp	Eurosids II (Malvids)	Brassicaceae	Brassicaceae	Brassica napus
bnp_BnaC09g35990D		bnp	Eurosids II (Malvids)	Brassicaceae	Brassicaceae	Brassica napus
bnp_BnaC09g54030D		bnp	Eurosids II (Malvids)	Brassicaceae	Brassicaceae	Brassica napus
bol_Bo1g065080		bol	Eurosids II (Malvids)	Brassicaceae	Brassicaceae	Brassica oleracea
bol_Bo1g065110		bol	Eurosids II (Malvids)	Brassicaceae	Brassicaceae	Brassica oleracea
bol_Bo2g012010		bol	Eurosids II (Malvids)	Brassicaceae	Brassicaceae	Brassica oleracea
bol_Bo2g024610		bol	Eurosids II (Malvids)	Brassicaceae	Brassicaceae	Brassica oleracea
bol_Bo3g120710		bol	Eurosids II (Malvids)	Brassicaceae	Brassicaceae	Brassica oleracea
bol_Bo5g008770		bol	Eurosids II (Malvids)	Brassicaceae	Brassicaceae	Brassica oleracea
bol_Bo5g008780		bol	Eurosids II (Malvids)	Brassicaceae	Brassicaceae	Brassica oleracea
bol_Bo8g010950		bol	Eurosids II (Malvids)	Brassicaceae	Brassicaceae	Brassica oleracea
bol_Bo8g065100		bol	Eurosids II (Malvids)	Brassicaceae	Brassicaceae	Brassica oleracea
bol_Bo8g112680		bol	Eurosids II (Malvids)	Brassicaceae	Brassicaceae	Brassica oleracea
bol_Bo8g112690		bol	Eurosids II (Malvids)	Brassicaceae	Brassicaceae	Brassica oleracea
bol_Bo9g147020		bol	Eurosids II (Malvids)	Brassicaceae	Brassicaceae	Brassica oleracea
Bostr.0556s0793		Bost	Eurosids II (Malvids)	Brassicaceae	Brassicaceae	Boechera stricta
Bostr.0556s0794		Bost	Eurosids II (Malvids)	Brassicaceae	Brassicaceae	Boechera stricta
Bostr.25219s0137		Bost	Eurosids II (Malvids)	Brassicaceae	Brassicaceae	Boechera stricta
Bostr.25219s0138		Bost	Eurosids II (Malvids)	Brassicaceae	Brassicaceae	Boechera stricta
Bostr.26833s0161		Bost	Eurosids II (Malvids)	Brassicaceae	Brassicaceae	Boechera stricta
Bostr.26833s0162		Bost	Eurosids II (Malvids)	Brassicaceae	Brassicaceae	Boechera stricta
Bostr.2902s0194		Bost	Eurosids II (Malvids)	Brassicaceae	Brassicaceae	Boechera stricta
bra_A02349		bra	Eurosids II (Malvids)	Brassicaceae	Brassicaceae	Brassica rapa
bra_A02350		bra	Eurosids II (Malvids)	Brassicaceae	Brassicaceae	Brassica rapa
bra_B00556		bra	Eurosids II (Malvids)	Brassicaceae	Brassicaceae	Brassica rapa
bra_F00500		bra	Eurosids II (Malvids)	Brassicaceae	Brassicaceae	Brassica rapa
bra_F00501		bra	Eurosids II (Malvids)	Brassicaceae	Brassicaceae	Brassica rapa
bra_F01860		bra	Eurosids II (Malvids)	Brassicaceae	Brassicaceae	Brassica rapa
bra_F01861		bra	Eurosids II (Malvids)	Brassicaceae	Brassicaceae	Brassica rapa
bra_H02629		bra	Eurosids II (Malvids)	Brassicaceae	Brassicaceae	Brassica rapa
bra_H02889		bra	Eurosids II (Malvids)	Brassicaceae	Brassicaceae	Brassica rapa
bra_I05323		bra	Eurosids II (Malvids)	Brassicaceae	Brassicaceae	Brassica rapa
bra_I05324		bra	Eurosids II (Malvids)	Brassicaceae	Brassicaceae	Brassica rapa
bra_J01427		bra	Eurosids II (Malvids)	Brassicaceae	Brassicaceae	Brassica rapa
ccle_Ciclev10013718m		ccle	Eurosids II (Malvids)	Sapindales	Rutaceae	Citrus clementina
ccle_Ciclev10028173m		ccle	Eurosids II (Malvids)	Sapindales	Rutaceae	Citrus clementina
ccle_Ciclev10029836m		ccle	Eurosids II (Malvids)	Sapindales	Rutaceae	Citrus clementina
ccle_Ciclev10030358m		ccle	Eurosids II (Malvids)	Sapindales	Rutaceae	Citrus clementina
cgr_24838s0001		cgr	Eurosids II (Malvids)	Brassicales	Brassicaceae	Capsella grandiflora
cgr_2519s0047		cgr	Eurosids II (Malvids)	Malvales	Brassicaceae	Capsella grandiflora
cgr_2519s0048		cgr	Eurosids II (Malvids)	Brassicales	Brassicaceae	Capsella grandiflora
cgr_3166s0061		cgr	Eurosids II (Malvids)	Chlamydomonadales	Brassicaceae	Capsella grandiflora
cgr_3756s0008		cgr	Eurosids II (Malvids)	Funariales	Brassicaceae	Capsella grandiflora
cgr_3756s0009		cgr	Eurosids II (Malvids)	Selaginellales	Brassicaceae	Capsella grandiflora
cgy_17906		cgy	Eurosids II (Malvids)	Brassicales	Cleomaceae	Cleome gynandra
cgy_28338		cgy	Eurosids II (Malvids)	Malvales	Cleomaceae	Cleome gynandra
cgy_28339		cgy	Eurosids II (Malvids)	Brassicales	Cleomaceae	Cleome gynandra
cgy_28904		cgy	Eurosids II (Malvids)	Chlamydomonadales	Cleomaceae	Cleome gynandra
corc_OMO72439		corc	Eurosids II (Malvids)	Malvales	Malvaceae	Corchorus capsularis
corc_OMO82765		corc	Eurosids II (Malvids)	Chlamydomonadales	Malvaceae	Corchorus capsularis
corc_OMO82766		corc	Eurosids II (Malvids)	Chlamydomonadales	Malvaceae	Corchorus capsularis
corc_OMO82780		corc	Eurosids II (Malvids)	Funariales	Malvaceae	Corchorus capsularis
corc_OMO82785		corc	Eurosids II (Malvids)	Selaginellales	Malvaceae	Corchorus capsularis
cpa_56.19cpa		cpa	Eurosids II (Malvids)	Brassicales	Caricaceae	Carica papaya
cpa_65.29cpa		cpa	Eurosids II (Malvids)	Brassicales	Caricaceae	Carica papaya
cpa_65.30cpa		cpa	Eurosids II (Malvids)	Brassicales	Caricaceae	Carica papaya
cru_10000843		cru	Eurosids II (Malvids)	Brassicales	Brassicaceae	Capsella rubella
cru_10008824		cru	Eurosids II (Malvids)	Malvales	Brassicaceae	Capsella rubella
cru_10011028		cru	Eurosids II (Malvids)	Chlamydomonadales	Brassicaceae	Capsella rubella
cru_10018402		cru	Eurosids II (Malvids)	Chlamydomonadales	Brassicaceae	Capsella rubella
cru_10019442		cru	Eurosids II (Malvids)	Funariales	Brassicaceae	Capsella rubella
cru_10027761		cru	Eurosids II (Malvids)	Selaginellales	Brassicaceae	Capsella rubella
cru_10028339		cru	Eurosids II (Malvids)	Pinales	Brassicaceae	Capsella rubella
Csat104705730		Csat	Eurosids II (Malvids)	Brassicales	Brassicaceae	Camelina sativa
Csat104710975		Csat	Eurosids II (Malvids)	Brassicales	Brassicaceae	Camelina sativa
Csat104715273		Csat	Eurosids II (Malvids)	Brassicales	Brassicaceae	Camelina sativa
Csat104726667		Csat	Eurosids II (Malvids)	Brassicales	Brassicaceae	Camelina sativa
Csat104726669		Csat	Eurosids II (Malvids)	Brassicales	Brassicaceae	Camelina sativa
Csat104735476		Csat	Eurosids II (Malvids)	Brassicales	Brassicaceae	Camelina sativa
Csat104738229		Csat	Eurosids II (Malvids)	Brassicales	Brassicaceae	Camelina sativa
Csat104738237		Csat	Eurosids II (Malvids)	Brassicales	Brassicaceae	Camelina sativa
Csat104739394		Csat	Eurosids II (Malvids)	Brassicales	Brassicaceae	Camelina sativa
Csat104739395		Csat	Eurosids II (Malvids)	Brassicales	Brassicaceae	Camelina sativa
Csat104743179		Csat	Eurosids II (Malvids)	Brassicales	Brassicaceae	Camelina sativa
Csat104754990		Csat	Eurosids II (Malvids)	Brassicales	Brassicaceae	Camelina sativa
Csat104754991		Csat	Eurosids II (Malvids)	Brassicales	Brassicaceae	Camelina sativa
Csat104762185		Csat	Eurosids II (Malvids)	Brassicales	Brassicaceae	Camelina sativa
Csat104762187		Csat	Eurosids II (Malvids)	Brassicales	Brassicaceae	Camelina sativa
Csat104766197		Csat	Eurosids II (Malvids)	Brassicales	Brassicaceae	Camelina sativa
Csat104766206		Csat	Eurosids II (Malvids)	Brassicales	Brassicaceae	Camelina sativa
Csat104769693		Csat	Eurosids II (Malvids)	Brassicales	Brassicaceae	Camelina sativa
Csat104780357		Csat	Eurosids II (Malvids)	Brassicales	Brassicaceae	Camelina sativa
Csat104783782		Csat	Eurosids II (Malvids)	Brassicales	Brassicaceae	Camelina sativa
Csat104790757		Csat	Eurosids II (Malvids)	Brassicales	Brassicaceae	Camelina sativa
Csat104790760		Csat	Eurosids II (Malvids)	Brassicales	Brassicaceae	Camelina sativa
csi_1g037413		csi	Eurosids II (Malvids)	Sapindales	Rutaceae	Citrus sinensis
csi_1g040770		csi	Eurosids II (Malvids)	Sapindales	Rutaceae	Citrus sinensis
cvi_Clevi.0004s0080.1		cvi	Eurosids II (Malvids)	Brassicales	Cleomaceae	Cleome violacea
cvi_Clevi.0004s0081.1		cvi	Eurosids II (Malvids)	Brassicales	Cleomaceae	Cleome violacea
cvi_Clevi.0004s0082.1		cvi	Eurosids II (Malvids)	Brassicales	Cleomaceae	Cleome violacea
cvi_Clevi.0004s0083.1		cvi	Eurosids II (Malvids)	Brassicales	Cleomaceae	Cleome violacea
cvi_Clevi.0005s1347.1		cvi	Eurosids II (Malvids)	Brassicales	Cleomaceae	Cleome violacea
cvi_Clevi.0012s0927.1		cvi	Eurosids II (Malvids)	Brassicales	Cleomaceae	Cleome violacea
cvi_Clevi.0247s0001.1		cvi	Eurosids II (Malvids)	Brassicales	Cleomaceae	Cleome violacea
egr_J00898		egr	Eurosids II (Malvids)	Myrtales	Myrtaceae	Eucalyptus grandis
gra_003G144100		gra	Eurosids II (Malvids)	Malvales	Malvaceae	Gossypium raimondii
gra_003G144200		gra	Eurosids II (Malvids)	Malvales	Malvaceae	Gossypium raimondii
gra_004G230700		gra	Eurosids II (Malvids)	Malvales	Malvaceae	Gossypium raimondii
gra_006G165000		gra	Eurosids II (Malvids)	Malvales	Malvaceae	Gossypium raimondii
gra_009G110300		gra	Eurosids II (Malvids)	Malvales	Malvaceae	Gossypium raimondii
lal_scaffold1003_5lal		lal	Eurosids II (Malvids)	Brassicales	Brassicaceae	Leavenworthia alabamica
lal_scaffold2147_10lal		lal	Eurosids II (Malvids)	Brassicales	Brassicaceae	Leavenworthia alabamica
lal_scaffold2147_11lal		lal	Eurosids II (Malvids)	Brassicales	Brassicaceae	Leavenworthia alabamica
lal_scaffold2418_21lal		lal	Eurosids II (Malvids)	Brassicales	Brassicaceae	Leavenworthia alabamica
lal_scaffold863_20lal		lal	Eurosids II (Malvids)	Brassicales	Brassicaceae	Leavenworthia alabamica
sir_C175435_1sir		sir	Eurosids II (Malvids)	Brassicales	Brassicaceae	Sisymbrium irio
sir_scaffold1384_1sir		sir	Eurosids II (Malvids)	Brassicales	Brassicaceae	Sisymbrium irio
sir_scaffold2002_8sir		sir	Eurosids II (Malvids)	Brassicales	Brassicaceae	Sisymbrium irio
sir_scaffold2002_9sir		sir	Eurosids II (Malvids)	Brassicales	Brassicaceae	Sisymbrium irio
spa_c0002_00897		spa	Eurosids II (Malvids)	Brassicales	Brassicaceae	Schrenkiella parvula
spa_c0002_00898		spa	Eurosids II (Malvids)	Brassicales	Brassicaceae	Schrenkiella parvula
spa_c0002_01536		spa	Eurosids II (Malvids)	Brassicales	Brassicaceae	Schrenkiella parvula
spa_c0007_00047		spa	Eurosids II (Malvids)	Brassicales	Brassicaceae	Schrenkiella parvula
spa_c0007_00048		spa	Eurosids II (Malvids)	Brassicales	Brassicaceae	Schrenkiella parvula
spa_c0207_00001		spa	Eurosids II (Malvids)	Brassicales	Brassicaceae	Schrenkiella parvula
spa_c0207_00002		spa	Eurosids II (Malvids)	Brassicales	Brassicaceae	Schrenkiella parvula
spa_c1422_00001		spa	Eurosids II (Malvids)	Brassicales	Brassicaceae	Schrenkiella parvula
tca_016937		tca	Eurosids II (Malvids)	Malvales	Malvaceae	Theobroma cacao
tca_022233		tca	Eurosids II (Malvids)	Malvales	Malvaceae	Theobroma cacao
tca_042127		tca	Eurosids II (Malvids)	Malvales	Malvaceae	Theobroma cacao
tca_042128		tca	Eurosids II (Malvids)	Malvales	Malvaceae	Theobroma cacao
tca_042129		tca	Eurosids II (Malvids)	Malvales	Malvaceae	Theobroma cacao
tha_Th2v01052		tha	Eurosids II (Malvids)	Brassicales	Cleomaceae	Tarenaya hassleriana
tha_Th2v07622		tha	Eurosids II (Malvids)	Brassicales	Cleomaceae	Tarenaya hassleriana
tha_Th2v15670		tha	Eurosids II (Malvids)	Brassicales	Cleomaceae	Tarenaya hassleriana
tha_Th2v18859		tha	Eurosids II (Malvids)	Brassicales	Cleomaceae	Tarenaya hassleriana
tha_Th2v21235		tha	Eurosids II (Malvids)	Brassicales	Cleomaceae	Tarenaya hassleriana
tha_Th2v21236		tha	Eurosids II (Malvids)	Brassicales	Cleomaceae	Tarenaya hassleriana
thh_10002793m		thh	Eurosids II (Malvids)	Brassicales	Brassicaceae	Thellungiella halophila/Eutrema halophilum
thh_10002919m		thh	Eurosids II (Malvids)	Brassicales	Brassicaceae	Thellungiella halophila/Eutrema halophilum
thh_10007338m		thh	Eurosids II (Malvids)	Brassicales	Brassicaceae	Thellungiella halophila/Eutrema halophilum
thh_10007342m		thh	Eurosids II (Malvids)	Brassicales	Brassicaceae	Thellungiella halophila/Eutrema halophilum
thh_10013201m		thh	Eurosids II (Malvids)	Brassicales	Brassicaceae	Thellungiella halophila/Eutrema halophilum
thh_10013237m		thh	Eurosids II (Malvids)	Brassicales	Brassicaceae	Thellungiella halophila/Eutrema halophilum
thh_10013421m		thh	Eurosids II (Malvids)	Brassicales	Brassicaceae	Thellungiella halophila/Eutrema halophilum
tsa_Ts1g06890		tsa	Eurosids II (Malvids)	Brassicales	Brassicaceae	Thellungiella salsuginea/Eutrema salsugineum
tsa_Ts1g06900		tsa	Eurosids II (Malvids)	Brassicales	Brassicaceae	Thellungiella salsuginea/Eutrema salsugineum
tsa_Ts5g18600		tsa	Eurosids II (Malvids)	Brassicales	Brassicaceae	Thellungiella salsuginea/Eutrema salsugineum
tsa_Ts5g18610		tsa	Eurosids II (Malvids)	Brassicales	Brassicaceae	Thellungiella salsuginea/Eutrema salsugineum
tsa_Ts6g24840		tsa	Eurosids II (Malvids)	Brassicales	Brassicaceae	Thellungiella salsuginea/Eutrema salsugineum
tsa_Ts6g24860		tsa	Eurosids II (Malvids)	Brassicales	Brassicaceae	Thellungiella salsuginea/Eutrema salsugineum
tsa_Ts6g32310		tsa	Eurosids II (Malvids)	Brassicales	Brassicaceae	Thellungiella salsuginea/Eutrema salsugineum
AhypAH013361		Ahyp	Caryophyllales	Caryophyllales	Amaranthaceae	Amaranthus hypochondriacus
AhypAH013363		Ahyp	Caryophyllales	Caryophyllales	Amaranthaceae	Amaranthus hypochondriacus
AhypAH022216		Ahyp	Caryophyllales	Caryophyllales	Amaranthaceae	Amaranthus hypochondriacus
CquiAUR62000316		Cqui	Caryophyllales	Caryophyllales	Chenopodiaceae	Chenopodium quinoa
CquiAUR62001493		Cqui	Caryophyllales	Caryophyllales	Chenopodiaceae	Chenopodium quinoa
CquiAUR62001495		Cqui	Caryophyllales	Caryophyllales	Chenopodiaceae	Chenopodium quinoa
CquiAUR62001496		Cqui	Caryophyllales	Caryophyllales	Chenopodiaceae	Chenopodium quinoa
CquiAUR62006661		Cqui	Caryophyllales	Caryophyllales	Chenopodiaceae	Chenopodium quinoa
CquiAUR62009874		Cqui	Caryophyllales	Caryophyllales	Chenopodiaceae	Chenopodium quinoa
CquiAUR62009875		Cqui	Caryophyllales	Caryophyllales	Chenopodiaceae	Chenopodium quinoa
CquiAUR62009877		Cqui	Caryophyllales	Caryophyllales	Chenopodiaceae	Chenopodium quinoa
sol_067080_qkhm.t1		sol	Caryophyllales	Caryophyllales	Chenopodiaceae	Spinacia oleracea
sol_067090_ofna.t1		sol	Caryophyllales	Caryophyllales	Chenopodiaceae	Spinacia oleracea
ach_Achn037381		ach	Asterids	Ericales	Actinidiaceae	Actinidia chinensis
ach_Achn108961		ach	Asterids	Ericales	Actinidiaceae	Actinidia chinensis
ach_Achn311881		ach	Asterids	Ericales	Actinidiaceae	Actinidia chinensis
can_Capana00g000645		can	Asterids	Solanales	Solanaceae	Capsicum annuum
can_Capana06g000538		can	Asterids	Solanales	Solanaceae	Capsicum annuum
can_Capana06g000539		can	Asterids	Solanales	Solanaceae	Capsicum annuum
can_Capana11g000042		can	Asterids	Solanales	Solanaceae	Capsicum annuum
can_Capana11g000043		can	Asterids	Solanales	Solanaceae	Capsicum annuum
cbac_rna10750		cbac	Asterids	Solanales	Solanaceae	Capsicum baccatum
cbac_rna10751		cbac	Asterids	Solanales	Solanaceae	Capsicum baccatum
cbac_rna11811		cbac	Asterids	Solanales	Solanaceae	Capsicum baccatum
cbac_rna20589		cbac	Asterids	Solanales	Solanaceae	Capsicum baccatum
cbac_rna22211		cbac	Asterids	Solanales	Solanaceae	Capsicum baccatum
cbac_rna22212		cbac	Asterids	Solanales	Solanaceae	Capsicum baccatum
cbac_rna4878		cbac	Asterids	Solanales	Solanaceae	Capsicum baccatum
cchi_rna19739		cchi	Asterids	Solanales	Solanaceae	Capsicum chinense
cchi_rna19740		cchi	Asterids	Solanales	Solanaceae	Capsicum chinense
cchi_rna7848		cchi	Asterids	Solanales	Solanaceae	Capsicum chinense
cchi_rna7849		cchi	Asterids	Solanales	Solanaceae	Capsicum chinense
cchi_rna9374		cchi	Asterids	Solanales	Solanaceae	Capsicum chinense
coc_01_g10620		coc	Asterids	Gentianales	Rubiaceae	Coffea canephora
coc_01_g10640		coc	Asterids	Gentianales	Rubiaceae	Coffea canephora
cync_Ccrd_011167		cync	Asterids	Asterales	Asteraceae	Cynara cardunculus
cync_Ccrd_011546		cync	Asterids	Asterales	Asteraceae	Cynara cardunculus
cync_Ccrd_021388		cync	Asterids	Asterales	Asteraceae	Cynara cardunculus
cync_Ccrd_021394		cync	Asterids	Asterales	Asteraceae	Cynara cardunculus
cync_Ccrd_021432		cync	Asterids	Asterales	Asteraceae	Cynara cardunculus
cync_Ccrd_021433		cync	Asterids	Asterales	Asteraceae	Cynara cardunculus
dca_006083		dca	Asterids	Apiales	Apiaceae	Daucus carota
dca_006085		dca	Asterids	Apiales	Apiaceae	Daucus carota
dca_006088		dca	Asterids	Apiales	Apiaceae	Daucus carota
dca_006090		dca	Asterids	Apiales	Apiaceae	Daucus carota
dca_006091		dca	Asterids	Apiales	Apiaceae	Daucus carota
dca_006094		dca	Asterids	Apiales	Apiaceae	Daucus carota
dca_006103		dca	Asterids	Apiales	Apiaceae	Daucus carota
dca_006104		dca	Asterids	Apiales	Apiaceae	Daucus carota
dca_007069		dca	Asterids	Apiales	Apiaceae	Daucus carota
dca_009304		dca	Asterids	Apiales	Apiaceae	Daucus carota
dca_018784		dca	Asterids	Apiales	Apiaceae	Daucus carota
dca_018787		dca	Asterids	Apiales	Apiaceae	Daucus carota
dca_021713		dca	Asterids	Apiales	Apiaceae	Daucus carota
dca_022769		dca	Asterids	Apiales	Apiaceae	Daucus carota
dca_031126		dca	Asterids	Apiales	Apiaceae	Daucus carota
frax_FRAEX38873_v2_000138430.1		frax	Asterids	Lamiales	Oleaceae	Fraxinus excelsior
frax_FRAEX38873_v2_000243290.1		frax	Asterids	Lamiales	Oleaceae	Fraxinus excelsior
frax_FRAEX38873_v2_000244470.1		frax	Asterids	Lamiales	Oleaceae	Fraxinus excelsior
frax_FRAEX38873_v2_000253520.1		frax	Asterids	Lamiales	Oleaceae	Fraxinus excelsior
frax_FRAEX38873_v2_000385460.1		frax	Asterids	Lamiales	Oleaceae	Fraxinus excelsior
hel_Ha1_00044460		hel	Asterids	Asterales	Asteraceae	Helianthus annuus
hel_Ha1_00044678		hel	Asterids	Asterales	Asteraceae	Helianthus annuus
hel_Ha11_00028869		hel	Asterids	Asterales	Asteraceae	Helianthus annuus
hel_Ha11_00030870		hel	Asterids	Asterales	Asteraceae	Helianthus annuus
hel_Ha11_00030928		hel	Asterids	Asterales	Asteraceae	Helianthus annuus
hel_Ha11_00030931		hel	Asterids	Asterales	Asteraceae	Helianthus annuus
hel_Ha11_00030936		hel	Asterids	Asterales	Asteraceae	Helianthus annuus
Inil109153565		Inil	Asterids	Solanales	Convolvulaceae	Ipomoea nil
Inil109170867		Inil	Asterids	Solanales	Convolvulaceae	Ipomoea nil
Inil109170874		Inil	Asterids	Solanales	Convolvulaceae	Ipomoea nil
Inil109170876		Inil	Asterids	Solanales	Convolvulaceae	Ipomoea nil
Inil109174289		Inil	Asterids	Solanales	Convolvulaceae	Ipomoea nil
Inil109174290		Inil	Asterids	Solanales	Convolvulaceae	Ipomoea nil
Inil109181063		Inil	Asterids	Solanales	Convolvulaceae	Ipomoea nil
Inil109192792		Inil	Asterids	Solanales	Convolvulaceae	Ipomoea nil
Lsat0_15821		Lsat	Asterids	Asterales	Asteraceae	Lactuca sativa
Lsat1_62361		Lsat	Asterids	Asterales	Asteraceae	Lactuca sativa
Lsat1_62401		Lsat	Asterids	Asterales	Asteraceae	Lactuca sativa
Lsat1_62441		Lsat	Asterids	Asterales	Asteraceae	Lactuca sativa
Lsat1_62501		Lsat	Asterids	Asterales	Asteraceae	Lactuca sativa
Lsat1_63320		Lsat	Asterids	Asterales	Asteraceae	Lactuca sativa
Lsat1_63341		Lsat	Asterids	Asterales	Asteraceae	Lactuca sativa
Lsat1_63501		Lsat	Asterids	Asterales	Asteraceae	Lactuca sativa
Lsat1_63521		Lsat	Asterids	Asterales	Asteraceae	Lactuca sativa
Lsat2_91541		Lsat	Asterids	Asterales	Asteraceae	Lactuca sativa
Lsat6_43581		Lsat	Asterids	Asterales	Asteraceae	Lactuca sativa
Lsat6_45380		Lsat	Asterids	Asterales	Asteraceae	Lactuca sativa
mgu_B01100		mgu	Asterids	Lamiales	Phrymaceae	Mimulus guttatus
mgu_B01103		mgu	Asterids	Lamiales	Phrymaceae	Mimulus guttatus
mgu_B01104		mgu	Asterids	Lamiales	Phrymaceae	Mimulus guttatus
mgu_D02269		mgu	Asterids	Lamiales	Phrymaceae	Mimulus guttatus
mgu_D02270		mgu	Asterids	Lamiales	Phrymaceae	Mimulus guttatus
mgu_D02271		mgu	Asterids	Lamiales	Phrymaceae	Mimulus guttatus
mgu_D02272		mgu	Asterids	Lamiales	Phrymaceae	Mimulus guttatus
mgu_D02275		mgu	Asterids	Lamiales	Phrymaceae	Mimulus guttatus
mgu_E00186		mgu	Asterids	Lamiales	Phrymaceae	Mimulus guttatus
mgu_N02577		mgu	Asterids	Lamiales	Phrymaceae	Mimulus guttatus
mgu_N02578		mgu	Asterids	Lamiales	Phrymaceae	Mimulus guttatus
mgu_O00667		mgu	Asterids	Lamiales	Phrymaceae	Mimulus guttatus
mlut_fgenesh_masked-scaffold_1080-processed-gene-0.7-mRNA-1		mlut	Asterids	Lamiales	Phrymaceae	Mimulus luteus
mlut_maker-scaffold_151-fgenesh-gene-3.105-mRNA-1		mlut	Asterids	Lamiales	Phrymaceae	Mimulus luteus
mlut_maker-scaffold_151-fgenesh-gene-3.96-mRNA-1		mlut	Asterids	Lamiales	Phrymaceae	Mimulus luteus
mlut_maker-scaffold_163-fgenesh-gene-1.44-mRNA-1		mlut	Asterids	Lamiales	Phrymaceae	Mimulus luteus
mlut_maker-scaffold_163-fgenesh-gene-1.45-mRNA-1		mlut	Asterids	Lamiales	Phrymaceae	Mimulus luteus
mlut_maker-scaffold_165-snap-gene-3.142-mRNA-1		mlut	Asterids	Lamiales	Phrymaceae	Mimulus luteus
mlut_maker-scaffold_742-fgenesh-gene-0.97-mRNA-1		mlut	Asterids	Lamiales	Phrymaceae	Mimulus luteus
mlut_maker-scaffold_742-fgenesh-gene-0.98-mRNA-1		mlut	Asterids	Lamiales	Phrymaceae	Mimulus luteus
mlut_maker-scaffold_742-snap-gene-0.162-mRNA-1		mlut	Asterids	Lamiales	Phrymaceae	Mimulus luteus
Nattg05795		Natt	Asterids	Solanales	Solanaceae	Nicotiana attenuata
Nattg15145		Natt	Asterids	Solanales	Solanaceae	Nicotiana attenuata
Nattg29460		Natt	Asterids	Solanales	Solanaceae	Nicotiana attenuata
Nattg38617		Natt	Asterids	Solanales	Solanaceae	Nicotiana attenuata
Nattg38618		Natt	Asterids	Solanales	Solanaceae	Nicotiana attenuata
Nattg40020		Natt	Asterids	Solanales	Solanaceae	Nicotiana attenuata
Nattg56261		Natt	Asterids	Solanales	Solanaceae	Nicotiana attenuata
nbe_NbC25957502g0004		nbe	Asterids	Solanales	Solanaceae	Nicotiana benthamiana
nbe_NbS00005132g0004		nbe	Asterids	Solanales	Solanaceae	Nicotiana benthamiana
nbe_NbS00005900g0005		nbe	Asterids	Solanales	Solanaceae	Nicotiana benthamiana
nbe_NbS00006572g0009		nbe	Asterids	Solanales	Solanaceae	Nicotiana benthamiana
nbe_NbS00008263g0009		nbe	Asterids	Solanales	Solanaceae	Nicotiana benthamiana
nbe_NbS00008264g0001		nbe	Asterids	Solanales	Solanaceae	Nicotiana benthamiana
nbe_NbS00010624g0001		nbe	Asterids	Solanales	Solanaceae	Nicotiana benthamiana
nbe_NbS00016945g0010		nbe	Asterids	Solanales	Solanaceae	Nicotiana benthamiana
nbe_NbS00019477g0101		nbe	Asterids	Solanales	Solanaceae	Nicotiana benthamiana
nbe_NbS00028988g0007		nbe	Asterids	Solanales	Solanaceae	Nicotiana benthamiana
nbe_NbS00031800g0006		nbe	Asterids	Solanales	Solanaceae	Nicotiana benthamiana
nbe_NbS00034347g0008		nbe	Asterids	Solanales	Solanaceae	Nicotiana benthamiana
nbe_NbS00034347g0011		nbe	Asterids	Solanales	Solanaceae	Nicotiana benthamiana
nbe_NbS00041113g0005		nbe	Asterids	Solanales	Solanaceae	Nicotiana benthamiana
nbe_NbS00053995g0005		nbe	Asterids	Solanales	Solanaceae	Nicotiana benthamiana
Nsyl104230571		Nsyl	Asterids	Solanales	Solanaceae	Nicotiana sylvestris
Nsyl104234849		Nsyl	Asterids	Solanales	Solanaceae	Nicotiana sylvestris
Nsyl104238366		Nsyl	Asterids	Solanales	Solanaceae	Nicotiana sylvestris
Nsyl104238367		Nsyl	Asterids	Solanales	Solanaceae	Nicotiana sylvestris
Nsyl104243002		Nsyl	Asterids	Solanales	Solanaceae	Nicotiana sylvestris
Nsyl104247847		Nsyl	Asterids	Solanales	Solanaceae	Nicotiana sylvestris
nta_Nitab4.5_0000063g0010.1		nta	Asterids	Solanales	Solanaceae	Nicotiana tabacum
nta_Nitab4.5_0000106g0360.1		nta	Asterids	Solanales	Solanaceae	Nicotiana tabacum
nta_Nitab4.5_0000567g0010.1		nta	Asterids	Solanales	Solanaceae	Nicotiana tabacum
nta_Nitab4.5_0000567g0030.1		nta	Asterids	Solanales	Solanaceae	Nicotiana tabacum
nta_Nitab4.5_0001421g0010.1		nta	Asterids	Solanales	Solanaceae	Nicotiana tabacum
nta_Nitab4.5_0001421g0020.1		nta	Asterids	Solanales	Solanaceae	Nicotiana tabacum
nta_Nitab4.5_0001523g0010.1		nta	Asterids	Solanales	Solanaceae	Nicotiana tabacum
nta_Nitab4.5_0002410g0020.1		nta	Asterids	Solanales	Solanaceae	Nicotiana tabacum
nta_Nitab4.5_0002529g0080.1		nta	Asterids	Solanales	Solanaceae	Nicotiana tabacum
nta_Nitab4.5_0002693g0030.1		nta	Asterids	Solanales	Solanaceae	Nicotiana tabacum
nta_Nitab4.5_0005323g0010.1		nta	Asterids	Solanales	Solanaceae	Nicotiana tabacum
nta_Nitab4.5_0005323g0020.1		nta	Asterids	Solanales	Solanaceae	Nicotiana tabacum
nta_Nitab4.5_0007684g0010.1		nta	Asterids	Solanales	Solanaceae	Nicotiana tabacum
nta_Nitab4.5_0009500g0010.1		nta	Asterids	Solanales	Solanaceae	Nicotiana tabacum
nta_Nitab4.5_0012186g0010.1		nta	Asterids	Solanales	Solanaceae	Nicotiana tabacum
Ntom104091444		Ntom	Asterids	Solanales	Solanaceae	Nicotiana tomentosiformis
Ntom104091875		Ntom	Asterids	Solanales	Solanaceae	Nicotiana tomentosiformis
Ntom104112322		Ntom	Asterids	Solanales	Solanaceae	Nicotiana tomentosiformis
Ntom104112324		Ntom	Asterids	Solanales	Solanaceae	Nicotiana tomentosiformis
Ntom104112806		Ntom	Asterids	Solanales	Solanaceae	Nicotiana tomentosiformis
Ntom104112807		Ntom	Asterids	Solanales	Solanaceae	Nicotiana tomentosiformis
Ntom104113978		Ntom	Asterids	Solanales	Solanaceae	Nicotiana tomentosiformis
olea_Oeu018375.1		olea	Asterids	Lamiales	Oleaceae	Olea europaea var. Sylvestris
olea_Oeu034515.1		olea	Asterids	Lamiales	Oleaceae	Olea europaea var. Sylvestris
olea_Oeu053675.1		olea	Asterids	Lamiales	Oleaceae	Olea europaea var. Sylvestris
olea_Oeu056288.1		olea	Asterids	Lamiales	Oleaceae	Olea europaea var. Sylvestris
pax_00029g00215		pax	Asterids	Solanales	Solanaceae	Petunia axillaris
pax_00029g00238		pax	Asterids	Solanales	Solanaceae	Petunia axillaris
pax_00080g00095		pax	Asterids	Solanales	Solanaceae	Petunia axillaris
pax_00115g00006		pax	Asterids	Solanales	Solanaceae	Petunia axillaris
pax_00115g00014		pax	Asterids	Solanales	Solanaceae	Petunia axillaris
pax_00115g00028		pax	Asterids	Solanales	Solanaceae	Petunia axillaris
pax_00115g00029		pax	Asterids	Solanales	Solanaceae	Petunia axillaris
pax_00115g00038		pax	Asterids	Solanales	Solanaceae	Petunia axillaris
pax_00115g00047		pax	Asterids	Solanales	Solanaceae	Petunia axillaris
pax_00311g00312		pax	Asterids	Solanales	Solanaceae	Petunia axillaris
pax_00515g10013		pax	Asterids	Solanales	Solanaceae	Petunia axillaris
pax_01159g00002		pax	Asterids	Solanales	Solanaceae	Petunia axillaris
sin_1004423		sin	Asterids	Lamiales	Pedaliaceae	Sesamum indicum
sin_1024104		sin	Asterids	Lamiales	Pedaliaceae	Sesamum indicum
sin_1024590		sin	Asterids	Lamiales	Pedaliaceae	Sesamum indicum
sin_1024591		sin	Asterids	Lamiales	Pedaliaceae	Sesamum indicum
sin_1024592		sin	Asterids	Lamiales	Pedaliaceae	Sesamum indicum
sly_06g010250.2sly		sly	Asterids	Solanales	Solanaceae	Solanum lycopersicum
sly_06g074990.1sly		sly	Asterids	Solanales	Solanaceae	Solanum lycopersicum
sly_11g069750.1sly		sly	Asterids	Solanales	Solanaceae	Solanum lycopersicum
sme_00016.1_g00024.1		sme	Asterids	Solanales	Solanaceae	Solanum melongena
sme_00016.1_g00025.1		sme	Asterids	Solanales	Solanaceae	Solanum melongena
sme_01150.1_g00009.1		sme	Asterids	Solanales	Solanaceae	Solanum melongena
sme_02953.1_g00002.1		sme	Asterids	Solanales	Solanaceae	Solanum melongena
spe_06g005200.1		spe	Asterids	Solanales	Solanaceae	Solanum pennellii
spe_06g031400.1		spe	Asterids	Solanales	Solanaceae	Solanum pennellii
spe_06g031420.1		spe	Asterids	Solanales	Solanaceae	Solanum pennellii
spe_11g028530.1		spe	Asterids	Solanales	Solanaceae	Solanum pennellii
spe_11g028540.1		spe	Asterids	Solanales	Solanaceae	Solanum pennellii
spe_11g028550.1		spe	Asterids	Solanales	Solanaceae	Solanum pennellii
sspl_Saspl_003651		sspl	Asterids	Lamiales	Lamiaceae	Salvia splendens
sspl_Saspl_003652		sspl	Asterids	Lamiales	Lamiaceae	Salvia splendens
sspl_Saspl_005249		sspl	Asterids	Lamiales	Lamiaceae	Salvia splendens
sspl_Saspl_005250		sspl	Asterids	Lamiales	Lamiaceae	Salvia splendens
sspl_Saspl_011889		sspl	Asterids	Lamiales	Lamiaceae	Salvia splendens
sspl_Saspl_011890		sspl	Asterids	Lamiales	Lamiaceae	Salvia splendens
sspl_Saspl_014603		sspl	Asterids	Lamiales	Lamiaceae	Salvia splendens
sspl_Saspl_014604		sspl	Asterids	Lamiales	Lamiaceae	Salvia splendens
sspl_Saspl_015590		sspl	Asterids	Lamiales	Lamiaceae	Salvia splendens
sspl_Saspl_020565		sspl	Asterids	Lamiales	Lamiaceae	Salvia splendens
sspl_Saspl_031403		sspl	Asterids	Lamiales	Lamiaceae	Salvia splendens
sspl_Saspl_042669		sspl	Asterids	Lamiales	Lamiaceae	Salvia splendens
sspl_Saspl_052904		sspl	Asterids	Lamiales	Lamiaceae	Salvia splendens
stu_00001145		stu	Asterids	Solanales	Solanaceae	Solanum tuberosum
stu_00015734		stu	Asterids	Solanales	Solanaceae	Solanum tuberosum
stu_00019674		stu	Asterids	Solanales	Solanaceae	Solanum tuberosum
stu_00019675		stu	Asterids	Solanales	Solanaceae	Solanum tuberosum
stu_00042160		stu	Asterids	Solanales	Solanaceae	Solanum tuberosum
stu_01011998		stu	Asterids	Solanales	Solanaceae	Solanum tuberosum
stu_02011998		stu	Asterids	Solanales	Solanaceae	Solanum tuberosum

## Sheet: OG2
OG2 (251 seq)	reference gene Arabidopsis	sp	group	order	family	species
crei_Cre09.g396000.t1.2		crei	Green algae	Chlamydomonadales	Chlamydomonadaceae	Chlamydomonas reinhardtii
crei_Cre09.g410800.t1.2		crei	Green algae	Chlamydomonadales	Chlamydomonadaceae	Chlamydomonas reinhardtii
crei_Cre09.g410850.t1.2		crei	Green algae	Chlamydomonadales	Chlamydomonadaceae	Chlamydomonas reinhardtii
vcar_Vocar.0008s0137.1		vcar	Green algae	Chlamydomonadales	Volvocaceae	Volvox carteri
vcar_Vocar.0008s0138.1		vcar	Green algae	Chlamydomonadales	Volvocaceae	Volvox carteri
vcar_Vocar.0008s0200.1		vcar	Green algae	Chlamydomonadales	Volvocaceae	Volvox carteri
atr_scaffold00085.59atr		atr	Basal Angiosperms	Amborellales	Amborellaceae	Amborella trichopoda
cka_CKAN_01405100		cka	Magnoliids	Laurales	Lauraceae	Cinnamomum kanehirae
cka_CKAN_02333100		cka	Magnoliids	Laurales	Lauraceae	Cinnamomum kanehirae
aco_016540		aco	Monocots	Poales	Bromeliaceae	Ananas comosus
aco_016541		aco	Monocots	Poales	Bromeliaceae	Ananas comosus
Aoff109827736		Aoff	Monocots	Asparagales	Asparagaceae	Asparagus officinalis
bdi_Bradi2g40740		bdi	Monocots	Poales	Poaceae	Brachypodium distachyon
bdi_Bradi2g47640		bdi	Monocots	Poales	Poaceae	Brachypodium distachyon
dal_Dioal.20G021900.1		dal	Monocots	Dioscoreales	Dioscoreaceae	Dioscorea alata
Dcat110106315		Dcat	Monocots	Asparagales	Orchidaceae	Dendrobium catenatum
deno_rna21949		deno	Monocots	Asparagales	Orchidaceae	Dendrobium officinale
HORVU3Hr1G066090		Horv	Monocots	Poales	Poaceae	Hordeum vulgare
lmi_019321		lmi	Monocots	Alismatales	Araceae	Lemna minor
lmi_019640		lmi	Monocots	Alismatales	Araceae	Lemna minor
lmi_019734		lmi	Monocots	Alismatales	Araceae	Lemna minor
lmi_020025		lmi	Monocots	Alismatales	Araceae	Lemna minor
lmi_020057		lmi	Monocots	Alismatales	Araceae	Lemna minor
lmi_020060		lmi	Monocots	Alismatales	Araceae	Lemna minor
lmi_020061		lmi	Monocots	Alismatales	Araceae	Lemna minor
lmi_020123		lmi	Monocots	Alismatales	Araceae	Lemna minor
lmi_020139		lmi	Monocots	Alismatales	Araceae	Lemna minor
lmi_020619		lmi	Monocots	Alismatales	Araceae	Lemna minor
lpe_01G16470.1lpe		lpe	Monocots	Poales	Poaceae	Leersia perrieri
lpe_01G24080.1lpe		lpe	Monocots	Poales	Poaceae	Leersia perrieri
mac_01_16930.1mac		mac	Monocots	Zingiberales	Musaceae	Musa acuminata
mac_04_06400.1mac		mac	Monocots	Zingiberales	Musaceae	Musa acuminata
mac_04_13250.1mac		mac	Monocots	Zingiberales	Musaceae	Musa acuminata
msin_Misin05G168300.1		msin	Monocots	Poales	Poaceae	Miscanthus sinensis
msin_Misin05G242700.1		msin	Monocots	Poales	Poaceae	Miscanthus sinensis
msin_Misin06G246800.1		msin	Monocots	Poales	Poaceae	Miscanthus sinensis
obar_OBART01G19000.1		obar	Monocots	Poales	Poaceae	Oryza barthii
obar_OBART01G27940.1		obar	Monocots	Poales	Poaceae	Oryza barthii
ogl_01G0155600		ogl	Monocots	Poales	Poaceae	Oryza glaberrima
ogl_01G0230700		ogl	Monocots	Poales	Poaceae	Oryza glaberrima
omer_OMERI01G17800.1		omer	Monocots	Poales	Poaceae	Oryza meridionalis
orgl_OGLUM01G22600.1		orgl	Monocots	Poales	Poaceae	Oryza glumaepatula
orgl_OGLUM01G31910.1		orgl	Monocots	Poales	Poaceae	Oryza glumaepatula
oru_ORUFI01G21390.1oru		oru	Monocots	Poales	Poaceae	Oryza rufipogon
oru_ORUFI01G31010.1oru		oru	Monocots	Poales	Poaceae	Oryza rufipogon
osa_LOC_Os01g36720osa		osa	Monocots	Poales	Poaceae	Oryza sativa
osa_LOC_Os01g50820osa		osa	Monocots	Poales	Poaceae	Oryza sativa
Pdac103708203		Pdac	Monocots	Arecales	Arecaceae	Phoenix dactylifera
Pdac103717870		Pdac	Monocots	Arecales	Arecaceae	Phoenix dactylifera
peq_06453		peq	Monocots	Asparagales	Orchidaceae	Phalaenopsis equestris
phe_PH01000783G0750		phe	Monocots	Poales	Poaceae	Phyllostachys heterocycla
sbi_003G188200		sbi	Monocots	Poales	Poaceae	Sorghum bicolor
sbi_003G270800		sbi	Monocots	Poales	Poaceae	Sorghum bicolor
sit_5G198500		sit	Monocots	Poales	Poaceae	Setaria italica
sit_5G286900		sit	Monocots	Poales	Poaceae	Setaria italica
spo_19G0017400		spo	Monocots	Alismatales	Araceae	Spirodela polyrhiza
spo_8G0057400		spo	Monocots	Alismatales	Araceae	Spirodela polyrhiza
tae_Traes_1BS_F114E4A2B		tae	Monocots	Poales	Poaceae	Triticum aestivum
tae_Traes_1DS_159B4A94E		tae	Monocots	Poales	Poaceae	Triticum aestivum
tae_TRAES3BF133600020CFD		tae	Monocots	Poales	Poaceae	Triticum aestivum
Xvis03_209423		Xvis	Monocots	Pandanales	Velloziaceae	Xerophyta viscosa
Xvis03_210832		Xvis	Monocots	Pandanales	Velloziaceae	Xerophyta viscosa
Xvis03_225052		Xvis	Monocots	Pandanales	Velloziaceae	Xerophyta viscosa
zma_GRMZM2G455124		zma	Monocots	Poales	Poaceae	Zea mays
zom_70g00300		zom	Monocots	Alismatales	Zosteraceae	Zostera marina
aqc_Aqcoe3G278300.1		aqc	Basal Eudicots	Ranunculales	Ranunculaceae	Aquilegia coerulea
aqc_Aqcoe3G278400.1		aqc	Basal Eudicots	Ranunculales	Ranunculaceae	Aquilegia coerulea
nnu_02310		nnu	Basal Eudicots	Proteales	Nelumbonaceae	Nelumbo nucifera
nnu_21893		nnu	Basal Eudicots	Proteales	Nelumbonaceae	Nelumbo nucifera
kafe_Kaladp0050s0150.1		kafe	Saxifragales	Saxifragales	Crassulaceae	Kalanchoe fedtschenkoi
kafe_Kaladp0050s0150.2		kafe	Saxifragales	Saxifragales	Crassulaceae	Kalanchoe fedtschenkoi
kafe_Kaladp0050s0150.3		kafe	Saxifragales	Saxifragales	Crassulaceae	Kalanchoe fedtschenkoi
kafe_Kaladp0050s0150.4		kafe	Saxifragales	Saxifragales	Crassulaceae	Kalanchoe fedtschenkoi
kafe_Kaladp0058s0335.1		kafe	Saxifragales	Saxifragales	Crassulaceae	Kalanchoe fedtschenkoi
kala_Kalax.0004s0157.1		kala	Saxifragales	Saxifragales	Crassulaceae	Kalanchoe laxiflora
kala_Kalax.0057s0115.1		kala	Saxifragales	Saxifragales	Crassulaceae	Kalanchoe laxiflora
kala_Kalax.0057s0115.2		kala	Saxifragales	Saxifragales	Crassulaceae	Kalanchoe laxiflora
kala_Kalax.1200s0005.1		kala	Saxifragales	Saxifragales	Crassulaceae	Kalanchoe laxiflora
kala_Kalax.1200s0005.2		kala	Saxifragales	Saxifragales	Crassulaceae	Kalanchoe laxiflora
adu_Aradu.A7934		adu	Eurosids I (Fabids)	Fabales	Fabaceae	Arachis duranensis
adu_Aradu.M2B10		adu	Eurosids I (Fabids)	Fabales	Fabaceae	Arachis duranensis
aipa_Araip.NYT7M		aipa	Eurosids I (Fabids)	Fabales	Fabaceae	Arachis ipaensis
aipa_Araip.SS53P		aipa	Eurosids I (Fabids)	Fabales	Fabaceae	Arachis ipaensis
amna_EVM0007378.1_R0		amna	Eurosids I (Fabids)	Fabales	Fabaceae	Ammopiptanthus nanus
amna_EVM0030519.1_R0		amna	Eurosids I (Fabids)	Fabales	Fabaceae	Ammopiptanthus nanus
amon_EVM0004908.1		amon	Eurosids I (Fabids)	Fabales	Fabaceae	Arachis monticola
amon_EVM0014782.1		amon	Eurosids I (Fabids)	Fabales	Fabaceae	Arachis monticola
cca_33493		cca	Eurosids I (Fabids)	Fabales	Fabaceae	Cajanus cajan
cla_010066		cla	Eurosids I (Fabids)	Cucurbitales	Cucurbitaceae	Citrullus lanatus
cmo_s00076_1.49_1		cmo	Eurosids I (Fabids)	Fagales	Fagaceae	Castanea mollissima
cmo_s04286_0.19_1		cmo	Eurosids I (Fabids)	Fagales	Fagaceae	Castanea mollissima
csa_286270		csa	Eurosids I (Fabids)	Cucurbitales	Cucurbitaceae	Cucumis sativus
fve_03579		fve	Eurosids I (Fabids)	Rosales	Rosaceae	Fragaria vesca
fve_03580		fve	Eurosids I (Fabids)	Rosales	Rosaceae	Fragaria vesca
fve_28461		fve	Eurosids I (Fabids)	Rosales	Rosaceae	Fragaria vesca
gma_08G284000		gma	Eurosids I (Fabids)	Fabales	Fabaceae	Glycine max
gma_18G141900		gma	Eurosids I (Fabids)	Fabales	Fabaceae	Glycine max
hbra_rna16919		hbra	Eurosids I (Fabids)	Malpighiales	Euphorbiaceae	Hevea brasiliensis
hbra_rna407		hbra	Eurosids I (Fabids)	Malpighiales	Euphorbiaceae	Hevea brasiliensis
hbra_rna408		hbra	Eurosids I (Fabids)	Malpighiales	Euphorbiaceae	Hevea brasiliensis
hlu_G003013		hlu	Eurosids I (Fabids)	Rosales	Cannabaceae	Humulus lupulus
hlu_G023930		hlu	Eurosids I (Fabids)	Rosales	Cannabaceae	Humulus lupulus
jcu_4S02319.40jcu		jcu	Eurosids I (Fabids)	Malpighiales	Euphorbiaceae	Jatropha curcas
jcu_4S02330.60jcu		jcu	Eurosids I (Fabids)	Malpighiales	Euphorbiaceae	Jatropha curcas
jre_00007619		jre	Eurosids I (Fabids)	Fagales	Juglandaceae	Juglans regia
jre_00014348		jre	Eurosids I (Fabids)	Fagales	Juglandaceae	Juglans regia
jre_00014349		jre	Eurosids I (Fabids)	Fagales	Juglandaceae	Juglans regia
jre_00017007		jre	Eurosids I (Fabids)	Fagales	Juglandaceae	Juglans regia
jre_00021870		jre	Eurosids I (Fabids)	Fagales	Juglandaceae	Juglans regia
jre_00025095		jre	Eurosids I (Fabids)	Fagales	Juglandaceae	Juglans regia
Lang109332656		Lang	Eurosids I (Fabids)	Fabales	Fabaceae	Lupinus angustifolius
Lang109344940		Lang	Eurosids I (Fabids)	Fabales	Fabaceae	Lupinus angustifolius
lja_1g3v3646440.1lja		lja	Eurosids I (Fabids)	Fabales	Fabaceae	Lotus japonicus
lja_4g3v1085060.1lja		lja	Eurosids I (Fabids)	Fabales	Fabaceae	Lotus japonicus
lus_10008767		lus	Eurosids I (Fabids)	Malpighiales	Linaceae	Linum usitatissimum
lus_10013042		lus	Eurosids I (Fabids)	Malpighiales	Linaceae	Linum usitatissimum
lus_10030588		lus	Eurosids I (Fabids)	Malpighiales	Linaceae	Linum usitatissimum
lus_10030902		lus	Eurosids I (Fabids)	Malpighiales	Linaceae	Linum usitatissimum
mdo_0000131368		mdo	Eurosids I (Fabids)	Rosales	Rosaceae	Malus domestica
mdo_0000201530		mdo	Eurosids I (Fabids)	Rosales	Rosaceae	Malus domestica
mdo_0000266497		mdo	Eurosids I (Fabids)	Rosales	Rosaceae	Malus domestica
mes_13G027000		mes	Eurosids I (Fabids)	Malpighiales	Euphorbiaceae	Manihot esculenta
mes_17G114900		mes	Eurosids I (Fabids)	Malpighiales	Euphorbiaceae	Manihot esculenta
Mnot21410339		Mnot	Eurosids I (Fabids)	Rosales	Moraceae	Morus notabilis
mtr_8g069775		mtr	Eurosids I (Fabids)	Fabales	Fabaceae	Medicago truncatula
pbr_024434.1		pbr	Eurosids I (Fabids)	Rosales	Rosaceae	Pyrus x bretschneideri
pbr_027017.1		pbr	Eurosids I (Fabids)	Rosales	Rosaceae	Pyrus x bretschneideri
pmu_006724		pmu	Eurosids I (Fabids)	Rosales	Rosaceae	Prunus mume
pmu_015667		pmu	Eurosids I (Fabids)	Rosales	Rosaceae	Prunus mume
ppe_1G249000		ppe	Eurosids I (Fabids)	Rosales	Rosaceae	Prunus persica
ppe_3G289200		ppe	Eurosids I (Fabids)	Rosales	Rosaceae	Prunus persica
ptr_001G348300		ptr	Eurosids I (Fabids)	Malpighiales	Salicaceae	Populus trichocarpa
ptr_012G087700		ptr	Eurosids I (Fabids)	Malpighiales	Salicaceae	Populus trichocarpa
ptr_015G081300		ptr	Eurosids I (Fabids)	Malpighiales	Salicaceae	Populus trichocarpa
ptr_015G081500		ptr	Eurosids I (Fabids)	Malpighiales	Salicaceae	Populus trichocarpa
pvu_003G062800		pvu	Eurosids I (Fabids)	Fabales	Fabaceae	Phaseolus vulgaris
rco_27504.t000006		rco	Eurosids I (Fabids)	Malpighiales	Euphorbiaceae	Ricinus communis
rco_29933.t000027		rco	Eurosids I (Fabids)	Malpighiales	Euphorbiaceae	Ricinus communis
roc_G02810		roc	Eurosids I (Fabids)	Rosales	Rosaceae	Rubus occidentalis
salp_SapurV1A.0011s0440.1		salp	Eurosids I (Fabids)	Malpighiales	Salicaceae	Salix purpurea
salp_SapurV1A.0011s0450.1		salp	Eurosids I (Fabids)	Malpighiales	Salicaceae	Salix purpurea
salp_SapurV1A.0363s0200.1		salp	Eurosids I (Fabids)	Malpighiales	Salicaceae	Salix purpurea
sgro_evm.TU.tig00153210.389		sgro	Eurosids I (Fabids)	Cucurbitales	Cucurbitaceae	Siraitia grosvenorii
tpr_gene1083		tpr	Eurosids I (Fabids)	Fabales	Fabaceae	Trifolium pratense
tpr_gene24795		tpr	Eurosids I (Fabids)	Fabales	Fabaceae	Trifolium pratense
van_0033ss00950.1		van	Eurosids I (Fabids)	Fabales	Fabaceae	Vigna angularis/Phaseolus angularis
vra_0453s00010		vra	Eurosids I (Fabids)	Fabales	Fabaceae	Vigna radiata
Zjuj107415470		Zjuj	Eurosids I (Fabids)	Rosales	Rhamnaceae	Ziziphus jujuba
Zjuj107428580		Zjuj	Eurosids I (Fabids)	Rosales	Rhamnaceae	Ziziphus jujuba
ath_AT1G12940	ATNRT2.5	ath	Eurosids II (Malvids)	Brassicales	Brassicaceae	Arabidopsis thaliana
ath_AT5G14570	ATNRT2.7	ath	Eurosids II (Malvids)	Brassicales	Brassicaceae	Arabidopsis thaliana
aar_AA40G00663		aar	Eurosids II (Malvids)	Brassicales	Brassicaceae	Aethionema arabicum
aar_AA65G00323		aar	Eurosids II (Malvids)	Brassicales	Brassicaceae	Aethionema arabicum
aocc_Anaoc.0002s0382.1		aocc	Eurosids II (Malvids)	Sapindales	Anacardiaceae	Anacardium occidentale
aocc_Anaoc.0003s0829.1		aocc	Eurosids II (Malvids)	Sapindales	Anacardiaceae	Anacardium occidentale
aocc_Anaoc.0006s0358.1		aocc	Eurosids II (Malvids)	Sapindales	Anacardiaceae	Anacardium occidentale
aocc_Anaoc.0600s0001.1		aocc	Eurosids II (Malvids)	Sapindales	Anacardiaceae	Anacardium occidentale
bcei_evm.model.Scaffold401.42		bcei	Eurosids II (Malvids)	Malvales	Malvaceae	Bombax ceiba
bcei_evm.model.Scaffold59.402		bcei	Eurosids II (Malvids)	Malvales	Malvaceae	Bombax ceiba
bnp_BnaA02g02200D		bnp	Eurosids II (Malvids)	Brassicales	Brassicaceae	Brassica napus
bnp_BnaA08g24500D		bnp	Eurosids II (Malvids)	Brassicales	Brassicaceae	Brassica napus
bnp_BnaC02g05530D		bnp	Eurosids II (Malvids)	Brassicales	Brassicaceae	Brassica napus
bnp_BnaC03g56990D		bnp	Eurosids II (Malvids)	Brassicales	Brassicaceae	Brassica napus
Bostr.13671s0156		Bost	Eurosids II (Malvids)	Brassicales	Brassicaceae	Boechera stricta
ccle_Ciclev10015129m		ccle	Eurosids II (Malvids)	Sapindales	Rutaceae	Citrus clementina
ccle_Ciclev10031126m		ccle	Eurosids II (Malvids)	Sapindales	Rutaceae	Citrus clementina
cgr_0568s0216		cgr	Eurosids II (Malvids)	Brassicales	Brassicaceae	Capsella grandiflora
cgy_03771		cgy	Eurosids II (Malvids)	Brassicales	Cleomaceae	Cleome gynandra
cgy_07999		cgy	Eurosids II (Malvids)	Brassicales	Cleomaceae	Cleome gynandra
corc_OMO78286		corc	Eurosids II (Malvids)	Malvales	Malvaceae	Corchorus capsularis
corc_OMO78288		corc	Eurosids II (Malvids)	Malvales	Malvaceae	Corchorus capsularis
cpa_108.50cpa		cpa	Eurosids II (Malvids)	Brassicales	Caricaceae	Carica papaya
cpa_69.88cpa		cpa	Eurosids II (Malvids)	Brassicales	Caricaceae	Carica papaya
cru_10008932		cru	Eurosids II (Malvids)	Brassicales	Brassicaceae	Capsella rubella
Csat104739951		Csat	Eurosids II (Malvids)	Brassicales	Brassicaceae	Camelina sativa
Csat104755572		Csat	Eurosids II (Malvids)	Brassicales	Brassicaceae	Camelina sativa
Csat104771885		Csat	Eurosids II (Malvids)	Brassicales	Brassicaceae	Camelina sativa
csi_1g014301		csi	Eurosids II (Malvids)	Sapindales	Rutaceae	Citrus sinensis
cvi_Clevi.0003s0714.1		cvi	Eurosids II (Malvids)	Brassicales	Cleomaceae	Cleome violacea
egr_B03304		egr	Eurosids II (Malvids)	Myrtales	Myrtaceae	Eucalyptus grandis
egr_H02533		egr	Eurosids II (Malvids)	Myrtales	Myrtaceae	Eucalyptus grandis
egr_J02230		egr	Eurosids II (Malvids)	Myrtales	Myrtaceae	Eucalyptus grandis
gra_001G264100		gra	Eurosids II (Malvids)	Malvales	Malvaceae	Gossypium raimondii
gra_008G160300		gra	Eurosids II (Malvids)	Malvales	Malvaceae	Gossypium raimondii
lal_scaffold1886_2lal		lal	Eurosids II (Malvids)	Brassicales	Brassicaceae	Leavenworthia alabamica
lal_scaffold935_16lal		lal	Eurosids II (Malvids)	Brassicales	Brassicaceae	Leavenworthia alabamica
sir_scaffold249_88sir		sir	Eurosids II (Malvids)	Brassicales	Brassicaceae	Sisymbrium irio
sir_scaffold843_361sir		sir	Eurosids II (Malvids)	Brassicales	Brassicaceae	Sisymbrium irio
spa_c0001_01001		spa	Eurosids II (Malvids)	Brassicales	Brassicaceae	Schrenkiella parvula
tca_010451		tca	Eurosids II (Malvids)	Malvales	Malvaceae	Theobroma cacao
tca_010455		tca	Eurosids II (Malvids)	Malvales	Malvaceae	Theobroma cacao
tha_Th2v00238		tha	Eurosids II (Malvids)	Brassicales	Cleomaceae	Tarenaya hassleriana
thh_10007446m		thh	Eurosids II (Malvids)	Brassicales	Brassicaceae	Thellungiella halophila/Eutrema halophilum
tsa_Ts1g11530		tsa	Eurosids II (Malvids)	Brassicales	Brassicaceae	Thellungiella salsuginea/Eutrema salsugineum
sol_044520_awxu.t1		sol	Caryophyllales	Caryophyllales	Chenopodiaceae	Spinacia oleracea
AhypAH004807		Ahyp	Caryophyllales	Caryophyllales	Amaranthaceae	Amaranthus hypochondriacus
CquiAUR62000317		Cqui	Caryophyllales	Caryophyllales	Chenopodiaceae	Chenopodium quinoa
CquiAUR62003509		Cqui	Caryophyllales	Caryophyllales	Chenopodiaceae	Chenopodium quinoa
CquiAUR62005427		Cqui	Caryophyllales	Caryophyllales	Chenopodiaceae	Chenopodium quinoa
CquiAUR62014088		Cqui	Caryophyllales	Caryophyllales	Chenopodiaceae	Chenopodium quinoa
sol_044530_kwfk.t1		sol	Caryophyllales	Caryophyllales	Chenopodiaceae	Spinacia oleracea
sol_078330_xsfj.t1		sol	Caryophyllales	Caryophyllales	Chenopodiaceae	Spinacia oleracea
sol_216030_amcu.t1		sol	Caryophyllales	Caryophyllales	Chenopodiaceae	Spinacia oleracea
ach_Achn169281		ach	Asterids	Ericales	Actinidiaceae	Actinidia chinensis
can_Capana00g002556		can	Asterids	Solanales	Solanaceae	Capsicum annuum
can_Capana02g000995		can	Asterids	Solanales	Solanaceae	Capsicum annuum
cbac_rna33392		cbac	Asterids	Solanales	Solanaceae	Capsicum baccatum
cchi_rna29461		cchi	Asterids	Solanales	Solanaceae	Capsicum chinense
cchi_rna32523		cchi	Asterids	Solanales	Solanaceae	Capsicum chinense
coc_11_g15480		coc	Asterids	Gentianales	Rubiaceae	Coffea canephora
cync_Ccrd_004519		cync	Asterids	Asterales	Asteraceae	Cynara cardunculus
cync_Ccrd_020172		cync	Asterids	Asterales	Asteraceae	Cynara cardunculus
frax_FRAEX38873_v2_000037820.1		frax	Asterids	Lamiales	Oleaceae	Fraxinus excelsior
frax_FRAEX38873_v2_000074420.1		frax	Asterids	Lamiales	Oleaceae	Fraxinus excelsior
frax_FRAEX38873_v2_000138490.1		frax	Asterids	Lamiales	Oleaceae	Fraxinus excelsior
hel_Ha12_00034271		hel	Asterids	Asterales	Asteraceae	Helianthus annuus
hel_Ha14_00019651		hel	Asterids	Asterales	Asteraceae	Helianthus annuus
Inil109162323		Inil	Asterids	Solanales	Convolvulaceae	Ipomoea nil
Inil109180577		Inil	Asterids	Solanales	Convolvulaceae	Ipomoea nil
Lsat4_4881		lsat	Asterids	Asterales	Asteraceae	Lactuca sativa
mgu_L01472		mgu	Asterids	Lamiales	Phrymaceae	Mimulus guttatus
mgu_L01475		mgu	Asterids	Lamiales	Phrymaceae	Mimulus guttatus
mgu_O00827		mgu	Asterids	Lamiales	Phrymaceae	Mimulus guttatus
mlut_fgenesh_masked-scaffold_384-processed-gene-1.24-mRNA-1		mlut	Asterids	Lamiales	Phrymaceae	Mimulus luteus
mlut_maker-scaffold_1176-fgenesh-gene-0.61-mRNA-1		mlut	Asterids	Lamiales	Phrymaceae	Mimulus luteus
mlut_maker-scaffold_1176-fgenesh-gene-0.68-mRNA-1		mlut	Asterids	Lamiales	Phrymaceae	Mimulus luteus
mlut_maker-scaffold_1398-fgenesh-gene-0.70-mRNA-1		mlut	Asterids	Lamiales	Phrymaceae	Mimulus luteus
mlut_maker-scaffold_384-fgenesh-gene-2.77-mRNA-1		mlut	Asterids	Lamiales	Phrymaceae	Mimulus luteus
mlut_maker-scaffold_568-fgenesh-gene-0.73-mRNA-1		mlut	Asterids	Lamiales	Phrymaceae	Mimulus luteus
Nattg08126		Natt	Asterids	Solanales	Solanaceae	Nicotiana attenuata
Nsyl104210628		Nsyl	Asterids	Solanales	Solanaceae	Nicotiana sylvestris
Nsyl104242673		Nsyl	Asterids	Solanales	Solanaceae	Nicotiana sylvestris
nta_Nitab4.5_0002255g0010.1		nta	Asterids	Solanales	Solanaceae	Nicotiana tabacum
nta_Nitab4.5_0007682g0010.1		nta	Asterids	Solanales	Solanaceae	Nicotiana tabacum
Ntom104107272		Ntom	Asterids	Solanales	Solanaceae	Nicotiana tomentosiformis
Ntom104116511		Ntom	Asterids	Solanales	Solanaceae	Nicotiana tomentosiformis
olea_Oeu012699.1		olea	Asterids	Lamiales	Oleaceae	Olea europaea var. Sylvestris
olea_Oeu027207.1		olea	Asterids	Lamiales	Oleaceae	Olea europaea var. Sylvestris
olea_Oeu059923.1		olea	Asterids	Lamiales	Oleaceae	Olea europaea var. Sylvestris
olea_Oeu059924.1		olea	Asterids	Lamiales	Oleaceae	Olea europaea var. Sylvestris
sin_1018085		sin	Asterids	Lamiales	Pedaliaceae	Sesamum indicum
sly_02g067790.2sly		sly	Asterids	Solanales	Solanaceae	Solanum lycopersicum
sme_05517.1_g00007.1		sme	Asterids	Solanales	Solanaceae	Solanum melongena
spe_02g016900.1		spe	Asterids	Solanales	Solanaceae	Solanum pennellii
sspl_Saspl_011110		sspl	Asterids	Lamiales	Lamiaceae	Salvia splendens
sspl_Saspl_021835		sspl	Asterids	Lamiales	Lamiaceae	Salvia splendens
sspl_Saspl_029642		sspl	Asterids	Lamiales	Lamiaceae	Salvia splendens
sspl_Saspl_048355		sspl	Asterids	Lamiales	Lamiaceae	Salvia splendens
stu_00006913		stu	Asterids	Solanales	Solanaceae	Solanum tuberosum
ugi_Scf00729.g21219ugi		ugi	Asterids	Lamiales	Lentibulariaceae	Utricularia gibba
ugi_Scf00933.g22798ugi		ugi	Asterids	Lamiales	Lentibulariaceae	Utricularia gibba

## Sheet: OG3
OG3 (3 seq)	sp	group	order	family	species
bol_Bo9g147000	bol	Eurosids II (Malvids)	Brassicales	Brassicaceae	Brassica oleracea
bcei_evm.model.Scaffold223.58	bcei	Eurosids II (Malvids)	Malvales	Malvaceae	Bombax ceiba
nbe_NbS00020802g0220	nbe	Asterids	Solanales	Solanaceae	Nicotiana benthamiana

## Sheet: OG4
OG4 (2 seq)	sp	group	order	family	species
vcar_Vocar.0006s0237.1	vcar	Green algae	Chlamydomonadales	Volvocaceae	Volvox carteri
crei_Cre02.g110800.t1.1	crei	Green algae	Chlamydomonadales	Chlamydomonadaceae	Chlamydomonas reinhardtii

## Sheet: OG5
OG5 (297 seq)	reference gene Arabidopsis	sp	group	order	family	species
ppa_Pp3c18_3270V3.1		ppa	Bryophytes	Funariales	Funariaceae	Physcomitrella patens
ppa_Pp3c21_13230V3.1		ppa	Bryophytes	Funariales	Funariaceae	Physcomitrella patens
ppa_Pp3c22_21950V3.1		ppa	Bryophytes	Funariales	Funariaceae	Physcomitrella patens
smoe_227648		smoe	Lycophytes	Selaginellales	Selaginellaceae	Selaginella moellendorffii
aal_AALBA5B1097494P1		aal	Gymnosperms	Pinales	Pinaceae	Abies Alba
aal_AALBA5B155175P1		aal	Gymnosperms	Pinales	Pinaceae	Abies Alba
aal_AALBA5B419502P1		aal	Gymnosperms	Pinales	Pinaceae	Abies Alba
aal_AALBA5B419502P2		aal	Gymnosperms	Pinales	Pinaceae	Abies Alba
aal_AALBA5B856134P1		aal	Gymnosperms	Pinales	Pinaceae	Abies Alba
aal_AALBA5B856134P2		aal	Gymnosperms	Pinales	Pinaceae	Abies Alba
pica_MA_108756g0010		pica	Gymnosperms	Pinales	Pinaceae	Picea abies
pica_MA_11774g0010		pica	Gymnosperms	Pinales	Pinaceae	Picea abies
pica_MA_9694g0010		pica	Gymnosperms	Pinales	Pinaceae	Picea abies
atr_scaffold00027.118atr		atr	Basal Angiosperms	Amborellales	Amborellaceae	Amborella trichopoda
atr_scaffold00049.225atr		atr	Basal Angiosperms	Amborellales	Amborellaceae	Amborella trichopoda
atr_scaffold00174.25atr		atr	Basal Angiosperms	Amborellales	Amborellaceae	Amborella trichopoda
atr_scaffold00188.2atr		atr	Basal Angiosperms	Amborellales	Amborellaceae	Amborella trichopoda
atr_scaffold00188.6atr		atr	Basal Angiosperms	Amborellales	Amborellaceae	Amborella trichopoda
cka_CKAN_01244100		cka	Magnoliids	Laurales	Lauraceae	Cinnamomum kanehirae
aco_003577		aco	Monocots	Poales	Bromeliaceae	Ananas comosus
Aoff109824594		Aoff	Monocots	Asparagales	Asparagaceae	Asparagus officinalis
Aoff109830065		Aoff	Monocots	Asparagales	Asparagaceae	Asparagus officinalis
bdi_Bradi3g47710		bdi	Monocots	Poales	Poaceae	Brachypodium distachyon
bdi_Bradi3g47720		bdi	Monocots	Poales	Poaceae	Brachypodium distachyon
dal_Dioal.08G000400.1		dal	Monocots	Dioscoreales	Dioscoreaceae	Dioscorea alata
Dcat110104483		Dcat	Monocots	Asparagales	Orchidaceae	Dendrobium catenatum
deno_rna19172		deno	Monocots	Asparagales	Orchidaceae	Dendrobium officinale
deno_rna19173		deno	Monocots	Asparagales	Orchidaceae	Dendrobium officinale
HORVU5Hr1G115500		Horv	Monocots	Poales	Poaceae	Hordeum vulgare
HORVU6Hr1G053710		Horv	Monocots	Poales	Poaceae	Hordeum vulgare
lmi_019431		lmi	Monocots	Alismatales	Araceae	Lemna minor
lmi_019934		lmi	Monocots	Alismatales	Araceae	Lemna minor
lmi_020597		lmi	Monocots	Alismatales	Araceae	Lemna minor
lmi_021159		lmi	Monocots	Alismatales	Araceae	Lemna minor
lmi_021924		lmi	Monocots	Alismatales	Araceae	Lemna minor
lpe_02G18480.1lpe		lpe	Monocots	Poales	Poaceae	Leersia perrieri
lpe_04G12900.1lpe		lpe	Monocots	Poales	Poaceae	Leersia perrieri
mac_06_13610.1mac		mac	Monocots	Zingiberales	Musaceae	Musa acuminata
mac_09_01900.1mac		mac	Monocots	Zingiberales	Musaceae	Musa acuminata
mac_10_16780.1mac		mac	Monocots	Zingiberales	Musaceae	Musa acuminata
msin_Misin08G189500.1		msin	Monocots	Poales	Poaceae	Miscanthus sinensis
msin_Misin11G115100.1		msin	Monocots	Poales	Poaceae	Miscanthus sinensis
msin_MisinT343600.1		msin	Monocots	Poales	Poaceae	Miscanthus sinensis
obar_OBART02G22740.1		obar	Monocots	Poales	Poaceae	Oryza barthii
obar_OBART04G16220.1		obar	Monocots	Poales	Poaceae	Oryza barthii
ogl_04G0132300		ogl	Monocots	Poales	Poaceae	Oryza glaberrima
omer_OMERI02G22310.1		omer	Monocots	Poales	Poaceae	Oryza meridionalis
omer_OMERI04G13620.1		omer	Monocots	Poales	Poaceae	Oryza meridionalis
orgl_OGLUM04G16150.1		orgl	Monocots	Poales	Poaceae	Oryza glumaepatula
oru_ORUFI04G17590.1oru		oru	Monocots	Poales	Poaceae	Oryza rufipogon
osa_LOC_Os02g38230osa		osa	Monocots	Poales	Poaceae	Oryza sativa
osa_LOC_Os04g40410osa		osa	Monocots	Poales	Poaceae	Oryza sativa
Pdac103709961		Pdac	Monocots	Arecales	Arecaceae	Phoenix dactylifera
Pdac103713555		Pdac	Monocots	Arecales	Arecaceae	Phoenix dactylifera
peq_06366		peq	Monocots	Asparagales	Orchidaceae	Phalaenopsis equestris
phe_PH01000509G0810		phe	Monocots	Poales	Poaceae	Phyllostachys heterocycla
sbi_004G202400		sbi	Monocots	Poales	Poaceae	Sorghum bicolor
sbi_006G121200		sbi	Monocots	Poales	Poaceae	Sorghum bicolor
sit_1G218500		sit	Monocots	Poales	Poaceae	Setaria italica
sit_1G218600		sit	Monocots	Poales	Poaceae	Setaria italica
spo_13G0039300		spo	Monocots	Alismatales	Araceae	Spirodela polyrhiza
tae_Traes_4AL_0942D5308		tae	Monocots	Poales	Poaceae	Triticum aestivum
tae_Traes_5BL_CF0070752		tae	Monocots	Poales	Poaceae	Triticum aestivum
tae_Traes_5DL_89DEA7DA2		tae	Monocots	Poales	Poaceae	Triticum aestivum
tae_Traes_6AL_F79924E7E		tae	Monocots	Poales	Poaceae	Triticum aestivum
tae_Traes_6BL_98F3C9404		tae	Monocots	Poales	Poaceae	Triticum aestivum
tae_Traes_6DL_28E2300D6		tae	Monocots	Poales	Poaceae	Triticum aestivum
tae_Traes_6DL_4C3122052		tae	Monocots	Poales	Poaceae	Triticum aestivum
tae_Traes_6DL_E4AD5269F		tae	Monocots	Poales	Poaceae	Triticum aestivum
tur_TRIUR3_20504		tur	Monocots	Poales	Poaceae	Triticum urartu
Xvis03_220811		Xvis	Monocots	Pandanales	Velloziaceae	Xerophyta viscosa
Xvis03_220812		Xvis	Monocots	Pandanales	Velloziaceae	Xerophyta viscosa
zma_GRMZM2G163494		zma	Monocots	Poales	Poaceae	Zea mays
zma_GRMZM2G179294		zma	Monocots	Poales	Poaceae	Zea mays
zom_63g00220		zom	Monocots	Alismatales	Zosteraceae	Zostera marina
aqc_Aqcoe5G395600.1		aqc	Basal Eudicots	Ranunculales	Ranunculaceae	Aquilegia coerulea
nnu_02235		nnu	Basal Eudicots	Proteales	Nelumbonaceae	Nelumbo nucifera
nnu_21973		nnu	Basal Eudicots	Proteales	Nelumbonaceae	Nelumbo nucifera
kafe_Kaladp0039s0112.1		kafe	Saxifragales	Saxifragales	Crassulaceae	Kalanchoe fedtschenkoi
kafe_Kaladp0674s0041.1		kafe	Saxifragales	Saxifragales	Crassulaceae	Kalanchoe fedtschenkoi
kala_Kalax.0056s0015.1		kala	Saxifragales	Saxifragales	Crassulaceae	Kalanchoe laxiflora
kala_Kalax.0088s0038.1		kala	Saxifragales	Saxifragales	Crassulaceae	Kalanchoe laxiflora
kala_Kalax.0204s0075.1		kala	Saxifragales	Saxifragales	Crassulaceae	Kalanchoe laxiflora
kala_Kalax.1138s0007.1		kala	Saxifragales	Saxifragales	Crassulaceae	Kalanchoe laxiflora
vvi_01007624001		vvi	Vitales	Vitales	Vitaceae	Vitis vinifera
adu_Aradu.1X2PC		adu	Eurosids I (Fabids)	Fabales	Fabaceae	Arachis duranensis
adu_Aradu.FX5WG		adu	Eurosids I (Fabids)	Fabales	Fabaceae	Arachis duranensis
aipa_Araip.7R33Q		aipa	Eurosids I (Fabids)	Fabales	Fabaceae	Arachis ipaensis
aipa_Araip.VD076		aipa	Eurosids I (Fabids)	Fabales	Fabaceae	Arachis ipaensis
amna_EVM0006927.1_R0		amna	Eurosids I (Fabids)	Fabales	Fabaceae	Ammopiptanthus nanus
amna_EVM0010278.1_R0		amna	Eurosids I (Fabids)	Fabales	Fabaceae	Ammopiptanthus nanus
amon_EVM0037913.1		amon	Eurosids I (Fabids)	Fabales	Fabaceae	Arachis monticola
amon_EVM0063554.1		amon	Eurosids I (Fabids)	Fabales	Fabaceae	Arachis monticola
cca_42816		cca	Eurosids I (Fabids)	Fabales	Fabaceae	Cajanus cajan
cla_005121		cla	Eurosids I (Fabids)	Cucurbitales	Cucurbitaceae	Citrullus lanatus
cmo_s03486_0.14_1		cmo	Eurosids I (Fabids)	Fagales	Fagaceae	Castanea mollissima
csa_098830		csa	Eurosids I (Fabids)	Cucurbitales	Cucurbitaceae	Cucumis sativus
fve_09962		fve	Eurosids I (Fabids)	Rosales	Rosaceae	Fragaria vesca
fve_09963		fve	Eurosids I (Fabids)	Rosales	Rosaceae	Fragaria vesca
fve_09964		fve	Eurosids I (Fabids)	Rosales	Rosaceae	Fragaria vesca
gma_05G042200		gma	Eurosids I (Fabids)	Fabales	Fabaceae	Glycine max
gma_17G124900		gma	Eurosids I (Fabids)	Fabales	Fabaceae	Glycine max
hbra_rna26477		hbra	Eurosids I (Fabids)	Malpighiales	Euphorbiaceae	Hevea brasiliensis
hbra_rna26478		hbra	Eurosids I (Fabids)	Malpighiales	Euphorbiaceae	Hevea brasiliensis
hlu_G017202		hlu	Eurosids I (Fabids)	Rosales	Cannabaceae	Humulus lupulus
jcu_4S00320.60jcu		jcu	Eurosids I (Fabids)	Malpighiales	Euphorbiaceae	Jatropha curcas
jre_00017067		jre	Eurosids I (Fabids)	Fagales	Juglandaceae	Juglans regia
jre_00020365		jre	Eurosids I (Fabids)	Fagales	Juglandaceae	Juglans regia
jre_00028233		jre	Eurosids I (Fabids)	Fagales	Juglandaceae	Juglans regia
Lang109362933		Lang	Eurosids I (Fabids)	Fabales	Fabaceae	Lupinus angustifolius
lja_4g3v1415270.1lja		lja	Eurosids I (Fabids)	Fabales	Fabaceae	Lotus japonicus
lus_10041950		lus	Eurosids I (Fabids)	Malpighiales	Linaceae	Linum usitatissimum
mdo_0000129227		mdo	Eurosids I (Fabids)	Rosales	Rosaceae	Malus domestica
mdo_0000201061		mdo	Eurosids I (Fabids)	Rosales	Rosaceae	Malus domestica
mdo_0000207028		mdo	Eurosids I (Fabids)	Rosales	Rosaceae	Malus domestica
mdo_0000277926		mdo	Eurosids I (Fabids)	Rosales	Rosaceae	Malus domestica
mes_06G111400		mes	Eurosids I (Fabids)	Malpighiales	Euphorbiaceae	Manihot esculenta
mes_14G059800		mes	Eurosids I (Fabids)	Malpighiales	Euphorbiaceae	Manihot esculenta
Mnot21401928		Mnot	Eurosids I (Fabids)	Rosales	Moraceae	Morus notabilis
mtr_4g104700		mtr	Eurosids I (Fabids)	Fabales	Fabaceae	Medicago truncatula
mtr_4g104730		mtr	Eurosids I (Fabids)	Fabales	Fabaceae	Medicago truncatula
pbr_001862.1		pbr	Eurosids I (Fabids)	Rosales	Rosaceae	Pyrus x bretschneideri
pmu_024354		pmu	Eurosids I (Fabids)	Rosales	Rosaceae	Prunus mume
ppe_5G164500		ppe	Eurosids I (Fabids)	Rosales	Rosaceae	Prunus persica
ptr_012G089300		ptr	Eurosids I (Fabids)	Malpighiales	Salicaceae	Populus trichocarpa
ptr_015G085000		ptr	Eurosids I (Fabids)	Malpighiales	Salicaceae	Populus trichocarpa
ptr_015G085100		ptr	Eurosids I (Fabids)	Malpighiales	Salicaceae	Populus trichocarpa
pvu_003G205900		pvu	Eurosids I (Fabids)	Fabales	Fabaceae	Phaseolus vulgaris
rco_30147.t000125		rco	Eurosids I (Fabids)	Malpighiales	Euphorbiaceae	Ricinus communis
roc_G14497		roc	Eurosids I (Fabids)	Rosales	Rosaceae	Rubus occidentalis
roc_G14498		roc	Eurosids I (Fabids)	Rosales	Rosaceae	Rubus occidentalis
salp_SapurV1A.0011s0700.1		salp	Eurosids I (Fabids)	Malpighiales	Salicaceae	Salix purpurea
salp_SapurV1A.0792s0030.1		salp	Eurosids I (Fabids)	Malpighiales	Salicaceae	Salix purpurea
salp_SapurV1A.1820s0020.1		salp	Eurosids I (Fabids)	Malpighiales	Salicaceae	Salix purpurea
sgro_evm.TU.tig00004915.7		sgro	Eurosids I (Fabids)	Cucurbitales	Cucurbitaceae	Siraitia grosvenorii
tpr_gene37580		tpr	Eurosids I (Fabids)	Fabales	Fabaceae	Trifolium pratense
van_11g07710.1		van	Eurosids I (Fabids)	Fabales	Fabaceae	Vigna angularis/Phaseolus angularis
vra_0223s00020		vra	Eurosids I (Fabids)	Fabales	Fabaceae	Vigna radiata
Zjuj107418317		Zjuj	Eurosids I (Fabids)	Rosales	Rhamnaceae	Ziziphus jujuba
Zjuj107428524		Zjuj	Eurosids I (Fabids)	Rosales	Rhamnaceae	Ziziphus jujuba
aar_AA748G00001		aar	Eurosids II (Malvids)	Brassicales	Brassicaceae	Aethionema arabicum
AlyrAL7G28470		Alyr	Eurosids II (Malvids)	Brassicales	Brassicaceae	Arabidopsis lyrata
AlyrAL8G24230		Alyr	Eurosids II (Malvids)	Brassicales	Brassicaceae	Arabidopsis lyrata
aocc_Anaoc.0004s1765.1		aocc	Eurosids II (Malvids)	Sapindales	Anacardiaceae	Anacardium occidentale
ath_AT4G24730	ATNRT3.2	ath	Eurosids II (Malvids)	Brassicales	Brassicaceae	Arabidopsis thaliana
ath_AT5G50200	ATNRT3.1	ath	Eurosids II (Malvids)	Brassicales	Brassicaceae	Arabidopsis thaliana
bcei_evm.model.Scaffold168.113		bcei	Eurosids II (Malvids)	Malvales	Malvaceae	Bombax ceiba
bcei_evm.model.Scaffold412.213		bcei	Eurosids II (Malvids)	Malvales	Malvaceae	Bombax ceiba
bnp_BnaA01g14080D		bnp	Eurosids II (Malvids)	Brassicales	Brassicaceae	Brassica napus
bnp_BnaA01g20190D		bnp	Eurosids II (Malvids)	Brassicales	Brassicaceae	Brassica napus
bnp_BnaA02g11760D		bnp	Eurosids II (Malvids)	Brassicales	Brassicaceae	Brassica napus
bnp_BnaA03g57010D		bnp	Eurosids II (Malvids)	Brassicales	Brassicaceae	Brassica napus
bnp_BnaC01g16580D		bnp	Eurosids II (Malvids)	Brassicales	Brassicaceae	Brassica napus
bnp_BnaC02g16150D		bnp	Eurosids II (Malvids)	Brassicales	Brassicaceae	Brassica napus
bnp_BnaC03g27680D		bnp	Eurosids II (Malvids)	Brassicales	Brassicaceae	Brassica napus
bnp_BnaC09g26540D		bnp	Eurosids II (Malvids)	Brassicales	Brassicaceae	Brassica napus
bol_Bo1g039260		bol	Eurosids II (Malvids)	Brassicales	Brassicaceae	Brassica oleracea
Bostr.15774s0161		Bost	Eurosids II (Malvids)	Brassicales	Brassicaceae	Boechera stricta
Bostr.7867s0278		Bost	Eurosids II (Malvids)	Brassicales	Brassicaceae	Boechera stricta
bra_A01476		bra	Eurosids II (Malvids)	Brassicales	Brassicaceae	Brassica rapa
bra_A02445		bra	Eurosids II (Malvids)	Brassicales	Brassicaceae	Brassica rapa
bra_B01594		bra	Eurosids II (Malvids)	Brassicales	Brassicaceae	Brassica rapa
bra_C02531		bra	Eurosids II (Malvids)	Brassicales	Brassicaceae	Brassica rapa
bra_J00661		bra	Eurosids II (Malvids)	Brassicales	Brassicaceae	Brassica rapa
ccle_Ciclev10033654m		ccle	Eurosids II (Malvids)	Sapindales	Rutaceae	Citrus clementina
cgr_0888s0033		cgr	Eurosids II (Malvids)	Brassicales	Brassicaceae	Capsella grandiflora
cgr_2197s0036		cgr	Eurosids II (Malvids)	Brassicales	Brassicaceae	Capsella grandiflora
cgy_02455		cgy	Eurosids II (Malvids)	Brassicales	Cleomaceae	Cleome gynandra
cgy_18405		cgy	Eurosids II (Malvids)	Brassicales	Cleomaceae	Cleome gynandra
cgy_18406		cgy	Eurosids II (Malvids)	Brassicales	Cleomaceae	Cleome gynandra
corc_OMO51977		corc	Eurosids II (Malvids)	Malvales	Malvaceae	Corchorus capsularis
cpa_968.2cpa		cpa	Eurosids II (Malvids)	Brassicales	Caricaceae	Carica papaya
cru_10005735		cru	Eurosids II (Malvids)	Brassicales	Brassicaceae	Capsella rubella
cru_10027129		cru	Eurosids II (Malvids)	Brassicales	Brassicaceae	Capsella rubella
Csat104717802		Csat	Eurosids II (Malvids)	Brassicales	Brassicaceae	Camelina sativa
Csat104722509		Csat	Eurosids II (Malvids)	Brassicales	Brassicaceae	Camelina sativa
Csat104722511		Csat	Eurosids II (Malvids)	Brassicales	Brassicaceae	Camelina sativa
Csat104724848		Csat	Eurosids II (Malvids)	Brassicales	Brassicaceae	Camelina sativa
Csat104728756		Csat	Eurosids II (Malvids)	Brassicales	Brassicaceae	Camelina sativa
Csat104730975		Csat	Eurosids II (Malvids)	Brassicales	Brassicaceae	Camelina sativa
Csat104761011		Csat	Eurosids II (Malvids)	Brassicales	Brassicaceae	Camelina sativa
Csat109127062		Csat	Eurosids II (Malvids)	Brassicales	Brassicaceae	Camelina sativa
csi_1g028785		csi	Eurosids II (Malvids)	Sapindales	Rutaceae	Citrus sinensis
csi_1g041787		csi	Eurosids II (Malvids)	Sapindales	Rutaceae	Citrus sinensis
cvi_Clevi.0028s0077.1		cvi	Eurosids II (Malvids)	Brassicales	Cleomaceae	Cleome violacea
cvi_Clevi.0062s0202.1		cvi	Eurosids II (Malvids)	Brassicales	Cleomaceae	Cleome violacea
egr_B00213		egr	Eurosids II (Malvids)	Myrtales	Myrtaceae	Eucalyptus grandis
gra_001G064100		gra	Eurosids II (Malvids)	Malvales	Malvaceae	Gossypium raimondii
lal_scaffold2029_5lal		lal	Eurosids II (Malvids)	Brassicales	Brassicaceae	Leavenworthia alabamica
lal_scaffold81_4lal		lal	Eurosids II (Malvids)	Brassicales	Brassicaceae	Leavenworthia alabamica
lal_scaffold993_20lal		lal	Eurosids II (Malvids)	Brassicales	Brassicaceae	Leavenworthia alabamica
sir_scaffold701_19sir		sir	Eurosids II (Malvids)	Brassicales	Brassicaceae	Sisymbrium irio
spa_c0006_01356		spa	Eurosids II (Malvids)	Brassicales	Brassicaceae	Schrenkiella parvula
spa_c0022_00021		spa	Eurosids II (Malvids)	Brassicales	Brassicaceae	Schrenkiella parvula
tca_014488		tca	Eurosids II (Malvids)	Malvales	Malvaceae	Theobroma cacao
tha_Th2v26804		tha	Eurosids II (Malvids)	Brassicales	Cleomaceae	Tarenaya hassleriana
thh_10014669m		thh	Eurosids II (Malvids)	Brassicales	Brassicaceae	Thellungiella halophila/Eutrema halophilum
thh_10027123m		thh	Eurosids II (Malvids)	Brassicales	Brassicaceae	Thellungiella halophila/Eutrema halophilum
tsa_Ts7g23460		tsa	Eurosids II (Malvids)	Brassicales	Brassicaceae	Thellungiella salsuginea/Eutrema salsugineum
tsa_Ts-un0092-001		tsa	Eurosids II (Malvids)	Brassicales	Brassicaceae	Thellungiella salsuginea/Eutrema salsugineum
bol_Bo2g050860		bol	Eurosids II (Malvids)	Brassicales	Brassicaceae	Brassica oleracea
bol_Bo3g042740		bol	Eurosids II (Malvids)	Brassicales	Brassicaceae	Brassica oleracea
AhypAH013591		Ahyp	Caryophyllales	Caryophyllales	Amaranthaceae	Amaranthus hypochondriacus
CquiAUR62001198		Cqui	Caryophyllales	Caryophyllales	Chenopodiaceae	Chenopodium quinoa
CquiAUR62022130		Cqui	Caryophyllales	Caryophyllales	Chenopodiaceae	Chenopodium quinoa
sol_084270_ater.t1		sol	Caryophyllales	Caryophyllales	Chenopodiaceae	Spinacia oleracea
ach_Achn113821		ach	Asterids	Ericales	Actinidiaceae	Actinidia chinensis
can_Capana03g001237		can	Asterids	Solanales	Solanaceae	Capsicum annuum
can_Capana03g001242		can	Asterids	Solanales	Solanaceae	Capsicum annuum
can_Capana03g001244		can	Asterids	Solanales	Solanaceae	Capsicum annuum
cbac_rna29070		cbac	Asterids	Solanales	Solanaceae	Capsicum baccatum
cbac_rna29073		cbac	Asterids	Solanales	Solanaceae	Capsicum baccatum
cbac_rna29076		cbac	Asterids	Solanales	Solanaceae	Capsicum baccatum
cchi_rna27579		cchi	Asterids	Solanales	Solanaceae	Capsicum chinense
cchi_rna27580		cchi	Asterids	Solanales	Solanaceae	Capsicum chinense
cchi_rna27584		cchi	Asterids	Solanales	Solanaceae	Capsicum chinense
coc_04_g11360		coc	Asterids	Gentianales	Rubiaceae	Coffea canephora
coc_04_g11370		coc	Asterids	Gentianales	Rubiaceae	Coffea canephora
cync_Ccrd_001711		cync	Asterids	Asterales	Asteraceae	Cynara cardunculus
cync_Ccrd_001712		cync	Asterids	Asterales	Asteraceae	Cynara cardunculus
cync_Ccrd_001713		cync	Asterids	Asterales	Asteraceae	Cynara cardunculus
cync_Ccrd_001715		cync	Asterids	Asterales	Asteraceae	Cynara cardunculus
cync_Ccrd_003482		cync	Asterids	Asterales	Asteraceae	Cynara cardunculus
cync_Ccrd_009332		cync	Asterids	Asterales	Asteraceae	Cynara cardunculus
dca_000427		dca	Asterids	Apiales	Apiaceae	Daucus carota
dca_000428		dca	Asterids	Apiales	Apiaceae	Daucus carota
dca_016446		dca	Asterids	Apiales	Apiaceae	Daucus carota
dca_016447		dca	Asterids	Apiales	Apiaceae	Daucus carota
dca_016448		dca	Asterids	Apiales	Apiaceae	Daucus carota
dca_021595		dca	Asterids	Apiales	Apiaceae	Daucus carota
dca_021596		dca	Asterids	Apiales	Apiaceae	Daucus carota
frax_FRAEX38873_v2_000040520.1		frax	Asterids	Lamiales	Oleaceae	Fraxinus excelsior
hel_Ha17_00010635		hel	Asterids	Asterales	Asteraceae	Helianthus annuus
Inil109157472		Inil	Asterids	Solanales	Convolvulaceae	Ipomoea nil
Inil109180079		Inil	Asterids	Solanales	Convolvulaceae	Ipomoea nil
Inil109180080		Inil	Asterids	Solanales	Convolvulaceae	Ipomoea nil
Lsat4_3961		lsat	Asterids	Asterales	Asteraceae	Lactuca sativa
Lsat4_77480		lsat	Asterids	Asterales	Asteraceae	Lactuca sativa
Lsat4_77500		lsat	Asterids	Asterales	Asteraceae	Lactuca sativa
Lsat4_77520		lsat	Asterids	Asterales	Asteraceae	Lactuca sativa
Lsat4_77580		lsat	Asterids	Asterales	Asteraceae	Lactuca sativa
Lsat5_13980		lsat	Asterids	Asterales	Asteraceae	Lactuca sativa
mgu_D02025		mgu	Asterids	Lamiales	Phrymaceae	Mimulus guttatus
mgu_L00362		mgu	Asterids	Lamiales	Phrymaceae	Mimulus guttatus
mgu_L00541		mgu	Asterids	Lamiales	Phrymaceae	Mimulus guttatus
mgu_O00168		mgu	Asterids	Lamiales	Phrymaceae	Mimulus guttatus
mgu_O00169		mgu	Asterids	Lamiales	Phrymaceae	Mimulus guttatus
mgu_O00170		mgu	Asterids	Lamiales	Phrymaceae	Mimulus guttatus
mgu_O00256		mgu	Asterids	Lamiales	Phrymaceae	Mimulus guttatus
mlut_augustus_masked-scaffold_460-processed-gene-1.10-mRNA-1		mlut	Asterids	Lamiales	Phrymaceae	Mimulus luteus
mlut_fgenesh_masked-scaffold_246-processed-gene-2.72-mRNA-1		mlut	Asterids	Lamiales	Phrymaceae	Mimulus luteus
mlut_maker-scaffold_1293-augustus-gene-0.64-mRNA-1		mlut	Asterids	Lamiales	Phrymaceae	Mimulus luteus
mlut_maker-scaffold_460-fgenesh-gene-1.87-mRNA-1		mlut	Asterids	Lamiales	Phrymaceae	Mimulus luteus
mlut_maker-scaffold_460-fgenesh-gene-1.88-mRNA-1		mlut	Asterids	Lamiales	Phrymaceae	Mimulus luteus
Nattg02319		Natt	Asterids	Solanales	Solanaceae	Nicotiana attenuata
Nattg11973		Natt	Asterids	Solanales	Solanaceae	Nicotiana attenuata
nbe_NbS00003014g0010		nbe	Asterids	Solanales	Solanaceae	Nicotiana benthamiana
nbe_NbS00017223g0012		nbe	Asterids	Solanales	Solanaceae	Nicotiana benthamiana
nbe_NbS00017223g0014		nbe	Asterids	Solanales	Solanaceae	Nicotiana benthamiana
nbe_NbS00040692g0001		nbe	Asterids	Solanales	Solanaceae	Nicotiana benthamiana
Nsyl104237207		Nsyl	Asterids	Solanales	Solanaceae	Nicotiana sylvestris
Nsyl104244368		Nsyl	Asterids	Solanales	Solanaceae	Nicotiana sylvestris
Nsyl104244369		Nsyl	Asterids	Solanales	Solanaceae	Nicotiana sylvestris
nta_Nitab4.5_0002522g0050.1		nta	Asterids	Solanales	Solanaceae	Nicotiana tabacum
nta_Nitab4.5_0002522g0100.1		nta	Asterids	Solanales	Solanaceae	Nicotiana tabacum
nta_Nitab4.5_0003741g0010.1		nta	Asterids	Solanales	Solanaceae	Nicotiana tabacum
nta_Nitab4.5_0008037g0050.1		nta	Asterids	Solanales	Solanaceae	Nicotiana tabacum
nta_Nitab4.5_0008037g0060.1		nta	Asterids	Solanales	Solanaceae	Nicotiana tabacum
Ntom104104496		Ntom	Asterids	Solanales	Solanaceae	Nicotiana tomentosiformis
Ntom104104497		Ntom	Asterids	Solanales	Solanaceae	Nicotiana tomentosiformis
olea_Oeu036016.1		olea	Asterids	Lamiales	Oleaceae	Olea europaea var. Sylvestris
olea_Oeu036018.1		olea	Asterids	Lamiales	Oleaceae	Olea europaea var. Sylvestris
olea_Oeu044590.1		olea	Asterids	Lamiales	Oleaceae	Olea europaea var. Sylvestris
pax_00089g01210		pax	Asterids	Solanales	Solanaceae	Petunia axillaris
pax_00801g00210		pax	Asterids	Solanales	Solanaceae	Petunia axillaris
pax_00801g00310		pax	Asterids	Solanales	Solanaceae	Petunia axillaris
sin_1001700		sin	Asterids	Lamiales	Pedaliaceae	Sesamum indicum
sin_1020273		sin	Asterids	Lamiales	Pedaliaceae	Sesamum indicum
sin_1020290		sin	Asterids	Lamiales	Pedaliaceae	Sesamum indicum
sin_1026575		sin	Asterids	Lamiales	Pedaliaceae	Sesamum indicum
sly_03g112100.2sly		sly	Asterids	Solanales	Solanaceae	Solanum lycopersicum
sme_01216.1_g00015.1		sme	Asterids	Solanales	Solanaceae	Solanum melongena
sme_01216.1_g00016.1		sme	Asterids	Solanales	Solanaceae	Solanum melongena
spe_03g031190.1		spe	Asterids	Solanales	Solanaceae	Solanum pennellii
spe_03g031200.1		spe	Asterids	Solanales	Solanaceae	Solanum pennellii
sspl_Saspl_013380		sspl	Asterids	Lamiales	Lamiaceae	Salvia splendens
sspl_Saspl_020888		sspl	Asterids	Lamiales	Lamiaceae	Salvia splendens
sspl_Saspl_034420		sspl	Asterids	Lamiales	Lamiaceae	Salvia splendens
sspl_Saspl_040412		sspl	Asterids	Lamiales	Lamiaceae	Salvia splendens
sspl_Saspl_053482		sspl	Asterids	Lamiales	Lamiaceae	Salvia splendens
stu_00018129		stu	Asterids	Solanales	Solanaceae	Solanum tuberosum
ugi_Scf00083.g7562ugi		ugi	Asterids	Lamiales	Lentibulariaceae	Utricularia gibba
bol_Bo9g096970		bol	Eurosids II (Malvids)	Brassicales	Brassicaceae	Brassica oleracea
frax_FRAEX38873_v2_000068670.1		frax	Asterids	Lamiales	Oleaceae	Fraxinus excelsior
frax_FRAEX38873_v2_000262370.1		frax	Asterids	Lamiales	Oleaceae	Fraxinus excelsior
frax_FRAEX38873_v2_000262380.1		frax	Asterids	Lamiales	Oleaceae	Fraxinus excelsior
frax_FRAEX38873_v2_000271570.1		frax	Asterids	Lamiales	Oleaceae	Fraxinus excelsior
