# Supplementary material for: Phylogenomic and Microsynteny Analysis Provides Evidence of Genome Arrangements of High-Affinity Nitrate Transporter Gene Families of Plants
Source: Int J Mol Sci. 2021 Dec 3;22(23):13036. doi: 10.3390/ijms222313036 (PMC8658032; doi:10.3390/ijms222313036)
Supplement: Supplementary file 1 [file ijms-22-13036-s001.zip › TableS1.xlsx]

## Sheet: Hoja1
Num	Orden	Family	Abbreviation	Species	Taxonomic group	Links
1	Chlamydomonadales	Chlamydomonadaceae	crei	Chlamydomonas reinhardtii	Green algae	https://phytozome.jgi.doe.gov/pz/portal.html
2	Chlamydomonadales	Volvocaceae	vcar	Volvox carteri
3	Funariales	Funariaceae	ppa	Physcomitrella patens	Bryophytes	https://phytozome.jgi.doe.gov/pz/portal.html
4	Selaginellales	Selaginellaceae	smoe	Selaginella moellendorffii	Lycophytes	https://phytozome.jgi.doe.gov/pz/portal.html
5	Pinales	Pinaceae	pica	Picea abies	Gymnosperms	ftp://plantgenie.org/Data/ConGenIE/
6	Pinales	Pinaceae	aal	Abies Alba
7	Amborellales	Amborellaceae	atr	Amborella trichopoda	Basal Angiosperms	https://phytozome.jgi.doe.gov/pz/portal.html
8	Laurales	Lauraceae	cka	Cinnamomum kanehirae	Magnoliids	https://www.ncbi.nlm.nih.gov/assembly/GCA_003546025.1/
9	Alismatales	Araceae	lmi	Lemna minor	Monocots	https://genomevolution.org/coge/OrganismView.pl
10	Alismatales	Araceae	spo	Spirodela polyrhiza		https://phytozome.jgi.doe.gov/pz/portal.html
11	Alismatales	Zosteraceae	zom	Zostera marina		https://phytozome.jgi.doe.gov/pz/portal.html
12	Arecales	Arecaceae	Pdac	Phoenix dactylifera		https://genomevolution.org/coge/OrganismView.pl
13	Asparagales	Asparagaceae	Aoff	Asparagus officinalis		https://www.ncbi.nlm.nih.gov/genome/?term=Asparagus+officinalis
14	Asparagales	Orchidaceae	Dcat	Dendrobium catenatum		https://www.ncbi.nlm.nih.gov/genome/?term=Dendrobium+catenatum
15	Asparagales	Orchidaceae	deno	Dendrobium officinale		https://www.ncbi.nlm.nih.gov/genome/31795?genome_assembly_id=272777
16	Asparagales	Orchidaceae	peq	Phalaenopsis equestris		https://www.ncbi.nlm.nih.gov/genome/?term=Phalaenopsis+equestris
17	Dioscoreaceae	Dioscoreaceae	dal	Dioscorea alata		https://www.ncbi.nlm.nih.gov/genome/?term=Dioscorea+alata
18	Pandanales	Velloziaceae	Xvis	Xerophyta viscosa		https://www.ncbi.nlm.nih.gov/genome/?term=Xerophyta+viscosa
19	Poales	Bromeliaceae	aco	Ananas comosus		https://phytozome.jgi.doe.gov/pz/portal.html
20	Poales	Poaceae	bdi	Brachypodium distachyon		https://phytozome.jgi.doe.gov/pz/portal.html
21	Poales	Poaceae	Horv	Hordeum vulgare		http://webblast.ipk-gatersleben.de/barley_ibsc/downloads/?C=S;O=A
22	Poales	Poaceae	lpe	Leersia perrieri		http://plants.ensembl.org/Leersia_perrieri/Info/Index
23	Poales	Poaceae	msin	Miscanthus sinensis		https://phytozome.jgi.doe.gov/pz/portal.html
24	Poales	Poaceae	obar	Oryza barthii		http://plants.ensembl.org/Oryza_barthii/Info/Index
25	Poales	Poaceae	ogl	Oryza glaberrima		http://plants.ensembl.org/Oryza_glaberrima/Info/Index
26	Poales	Poaceae	orgl	Oryza glumaepatula		http://plants.ensembl.org/Oryza_glumaepatula/Info/Index
27	Poales	Poaceae	omer	Oryza meridionalis		http://plants.ensembl.org/Oryza_meridionalis/Info/Index
28	Poales	Poaceae	oru	Oryza rufipogon		http://plants.ensembl.org/Oryza_rufipogon/Info/Index
29	Poales	Poaceae	osa	Oryza sativa		https://phytozome.jgi.doe.gov/pz/portal.html
30	Poales	Poaceae	phe	Phyllostachys heterocycla		http://server.ncgr.ac.cn/bamboo
31	Poales	Poaceae	sit	Setaria italica		https://phytozome.jgi.doe.gov/pz/portal.html
32	Poales	Poaceae	sbi	Sorghum bicolor		https://phytozome.jgi.doe.gov/pz/portal.html
33	Poales	Poaceae	tae	Triticum aestivum		http://plants.ensembl.org/Triticum_aestivum/Info/Index
34	Poales	Poaceae	tur	Triticum urartu		http://plants.ensembl.org/Triticum_urartu/Info/Index
35	Poales	Poaceae	zma	Zea mays		https://phytozome.jgi.doe.gov/pz/portal.html
36	Zingiberales	Musaceae	mac	Musa acuminata		http://banana-genome-hub.southgreen.fr/download
37	Proteales	Nelumbonaceae	nnu	Nelumbo nucifera	Basal Eudicots	http://lotus-db.wbgcas.cn/
38	Ranunculales	Ranunculaceae	aqc	Aquilegia coerulea		https://phytozome.jgi.doe.gov/pz/portal.html
39	Saxifragales	Crassulaceae	Kafe	Kalanchoe fedtschenkoi	Saxifragales	https://phytozome.jgi.doe.gov/pz/portal.html
40	Saxifragales	Crassulaceae	kala	Kalanchoe laxiflora		https://phytozome.jgi.doe.gov/pz/portal.html
41	Vitales	Vitaceae	vvi	Vitis vinifera	Vitales	https://phytozome.jgi.doe.gov/pz/portal.html
42	Cucurbitales	Cucurbitaceae	cla	Citrullus lanatus	Eurosides I (Fabides)	www.icugi.org/cgi-bin/ICuGI/misc/download.cgi
43	Cucurbitales	Cucurbitaceae	csa	Cucumis sativus		https://phytozome.jgi.doe.gov/pz/portal.html
44	Cucurbitales	Cucurbitaceae	sgro	Siraitia grosvenorii		http://gigadb.org/dataset/100452
45	Fabales	Fabaceae	amna	Ammopiptanthus nanus		http://gigadb.org/dataset/100466
46	Fabales	Fabaceae	adu	Arachis duranensis		https://peanutbase.org/files/genomes/Arachis_duranensis/annotation/maker/
47	abales	Fabaceae	aipa	Arachis ipaensis		https://peanutbase.org/data/public/Arachis_ipaensis/K30076.gnm1.ann1.syn1.S8s4/
48	Fabales	Fabaceae	amon	Arachis monticola		http://gigadb.org/dataset/view/id/100453
49	Fabales	Fabaceae	cca	Cajanus cajan		http://gigadb.org/dataset/100028
50	Fabales	Fabaceae	gma	Glycine max		https://phytozome.jgi.doe.gov/pz/portal.html
51	Fabales	Fabaceae	lja	Lotus japonicus		ftp://ftp.kazusa.or.jp/pub/lotus/lotus_r3.0/
52	Fabales	Fabaceae	Lang	Lupinus angustifolius		https://www.ncbi.nlm.nih.gov/genome/?term=Lupinus+angustifolius
53	Fabales	Fabaceae	mtr	Medicago truncatula		https://phytozome.jgi.doe.gov/pz/portal.html
54	Fabales	Fabaceae	pvu	Phaseolus vulgaris		https://phytozome.jgi.doe.gov/pz/portal.html
55	Fabales	Fabaceae	tpr	Trifolium pratense		https://phytozome.jgi.doe.gov/pz/portal.html
56	Fabales	Fabaceae	van	Vigna angularis/Phaseolus angularis		https://legumeinfo.org/home
57	Fabales	Fabaceae	vra	Vigna radiata		https://legumeinfo.org/home
58	Fagales	Fagaceae	cmo	Castanea mollissima		https://www.hardwoodgenomics.org/chinese-chestnut-genome#genomedownloads
59	Fagales	Juglandaceae	jre	Juglans regia		https://www.hardwoodgenomics.org/english-walnut-genome
60	Malpighiales	Euphorbiaceae	hbra	Hevea brasiliensis		https://www.ncbi.nlm.nih.gov/genome/503?genome_assembly_id=276723
61	Malpighiales	Euphorbiaceae	jcu	Jatropha curcas		www.kazusa.or.jp/jatropha/
62	Malpighiales	Euphorbiaceae	mes	Manihot esculenta		https://phytozome.jgi.doe.gov/pz/portal.html
63	Malpighiales	Euphorbiaceae	rco	Ricinus communis		https://phytozome.jgi.doe.gov/pz/portal.html
64	Malpighiales	Linaceae	lus	Linum usitatissimum		https://phytozome.jgi.doe.gov/pz/portal.html
65	Malpighiales	Salicaceae	ptr	Populus trichocarpa		https://phytozome.jgi.doe.gov/pz/portal.html
66	Malpighiales	Salicaceae	salp	Salix purpurea		https://phytozome.jgi.doe.gov/pz/portal.html
67	Rosales	Cannabaceae	hlu	Humulus lupulus		http://hopbase.cgrb.oregonstate.edu/resources
68	Rosales	Moraceae	Mnot	Morus notabilis		https://www.ncbi.nlm.nih.gov/genome/?term=Morus+notabilis
69	Rosales	Rhamnaceae	Zjuj	Ziziphus jujuba		https://www.ncbi.nlm.nih.gov/genome/?term=Ziziphus+jujuba
70	Rosales	Rosaceae	fve	Fragaria vesca		https://phytozome.jgi.doe.gov/pz/portal.html
71	Rosales	Rosaceae	mdo	Malus domestica		https://www.rosaceae.org/analysis/162
72	Rosales	Rosaceae	pmu	Prunus mume		ftp://climb.genomics.cn/pub/10.5524/100001_101000/100084/
73	Rosales	Rosaceae	ppe	Prunus persica		https://phytozome.jgi.doe.gov/pz/portal.html
74	Rosales	Rosaceae	pbr	Pyrus x bretschneideri		http://gigadb.org/dataset/100083
75	Rosales	Rosaceae	roc	Rubus occidentalis		https://www.rosaceae.org/analysis/
76	Brassicales	Brassicaceae	aar	Aethionema arabicum	Eurosides II (Malvides)	https://genomevolution.org/coge/OrganismView.pl
77	Brassicales	Brassicaceae	Alyr	Arabidopsis lyrata		https://phytozome.jgi.doe.gov/pz/portal.html
78	Brassicales	Brassicaceae	ath	Arabidopsis thaliana		https://phytozome.jgi.doe.gov/pz/portal.html
79	Brassicales	Brassicaceae	Bost	Boechera stricta		https://phytozome.jgi.doe.gov/pz/portal.html
80	Brassicales	Brassicaceae	bnp	Brassica napus		www.genoscope.cns.fr/brassicanapus/data/
81	Brassicales	Brassicaceae	bol	Brassica oleracea		http://plants.ensembl.org/Brassica_oleracea/Info/Index
82	Brassicales	Brassicaceae	bra	Brassica rapa		https://phytozome.jgi.doe.gov/pz/portal.html
83	Brassicales	Brassicaceae	Csat	Camelina sativa		https://www.ncbi.nlm.nih.gov/genome/?term=Camelina+sativa
84	Brassicales	Brassicaceae	cgr	Capsella grandiflora		https://phytozome.jgi.doe.gov/pz/portal.html
85	Brassicales	Brassicaceae	cru	Capsella rubella		https://phytozome.jgi.doe.gov/pz/portal.html
86	Brassicales	Brassicaceae	lal	Leavenworthia alabamica		http://www.brassicadb.cn/#/
87	Brassicales	Brassicaceae	spa	Schrenkiella parvula		http://www.brassicadb.cn/#/
88	Brassicales	Brassicaceae	sir	Sisymbrium irio		http://www.brassicadb.cn/#/
89	Brassicales	Brassicaceae	thh	Thellungiella halophila/Eutrema halophilum		http://www.brassicadb.cn/#/
90	Brassicales	Brassicaceae	tsa	Thellungiella salsuginea/Eutrema salsugineum		http://www.brassicadb.cn/#/
91	Brassicales	Caricaceae	cpa	Carica papaya		https://phytozome.jgi.doe.gov/pz/portal.html
92	Brassicales	Cleomaceae	cgy	Cleome gynandra		https://genomevolution.org/coge/OrganismView.pl
93	Brassicales	Cleomaceae	cvi	Cleome violacea		https://genomevolution.org/coge/OrganismView.pl
94	Brassicales	Cleomaceae	tha	Tarenaya hassleriana		https://genomevolution.org/coge/OrganismView.pl
95	Malvales	Malvaceae	bcei	Bombax ceiba		http://gigadb.org/dataset/view/id/100445
96	Malvales	Malvaceae	corc	Corchorus capsularis		http://plants.ensembl.org/Corchorus_capsularis/Info/Index
97	Malvales	Malvaceae	gra	Gossypium raimondii		https://phytozome.jgi.doe.gov/pz/portal.html
98	Malvales	Malvaceae	tca	Theobroma cacao		https://phytozome.jgi.doe.gov/pz/portal.html
99	Myrtales	Myrtaceae	egr	Eucalyptus grandis		https://phytozome.jgi.doe.gov/pz/portal.html
100	Sapindales	Anacardiaceae	aocc	Anacardium occidentale		https://phytozome.jgi.doe.gov/pz/portal.html
101	Sapindales	Rutaceae	ccle	Citrus clementina		https://phytozome.jgi.doe.gov/pz/portal.html
102	Sapindales	Rutaceae	csi	Citrus sinensis		https://phytozome.jgi.doe.gov/pz/portal.html
103	Caryophyllales	Amaranthaceae	Ahyp	Amaranthus hypochondriacus	Caryophyllales	https://phytozome.jgi.doe.gov/pz/portal.html
104	Caryophyllales	Chenopodiaceae	Cqui	Chenopodium quinoa		https://phytozome.jgi.doe.gov/pz/portal.html
105	Caryophyllales	Chenopodiaceae	sol	Spinacia oleracea		bvseq.molgen.mpg.de/Genome/Download/Spinach/
106	Apiales	Apiaceae	dca	Daucus carota	Asterids	https://phytozome.jgi.doe.gov/pz/portal.html
107	Asterales	Asteraceae	cync	Cynara cardunculus		https://www.ncbi.nlm.nih.gov/genome/11286?genome_assembly_id=372115
108	Asterales	Asteraceae	hel	Helianthus annuus		Helianthus annuus (ID 351) - Genome - NCBI (nih.gov)
109	Asterales	Asteraceae	Lsat	Lactuca sativa		https://genomevolution.org/coge/OrganismView.pl
110	Ericales	Actinidiaceae	ach	Actinidia chinensis		ftp://bioinfo.bti.cornell.edu/pub/kiwifruit/
111	Gentianales	Rubiaceae	coc	Coffea canephora		http://coffee-genome.org/download
112	Lamiales	Lamiaceae	sspl	Salvia splendens		http://gigadb.org/dataset/100463
113	Lamiales	Lentibulariaceae	ugi	Utricularia gibba		https://genomevolution.org/coge/OrganismView.pl
114	Lamiales	Oleaceae	frax	Fraxinus excelsior		http://www.ashgenome.org/
115	Lamiales	Oleaceae	olea	Olea europaea var. Sylvestris		https://phytozome.jgi.doe.gov/pz/portal.html
116	Lamiales	Pedaliaceae	sin	Sesamum indicum		www.ocri-genomics.org/Sinbase/login.htm
117	Lamiales	Phrymaceae	mgu	Mimulus guttatus		https://phytozome.jgi.doe.gov/pz/portal.html
118	Lamiales	Phrymaceae	mlut	Mimulus luteus		https://genomevolution.org/coge/GenomeInfo.pl?gid=22656
119	Solanales	Convolvulaceae	Inil	Ipomoea nil		https://www.ncbi.nlm.nih.gov/genome/?term=Ipomoea+nil+%5Borgn%5D
120	Solanales	Solanaceae	can	Capsicum annuum		Capsicum annuum (ID 10896) - Genome - NCBI (nih.gov)
121	Solanales	Solanaceae	cbac	Capsicum baccatum		https://www.ncbi.nlm.nih.gov/genome/56712?genome_assembly_id=351863
122	Solanales	Solanaceae	cchi	Capsicum chinense		https://www.ncbi.nlm.nih.gov/genome/45488?genome_assembly_id=351861
123	Solanales	Solanaceae	Natt	Nicotiana attenuata		https://www.ncbi.nlm.nih.gov/genome/?term=Nicotiana+attenuata
124	Solanales	Solanaceae	nbe	Nicotiana benthamiana		ftp://ftp.solgenomics.net/genomes/Nicotiana_benthamiana/annotation/Niben044/
125	Solanales	Solanaceae	Nsyl	Nicotiana sylvestris		https://www.ncbi.nlm.nih.gov/genome/?term=Nicotiana+sylvestris
126	Solanales	Solanaceae	nta	Nicotiana tabacum		Nicotiana tabacum (ID 425) - Genome - NCBI (nih.gov)
127	Solanales	Solanaceae	Ntom	Nicotiana tomentosiformis		https://www.ncbi.nlm.nih.gov/genome/?term=Nicotiana+tomentosiformis
128	Solanales	Solanaceae	pax	Petunia axillaris		Petunia axillaris (ID 93408) - Genome - NCBI (nih.gov)
129	Solanales	Solanaceae	sly	Solanum lycopersicum		https://phytozome.jgi.doe.gov/pz/portal.html
130	Solanales	Solanaceae	sme	Solanum melongena		http://eggplant.kazusa.or.jp/
131	Solanales	Solanaceae	spe	Solanum pennellii		www.plabipd.de/project_spenn/start.ep
132	Solanales	Solanaceae	stu	Solanum tuberosum		https://phytozome.jgi.doe.gov/pz/portal.html
