# Supplementary material for: Phylogenomic and Microsynteny Analysis Provides Evidence of Genome Arrangements of High-Affinity Nitrate Transporter Gene Families of Plants
Source: Int J Mol Sci. 2021 Dec 3;22(23):13036. doi: 10.3390/ijms222313036 (PMC8658032; doi:10.3390/ijms222313036)
Supplement: Supplementary file 1 [file ijms-22-13036-s001.zip › TableS2.xlsx]

## Sheet: NRT2_hmmsearch
group	order	family	species	Abrev	target_name	target_len	query_len	coverage	cov_range	score_full	evalue_full														group_number	group_color				species_number	taxid	gfamily_name	gfamily_color
Asterids	Lamiales	Phrymaceae	Mimulus guttatus	mgu	mgu_B01100	465	430	430	90%>	629	5e-189														13	#00ccb4				147	4155	NRT2	#cd2626
Eurosids II (Malvids)	Malvales	Malvaceae	Corchorus capsularis	corc	corc_OMO78288	506	430	430	90%>	757.7	4.4e-228														11	#e80060				124	210143	NRT2	#cd2626
Monocots	Poales	Poaceae	Oryza sativa	osa	osa_LOC_Os01g36720osa	485	430	430	90%>	625.1	1.1e-187														6	#00d958				47	4530	NRT2	#cd2626
Asterids	Lamiales	Phrymaceae	Mimulus guttatus	mgu	mgu_B01103	439	430	408	90%>	584.5	1.6e-175														13	#00ccb4				147	4155	NRT2	#cd2626
Eurosids II (Malvids)	Brassicales	Brassicaceae	Thellungiella halophila/Eutrema halophilum	thh	thh_10007338m	530	430	430	90%>	788.3	2.3e-237														11	#e80060				117	98038	NRT2	#cd2626
Monocots	Poales	Poaceae	Triticum aestivum	tae	tae_Traes_2DS_22FF6A33D	67	430	65	<40%	88.5	1.9e-24														6	#00d958				53	4565	NRT2	#cd2626
Monocots	Poales	Poaceae	Phyllostachys heterocycla	phe	phe_PH01000783G0750	416	430	354	0.8	595.7	7.4e-179														6	#00d958				50	38705	NRT2	#cd2626
Asterids	Lamiales	Phrymaceae	Mimulus guttatus	mgu	mgu_B01104	461	430	430	90%>	630.7	1.6e-189														13	#00ccb4				147	4155	NRT2	#cd2626
Eurosids II (Malvids)	Brassicales	Brassicaceae	Arabidopsis thaliana	ath	ath_AT5G60780	539	430	430	90%>	754.7	3.5e-227														11	#e80060				104	3702	NRT2	#cd2626
Asterids	Solanales	Solanaceae	Solanum pennellii	spe	spe_06g031420.1	705	430	562	90%>	935.4	8.6e-282														13	#00ccb4				161	28526	NRT2	#cd2626
Asterids	Solanales	Solanaceae	Capsicum annuum	can	can_Capana08g001031	134	430	85	<40%	103.3	2.2e-29														13	#00ccb4				150	4072	NRT2	#cd2626
Eurosids II (Malvids)	Brassicales	Brassicaceae	Capsella rubella	cru	cru_10019442	545	430	430	90%>	756.4	1e-227														11	#e80060				112	81985	NRT2	#cd2626
Eurosids II (Malvids)	Brassicales	Brassicaceae	Brassica napus	bnp	bnp_BnaC03g56990D	498	430	430	90%>	748.4	1e-224														11	#e80060				107	3708	NRT2	#cd2626
Monocots	Poales	Bromeliaceae	Ananas comosus	aco	aco_016540	416	430	377	0.8	459.6	1.2e-137														6	#00d958				35	4615	NRT2	#cd2626
Asterids	Lamiales	Lentibulariaceae	Utricularia gibba	ugi	ugi_Scf00729.g21219ugi	477	430	348	0.8	577.6	2e-173														13	#00ccb4				143	13748	NRT2	#cd2626
Monocots	Poales	Bromeliaceae	Ananas comosus	aco	aco_016541	514	430	429	90%>	702.1	3.1e-211														6	#00d958				35	4615	NRT2	#cd2626
Eurosids II (Malvids)	Brassicales	Cleomaceae	Cleome gynandra	cgy	cgy_28904	452	430	355	0.8	625.6	5.6e-188														11	#e80060				120	190802	NRT2	#cd2626
Asterids	Solanales	Solanaceae	Nicotiana benthamiana	nbe	nbe_NbS00006572g0009	534	430	430	90%>	771.4	8.3e-232														13	#00ccb4				154	4100	NRT2	#cd2626
Asterids	Lamiales	Phrymaceae	Mimulus guttatus	mgu	mgu_N02577	532	430	430	90%>	778.9	1.6e-234														13	#00ccb4				147	4155	NRT2	#cd2626
Monocots	Poales	Poaceae	Setaria italica	sit	sit_1G116000	514	430	429	90%>	732.2	2.8e-220														6	#00d958				51	4555	NRT2	#cd2626
Eurosids I (Fabids)	Malpighiales	Salicaceae	Salix purpurea	salp	salp_SapurV1A.0049s0180.1	529	430	430	90%>	777.8	7.7e-234														10	#ffd500				91	77065	NRT2	#cd2626
Asterids	Lamiales	Phrymaceae	Mimulus guttatus	mgu	mgu_N02578	528	430	430	90%>	783.8	5.1e-236														13	#00ccb4				147	4155	NRT2	#cd2626
Eurosids I (Fabids)	Fabales	Fabaceae	Arachis ipaensis	aipa	aipa_Araip.SS53P	510	430	430	90%>	742.1	3.6e-223														10	#ffd500				70	130454	NRT2	#cd2626
Monocots	Poales	Poaceae	Triticum aestivum	tae	tae_Traes_7DL_502FB0818	116	430	110	<40%	161.6	1.2e-46														6	#00d958				53	4565	NRT2	#cd2626
Monocots	Alismatales	Araceae	Spirodela polyrhiza	spo	spo_19G0017400	507	430	422	90%>	617.2	1.3e-185														6	#00d958				24	29656	NRT2	#cd2626
Eurosids I (Fabids)	Fabales	Fabaceae	Vigna radiata	vra	vra_04g03010	573	430	430	90%>	795.7	1e-239														10	#ffd500				81	157791	NRT2	#cd2626
Eurosids I (Fabids)	Fabales	Fabaceae	Vigna radiata	vra	vra_02g06110	530	430	430	90%>	801.4	1.9e-241														10	#ffd500				81	157791	NRT2	#cd2626
Asterids	Solanales	Solanaceae	Solanum tuberosum	stu	stu_00001145	530	430	430	90%>	771.6	3.4e-232														13	#00ccb4				162	4113	NRT2	#cd2626
Monocots	Asparagales	Orchidaceae	Dendrobium catenatum	Dcat	Dcat110106315	448	430	366	0.8	601.8	7.5e-181														6	#00d958				29	906689	NRT2	#cd2626
Monocots	Poales	Poaceae	Triticum aestivum	tae	tae_Traes_6AS_30CDEE8CD	509	430	429	90%>	749.4	5.3e-225														6	#00d958				53	4565	NRT2	#cd2626
Monocots	Poales	Poaceae	Zea mays	zma	zma_GRMZM5G813578	214	430	184	0.4	192.1	4.6e-56														6	#00d958				56	4577	NRT2	#cd2626
Eurosids II (Malvids)	Malvales	Malvaceae	Theobroma cacao	tca	tca_042127	530	430	430	90%>	793	8.8e-239														11	#e80060				127	3641	NRT2	#cd2626
Eurosids II (Malvids)	Malvales	Malvaceae	Theobroma cacao	tca	tca_042128	466	430	371	0.8	571.9	1.1e-171														11	#e80060				127	3641	NRT2	#cd2626
Eurosids II (Malvids)	Malvales	Malvaceae	Theobroma cacao	tca	tca_042129	534	430	430	90%>	755.6	1.9e-227														11	#e80060				127	3641	NRT2	#cd2626
Asterids	Solanales	Solanaceae	Capsicum chinense	cchi	cchi_rna7848	530	430	430	90%>	776	1.5e-233														13	#00ccb4				152	80379	NRT2	#cd2626
Monocots	Poales	Poaceae	Brachypodium distachyon	bdi	bdi_Bradi2g26210	433	430	417	90%>	542.2	1.4e-162														6	#00d958				37	15368	NRT2	#cd2626
Asterids	Asterales	Asteraceae	Lactuca sativa	lac	Lsat1_62361	530	430	430	90%>	768.9	2.3e-231														13	#00ccb4				139	4236	NRT2	#cd2626
Asterids	Solanales	Solanaceae	Capsicum chinense	cchi	cchi_rna7849	520	430	430	90%>	749.2	2e-225														13	#00ccb4				152	80379	NRT2	#cd2626
Eurosids II (Malvids)	Brassicales	Brassicaceae	Brassica napus	bnp	bnp_BnaC09g35990D	456	430	323	0.7	575.2	3.8e-172														11	#e80060				107	3708	NRT2	#cd2626
Eurosids II (Malvids)	Brassicales	Brassicaceae	Boechera stricta	Bost	Bostr.2902s0194	488	430	430	90%>	674.6	7.1e-203														11	#e80060				106	72658	NRT2	#cd2626
Eurosids II (Malvids)	Brassicales	Cleomaceae	Cleome gynandra	cgy	cgy_07999	496	430	430	90%>	736.6	1.1e-221														11	#e80060				120	190802	NRT2	#cd2626
Green algae	Chlamydomonadales	Chlamydomonadaceae	Chlamydomonas reinhardtii	crei	crei_Cre09.g410850.t1.2	531	430	428	90%>	558	1.2e-167														1	#8f9a9b				4	3055	NRT2	#cd2626
Eurosids II (Malvids)	Brassicales	Brassicaceae	Brassica napus	bnp	bnp_BnaC03g74700D	184	430	121	<40%	184.1	1.9e-53														11	#e80060				107	3708	NRT2	#cd2626
Eurosids II (Malvids)	Brassicales	Brassicaceae	Brassica oleracea	bol	bol_Bo9g146990	153	430	111	<40%	199	3.4e-58														11	#e80060				108	3712	NRT2	#cd2626
Asterids	Solanales	Solanaceae	Capsicum chinense	cchi	cchi_rna32523	595	430	366	0.8	624.9	1.1e-187														13	#00ccb4				152	80379	NRT2	#cd2626
Asterids	Solanales	Solanaceae	Solanum tuberosum	stu	stu_00042160	534	430	430	90%>	775.3	2.4e-233														13	#00ccb4				162	4113	NRT2	#cd2626
Asterids	Solanales	Solanaceae	Solanum melongena	sme	sme_01150.1_g00008.1	152	430	88	<40%	151.3	7.1e-44														13	#00ccb4				160	4111	NRT2	#cd2626
Magnoliids	Laurales	Lauraceae	Cinnamomum kanehirae	cka	cka_CKAN_02333100	458	430	430	90%>	700.2	1.2e-210														5	#ff8330				22	337451	NRT2	#cd2626
Asterids	Apiales	Apiaceae	Daucus carota	dca	dca_022769	527	430	430	90%>	786.7	7.8e-237														13	#00ccb4				136	4039	NRT2	#cd2626
Eurosids II (Malvids)	Brassicales	Brassicaceae	Sisymbrium irio	sir	sir_scaffold2002_8sir	536	430	430	90%>	753.2	1.7e-226														11	#e80060				116	3730	NRT2	#cd2626
Eurosids II (Malvids)	Brassicales	Brassicaceae	Schrenkiella parvula	spa	spa_c0002_01536	475	430	430	90%>	668.7	4.6e-201														11	#e80060				115	98039	NRT2	#cd2626
Monocots	Pandanales	Velloziaceae	Xerophyta viscosa	Xvis	Xvis03_202038	535	430	430	90%>	781.5	2.3e-235														6	#00d958				34	90708	NRT2	#cd2626
Asterids	Solanales	Convolvulaceae	Ipomoea nil	Inil	Inil109170874	530	430	430	90%>	776.6	1e-233														13	#00ccb4				149	35883	NRT2	#cd2626
Eurosids II (Malvids)	Brassicales	Brassicaceae	Boechera stricta	Bost	Bostr.25219s0137	528	430	430	90%>	784.1	4e-236														11	#e80060				106	72658	NRT2	#cd2626
Asterids	Solanales	Convolvulaceae	Ipomoea nil	Inil	Inil109170876	526	430	430	90%>	744.3	6.3e-224														13	#00ccb4				149	35883	NRT2	#cd2626
Asterids	Asterales	Asteraceae	Helianthus annuus	hel	hel_Ha11_00030869	181	430	147	<40%	226.4	1.2e-66														13	#00ccb4				138	4232	NRT2	#cd2626
Eurosids II (Malvids)	Brassicales	Brassicaceae	Boechera stricta	Bost	Bostr.25219s0138	530	430	430	90%>	790	6.7e-238														11	#e80060				106	72658	NRT2	#cd2626
Eurosids I (Fabids)	Fagales	Fagaceae	Castanea mollissima	cmo	cmo_s04286_0.19_1	466	430	430	90%>	692.3	4.1e-208														10	#ffd500				83	60419	NRT2	#cd2626
Monocots	Poales	Poaceae	Triticum aestivum	tae	tae_Traes_6AS_68E7D6C38	334	430	275	0.6	452.1	8.7e-135														6	#00d958				53	4565	NRT2	#cd2626
Green algae	Chlamydomonadales	Chlamydomonadaceae	Chlamydomonas reinhardtii	crei	crei_Cre09.g410800.t1.2	513	430	428	90%>	561.4	1.2e-168														1	#8f9a9b				4	3055	NRT2	#cd2626
Asterids	Solanales	Solanaceae	Nicotiana sylvestris	Nsyl	Nsyl104243002	534	430	430	90%>	744.7	4.7e-224														13	#00ccb4				155	4096	NRT2	#cd2626
Asterids	Asterales	Asteraceae	Lactuca sativa	lac	Lsat1_63320	522	430	430	90%>	710.4	1.3e-213														13	#00ccb4				139	4236	NRT2	#cd2626
Eurosids I (Fabids)	Fabales	Fabaceae	Arachis ipaensis	aipa	aipa_Araip.NYT7M	432	430	363	0.8	577	4.5e-173														10	#ffd500				70	130454	NRT2	#cd2626
Asterids	Solanales	Solanaceae	Solanum melongena	sme	sme_00016.1_g00026.1	276	430	169	<40%	289.2	9.7e-86														13	#00ccb4				160	4111	NRT2	#cd2626
Monocots	Poales	Poaceae	Setaria italica	sit	sit_1G115700	526	430	429	90%>	785.3	2.3e-236														6	#00d958				51	4555	NRT2	#cd2626
Monocots	Poales	Poaceae	Triticum aestivum	tae	tae_Traes_6BS_19784BBEF	390	430	285	0.6	530.2	1.8e-158														6	#00d958				53	4565	NRT2	#cd2626
Saxifragales	Saxifragales	Crassulaceae	Kalanchoe fedtschenkoi	kafe	kafe_Kaladp0050s0150.1	509	430	430	90%>	751.5	5.5e-226														8	#5b4089				61	63787	NRT2	#cd2626
Eurosids II (Malvids)	Brassicales	Brassicaceae	Sisymbrium irio	sir	sir_scaffold2002_9sir	507	430	359	0.8	632.6	7.3e-190														11	#e80060				116	3730	NRT2	#cd2626
Saxifragales	Saxifragales	Crassulaceae	Kalanchoe fedtschenkoi	kafe	kafe_Kaladp0050s0150.2	509	430	430	90%>	751.5	5.5e-226														8	#5b4089				61	63787	NRT2	#cd2626
Saxifragales	Saxifragales	Crassulaceae	Kalanchoe fedtschenkoi	kafe	kafe_Kaladp0050s0150.3	445	430	398	90%>	695	7.2e-209														8	#5b4089				61	63787	NRT2	#cd2626
Saxifragales	Saxifragales	Crassulaceae	Kalanchoe fedtschenkoi	kafe	kafe_Kaladp0050s0150.4	509	430	430	90%>	751.5	5.5e-226														8	#5b4089				61	63787	NRT2	#cd2626
Eurosids II (Malvids)	Brassicales	Brassicaceae	Arabidopsis lyrata	Alyr	AlyrAL8G37370	539	430	430	90%>	748.2	3.8e-225														11	#e80060				103	59689	NRT2	#cd2626
Eurosids II (Malvids)	Brassicales	Cleomaceae	Cleome violacea	cvi	cvi_Clevi.0004s0081.1	538	430	429	90%>	752.3	1.7e-226														11	#e80060				121	389490	NRT2	#cd2626
Eurosids II (Malvids)	Brassicales	Brassicaceae	Capsella rubella	cru	cru_10018402	542	430	429	90%>	756.2	1.2e-227														11	#e80060				112	81985	NRT2	#cd2626
Eurosids II (Malvids)	Brassicales	Brassicaceae	Brassica oleracea	bol	bol_Bo9g147020	529	430	430	90%>	715	8.1e-215														11	#e80060				108	3712	NRT2	#cd2626
Eurosids II (Malvids)	Brassicales	Brassicaceae	Thellungiella halophila/Eutrema halophilum	thh	thh_10007342m	530	430	430	90%>	788.3	2.3e-237														11	#e80060				117	98038	NRT2	#cd2626
Monocots	Poales	Poaceae	Brachypodium distachyon	bdi	bdi_Bradi3g01270	505	430	429	90%>	787.6	4.4e-237														6	#00d958				37	15368	NRT2	#cd2626
Monocots	Poales	Poaceae	Triticum urartu	tur	tur_TRIUR3_19398	514	430	429	90%>	740.1	1.1e-222														6	#00d958				55	4572	NRT2	#cd2626
Eurosids II (Malvids)	Myrtales	Myrtaceae	Eucalyptus grandis	egr	egr_J02230	378	430	355	0.8	539.3	1.1e-161														11	#e80060				128	71139	NRT2	#cd2626
Eurosids II (Malvids)	Malvales	Malvaceae	Theobroma cacao	tca	tca_016937	398	430	382	0.8	601	1.6e-180														11	#e80060				127	3641	NRT2	#cd2626
Eurosids I (Fabids)	Malpighiales	Euphorbiaceae	Jatropha curcas	jcu	jcu_4U30970.10jcu	530	430	430	90%>	789.6	1.8e-237														10	#ffd500				86	180498	NRT2	#cd2626
Eurosids II (Malvids)	Brassicales	Brassicaceae	Capsella rubella	cru	cru_10008932	500	430	430	90%>	744.6	3.9e-224														11	#e80060				112	81985	NRT2	#cd2626
Eurosids I (Fabids)	Cucurbitales	Cucurbitaceae	Cucumis sativus	csa	csa_286270	506	430	430	90%>	738.7	1.9e-222														10	#ffd500				66	3659	NRT2	#cd2626
Eurosids II (Malvids)	Brassicales	Brassicaceae	Thellungiella salsuginea/Eutrema salsugineum	tsa	tsa_Ts1g06900	492	430	388	90%>	613	3.5e-184														11	#e80060				118	72664	NRT2	#cd2626
Asterids	Solanales	Solanaceae	Nicotiana sylvestris	Nsyl	Nsyl104230571	533	430	430	90%>	772.9	1.3e-232														13	#00ccb4				155	4096	NRT2	#cd2626
Monocots	Poales	Poaceae	Brachypodium distachyon	bdi	bdi_Bradi3g01277	509	430	430	90%>	746.8	1.1e-224														6	#00d958				37	15368	NRT2	#cd2626
Eurosids I (Fabids)	Rosales	Rosaceae	Fragaria vesca	fve	fve_28461	471	430	430	90%>	679.5	2.8e-204														10	#ffd500				95	57918	NRT2	#cd2626
Asterids	Solanales	Solanaceae	Solanum melongena	sme	sme_02953.1_g00002.1	533	430	430	90%>	773.2	1.3e-232														13	#00ccb4				160	4111	NRT2	#cd2626
Asterids	Asterales	Asteraceae	Cynara cardunculus	cync	cync_Ccrd_004519	389	430	365	0.8	630.2	2.1e-189														13	#00ccb4				137	4265	NRT2	#cd2626
Monocots	Pandanales	Velloziaceae	Xerophyta viscosa	Xvis	Xvis03_209423	532	430	429	90%>	658.4	5.5e-198														6	#00d958				34	90708	NRT2	#cd2626
Asterids	Solanales	Solanaceae	Nicotiana sylvestris	Nsyl	Nsyl104234849	394	430	286	0.6	488	3.8e-146														13	#00ccb4				155	4096	NRT2	#cd2626
Eurosids II (Malvids)	Brassicales	Brassicaceae	Thellungiella halophila/Eutrema halophilum	thh	thh_10002793m	543	430	429	90%>	747.1	7.5e-225														11	#e80060				117	98038	NRT2	#cd2626
Eurosids I (Fabids)	Fabales	Fabaceae	Arachis duranensis	adu	adu_Aradu.RF6YA	363	430	120	<40%	199.5	1.5e-58														10	#ffd500				69	130453	NRT2	#cd2626
Asterids	Solanales	Solanaceae	Capsicum annuum	can	can_Capana02g002234	134	430	108	<40%	170.4	9.2e-50														13	#00ccb4				150	4072	NRT2	#cd2626
Vitales	Vitales	Vitaceae	Vitis vinifera	vvi	vvi_01031518001	541	430	406	90%>	724.8	3.9e-218														9	#008ce6				63	29760	NRT2	#cd2626
Eurosids II (Malvids)	Sapindales	Rutaceae	Citrus clementina	ccle	ccle_Ciclev10030358m	530	430	430	90%>	792	2e-238														11	#e80060				130	85681	NRT2	#cd2626
Eurosids II (Malvids)	Sapindales	Anacardiaceae	Anacardium occidentale	aocc	aocc_Anaoc.0002s0382.1	492	430	430	90%>	698	1.7e-209														11	#e80060				129	171929	NRT2	#cd2626
Eurosids I (Fabids)	Fabales	Fabaceae	Lotus japonicus	lja	lja_3g3v3069040.1lja	302	430	232	0.5	420	2.3e-125														10	#ffd500				75	34305	NRT2	#cd2626
Asterids	Solanales	Solanaceae	Nicotiana benthamiana	nbe	nbe_NbS00005132g0004	499	430	430	90%>	746.8	2.4e-224														13	#00ccb4				154	4100	NRT2	#cd2626
Basal Eudicots	Ranunculales	Ranunculaceae	Aquilegia coerulea	aqc	aqc_Aqcoe1G135600.1	518	430	430	90%>	718.2	6.4e-216														7	#f607db				60	218851	NRT2	#cd2626
Eurosids I (Fabids)	Fabales	Fabaceae	Vigna angularis/Phaseolus angularis	van	van_0032ss00880.1	530	430	430	90%>	800.4	6.4e-241														10	#ffd500				80	3914	NRT2	#cd2626
Monocots	Poales	Poaceae	Triticum aestivum	tae	tae_Traes_6BS_7480E24F2	202	430	169	<40%	294.5	5.7e-87														6	#00d958				53	4565	NRT2	#cd2626
Asterids	Solanales	Solanaceae	Nicotiana attenuata	Natt	Nattg56261	534	430	430	90%>	742.7	1.9e-223														13	#00ccb4				153	49451	NRT2	#cd2626
Eurosids I (Fabids)	Malpighiales	Euphorbiaceae	Jatropha curcas	jcu	jcu_4S03942.10jcu	543	430	430	90%>	742.3	4.1e-223														10	#ffd500				86	180498	NRT2	#cd2626
Eurosids II (Malvids)	Brassicales	Brassicaceae	Thellungiella halophila/Eutrema halophilum	thh	thh_10007446m	498	430	430	90%>	746.9	8.3e-225														11	#e80060				117	98038	NRT2	#cd2626
Monocots	Asparagales	Asparagaceae	Asparagus officinalis	Aoff	Aoff109827736	537	430	429	90%>	583	4.4e-175														6	#00d958				28	4686	NRT2	#cd2626
Asterids	Solanales	Solanaceae	Capsicum baccatum	cbac	cbac_rna31622	269	430	116	<40%	128.3	5.6e-37														13	#00ccb4				151	33114	NRT2	#cd2626
Monocots	Poales	Poaceae	Triticum aestivum	tae	tae_Traes_6BS_47BFA44BA	356	430	355	0.8	625.7	1.8e-187														6	#00d958				53	4565	NRT2	#cd2626
Asterids	Solanales	Solanaceae	Nicotiana tabacum	nta	nta_Nitab4.5_0000063g0010.1	533	430	430	90%>	777.5	1.1e-233														13	#00ccb4				156	4097	NRT2	#cd2626
Green algae	Chlamydomonadales	Chlamydomonadaceae	Chlamydomonas reinhardtii	crei	crei_Cre03.g150151.t1.1	1099	430	207	0.4	121.4	4e-35														1	#8f9a9b				4	3055	NRT2	#cd2626
Asterids	Solanales	Solanaceae	Petunia axillaris	pax	pax_43314g00001	82	430	59	<40%	84.5	1e-23														13	#00ccb4				158	33119	NRT2	#cd2626
Asterids	Asterales	Asteraceae	Lactuca sativa	lac	Lsat1_62441	530	430	430	90%>	768.9	2.3e-231														13	#00ccb4				139	4236	NRT2	#cd2626
Eurosids II (Malvids)	Malvales	Malvaceae	Gossypium raimondii	gra	gra_003G144200	536	430	430	90%>	747.4	7.7e-225														11	#e80060				126	29730	NRT2	#cd2626
Monocots	Poales	Poaceae	Sorghum bicolor	sbi	sbi_004G009400	527	430	430	90%>	786.9	7.2e-237														6	#00d958				52	4558	NRT2	#cd2626
Asterids	Asterales	Asteraceae	Lactuca sativa	lac	Lsat1_62401	530	430	430	90%>	768.9	2.3e-231														13	#00ccb4				139	4236	NRT2	#cd2626
Eurosids II (Malvids)	Brassicales	Brassicaceae	Camelina sativa	Csat	Csat104739951	500	430	430	90%>	743.7	2.2e-223														11	#e80060				110	90675	NRT2	#cd2626
Asterids	Lamiales	Phrymaceae	Mimulus luteus	mlut	mlut_maker-scaffold_1398-fgenesh-gene-0.70-mRNA-1	488	430	430	90%>	679.1	5.1e-204														13	#00ccb4				148	270988	NRT2	#cd2626
Eurosids II (Malvids)	Brassicales	Brassicaceae	Leavenworthia alabamica	lal	lal_scaffold1003_5lal	540	430	430	90%>	758.6	3.2e-228														11	#e80060				113	310722	NRT2	#cd2626
Monocots	Poales	Poaceae	Hordeum vulgare	Horv	HORVU6Hr1G005600	509	430	426	90%>	773.8	7.7e-233														6	#00d958				38	4513	NRT2	#cd2626
Eurosids I (Fabids)	Malpighiales	Euphorbiaceae	Hevea brasiliensis	hbra	hbra_rna25070	530	430	430	90%>	798.2	4.5e-240														10	#ffd500				85	3981	NRT2	#cd2626
Eurosids II (Malvids)	Brassicales	Brassicaceae	Leavenworthia alabamica	lal	lal_scaffold1886_2lal	412	430	337	0.7	554.6	2.5e-166														11	#e80060				113	310722	NRT2	#cd2626
Monocots	Alismatales	Araceae	Lemna minor	lmi	lmi_019640	514	430	430	90%>	734.2	4.7e-221														6	#00d958				23	4472	NRT2	#cd2626
Magnoliids	Laurales	Lauraceae	Cinnamomum kanehirae	cka	cka_CKAN_01405100	571	430	430	90%>	746.4	1.1e-224														5	#ff8330				22	337451	NRT2	#cd2626
Green algae	Chlamydomonadales	Chlamydomonadaceae	Chlamydomonas reinhardtii	crei	crei_Cre03.g150101.t1.1	1816	430	190	0.4	133.6	7.5e-39														1	#8f9a9b				4	3055	NRT2	#cd2626
Asterids	Solanales	Solanaceae	Nicotiana sylvestris	Nsyl	Nsyl104210628	463	430	430	90%>	667.9	9.1e-201														13	#00ccb4				155	4096	NRT2	#cd2626
Monocots	Poales	Poaceae	Leersia perrieri	lpe	lpe_01G24080.1lpe	518	430	429	90%>	734.8	5.5e-221														6	#00d958				39	77586	NRT2	#cd2626
Eurosids I (Fabids)	Rosales	Moraceae	Morus notabilis	Mnot	Mnot21410339	585	430	430	90%>	730.8	6.1e-220														10	#ffd500				93	981085	NRT2	#cd2626
Asterids	Solanales	Solanaceae	Solanum tuberosum	stu	stu_02011998	353	430	294	0.6	508.1	3e-152														13	#00ccb4				162	4113	NRT2	#cd2626
Eurosids II (Malvids)	Myrtales	Myrtaceae	Eucalyptus grandis	egr	egr_J00898	530	430	430	90%>	794.3	4.3e-239														11	#e80060				128	71139	NRT2	#cd2626
Eurosids II (Malvids)	Brassicales	Brassicaceae	Thellungiella salsuginea/Eutrema salsugineum	tsa	tsa_Ts1g11530	498	430	430	90%>	746.9	8e-225														11	#e80060				118	72664	NRT2	#cd2626
Eurosids I (Fabids)	Malpighiales	Euphorbiaceae	Jatropha curcas	jcu	jcu_4S02330.60jcu	464	430	430	90%>	666	6.1e-200														10	#ffd500				86	180498	NRT2	#cd2626
Eurosids I (Fabids)	Malpighiales	Euphorbiaceae	Jatropha curcas	jcu	jcu_4U38792.10jcu	530	430	430	90%>	789.6	1.8e-237														10	#ffd500				86	180498	NRT2	#cd2626
Eurosids II (Malvids)	Brassicales	Brassicaceae	Aethionema arabicum	aar	aar_AA233G00003	530	430	430	90%>	786.8	5.2e-237														11	#e80060				102	228871	NRT2	#cd2626
Monocots	Poales	Poaceae	Triticum urartu	tur	tur_TRIUR3_29876	226	430	204	0.4	234.9	2.4e-69														6	#00d958				55	4572	NRT2	#cd2626
Eurosids I (Fabids)	Fabales	Fabaceae	Arachis monticola	amon	amon_EVM0058794.1	117	430	100	<40%	155	9.5e-45														10	#ffd500				71	227691	NRT2	#cd2626
Asterids	Asterales	Asteraceae	Cynara cardunculus	cync	cync_Ccrd_021394	522	430	430	90%>	714.8	4.3e-215														13	#00ccb4				137	4265	NRT2	#cd2626
Saxifragales	Saxifragales	Crassulaceae	Kalanchoe laxiflora	kala	kala_Kalax.0704s0028.1	530	430	428	90%>	751	1.2e-225														8	#5b4089				62	1670617	NRT2	#cd2626
Monocots	Poales	Poaceae	Triticum aestivum	tae	tae_Traes_6BS_FFAD6AAFB	382	430	384	0.8	620.2	8.4e-186														6	#00d958				53	4565	NRT2	#cd2626
Monocots	Poales	Poaceae	Triticum urartu	tur	tur_TRIUR3_22687	421	430	378	0.8	529.1	1.2e-158														6	#00d958				55	4572	NRT2	#cd2626
Bryophytes	Funariales	Funariaceae	Physcomitrella patens	ppa	ppa_Pp3c22_21990V3.1	548	430	430	90%>	800.7	4.6e-241														2	#008933				14	3218	NRT2	#cd2626
Eurosids II (Malvids)	Brassicales	Brassicaceae	Thellungiella salsuginea/Eutrema salsugineum	tsa	tsa_Ts5g18600	543	430	429	90%>	747.1	7.3e-225														11	#e80060				118	72664	NRT2	#cd2626
Asterids	Solanales	Solanaceae	Solanum lycopersicum	sly	sly_02g067790.2sly	460	430	430	90%>	665.1	6.9e-200														13	#00ccb4				159	4081	NRT2	#cd2626
Eurosids II (Malvids)	Brassicales	Brassicaceae	Brassica oleracea	bol	bol_Bo23656s010	40	430	40	<40%	55.9	8.9e-15														11	#e80060				108	3712	NRT2	#cd2626
Monocots	Poales	Poaceae	Setaria italica	sit	sit_5G286900	513	430	429	90%>	738.5	3.6e-222														6	#00d958				51	4555	NRT2	#cd2626
Monocots	Dioscoreales	Dioscoreaceae	Dioscorea alata	dal	dal_Dioal.01G033700.1	507	430	430	90%>	781.9	1.8e-235														6	#00d958				32	55571	NRT2	#cd2626
Asterids	Lamiales	Phrymaceae	Mimulus luteus	mlut	mlut_maker-scaffold_568-fgenesh-gene-0.73-mRNA-1	446	430	374	0.8	608.5	1.4e-182														13	#00ccb4				148	270988	NRT2	#cd2626
Asterids	Lamiales	Phrymaceae	Mimulus guttatus	mgu	mgu_O00667	520	430	430	90%>	785	2.3e-236														13	#00ccb4				147	4155	NRT2	#cd2626
Asterids	Lamiales	Phrymaceae	Mimulus guttatus	mgu	mgu_O00627	197	430	147	<40%	239.9	5.9e-71														13	#00ccb4				147	4155	NRT2	#cd2626
Asterids	Solanales	Convolvulaceae	Ipomoea nil	Inil	Inil109174290	530	430	430	90%>	777.6	4.9e-234														13	#00ccb4				149	35883	NRT2	#cd2626
Asterids	Gentianales	Rubiaceae	Coffea canephora	coc	coc_01_g10620	532	430	430	90%>	759	1.6e-228														13	#00ccb4				141	49390	NRT2	#cd2626
Eurosids II (Malvids)	Brassicales	Brassicaceae	Brassica napus	bnp	bnp_BnaA08g24500D	499	430	430	90%>	750.6	2.3e-225														11	#e80060				107	3708	NRT2	#cd2626
Eurosids I (Fabids)	Fabales	Fabaceae	Arachis monticola	amon	amon_EVM0002636.1	206	430	43	<40%	64	4e-17														10	#ffd500				71	227691	NRT2	#cd2626
Monocots	Poales	Poaceae	Oryza sativa	osa	osa_LOC_Os02g02170osa	533	430	429	90%>	799.1	1.8e-240														6	#00d958				47	4530	NRT2	#cd2626
Asterids	Solanales	Solanaceae	Nicotiana tabacum	nta	nta_Nitab4.5_0001421g0010.1	525	430	429	90%>	748.8	5.5e-225														13	#00ccb4				156	4097	NRT2	#cd2626
Asterids	Solanales	Solanaceae	Capsicum baccatum	cbac	cbac_rna33392	503	430	430	90%>	737.1	9.7e-222														13	#00ccb4				151	33114	NRT2	#cd2626
Eurosids I (Fabids)	Fabales	Fabaceae	Vigna angularis/Phaseolus angularis	van	van_0021ss02350.1	530	430	430	90%>	792.3	1.8e-238														10	#ffd500				80	3914	NRT2	#cd2626
Eurosids I (Fabids)	Malpighiales	Salicaceae	Populus trichocarpa	ptr	ptr_009G008500	530	430	430	90%>	780.8	6.4e-235														10	#ffd500				90	3694	NRT2	#cd2626
Basal Angiosperms	Amborellales	Amborellaceae	Amborella trichopoda	atr	atr_scaffold00085.59atr	529	430	429	90%>	771.3	3.2e-232														4	#a52a2a				21	13333	NRT2	#cd2626
Asterids	Lamiales	Phrymaceae	Mimulus luteus	mlut	mlut_maker-scaffold_742-fgenesh-gene-0.98-mRNA-1	524	430	430	90%>	785.3	3e-236														13	#00ccb4				148	270988	NRT2	#cd2626
Eurosids II (Malvids)	Brassicales	Brassicaceae	Sisymbrium irio	sir	sir_C160583_1sir	132	430	132	<40%	233	1.4e-68														11	#e80060				116	3730	NRT2	#cd2626
Asterids	Apiales	Apiaceae	Daucus carota	dca	dca_031126	509	430	429	90%>	719.4	2e-216														13	#00ccb4				136	4039	NRT2	#cd2626
Eurosids II (Malvids)	Brassicales	Brassicaceae	Brassica oleracea	bol	bol_Bo3g120700	167	430	91	<40%	120.5	2.3e-34														11	#e80060				108	3712	NRT2	#cd2626
Asterids	Lamiales	Oleaceae	Fraxinus excelsior	frax	frax_FRAEX38873_v2_000351120.1	127	430	69	<40%	108.2	7.8e-31														13	#00ccb4				144	38873	NRT2	#cd2626
Eurosids II (Malvids)	Brassicales	Brassicaceae	Capsella rubella	cru	cru_10011028	526	430	430	90%>	789.4	1e-237														11	#e80060				112	81985	NRT2	#cd2626
Monocots	Poales	Poaceae	Triticum aestivum	tae	tae_Traes_2AS_DEC213280	112	430	58	<40%	72.9	1e-19														6	#00d958				53	4565	NRT2	#cd2626
Eurosids II (Malvids)	Sapindales	Rutaceae	Citrus sinensis	csi	csi_1g040770	521	430	407	90%>	711.4	4.3e-214														11	#e80060				131	2711	NRT2	#cd2626
Monocots	Poales	Poaceae	Oryza rufipogon	oru	oru_ORUFI02G00970.1oru	447	430	378	0.8	706.6	2.3e-212														6	#00d958				46	4529	NRT2	#cd2626
Eurosids II (Malvids)	Brassicales	Brassicaceae	Brassica rapa	bra	bra_J01427	527	430	429	90%>	786.6	1e-236														11	#e80060				109	3711	NRT2	#cd2626
Green algae	Chlamydomonadales	Chlamydomonadaceae	Chlamydomonas reinhardtii	crei	crei_Cre02.g110800.t1.1	2055	430	414	90%>	337.2	1.2e-100														1	#8f9a9b				4	3055	NRT2	#cd2626
Eurosids II (Malvids)	Brassicales	Brassicaceae	Brassica rapa	bra	bra_J01429	241	430	181	0.4	301.8	1.4e-89														11	#e80060				109	3711	NRT2	#cd2626
Monocots	Poales	Poaceae	Triticum aestivum	tae	tae_Traes_6AS_F46BC2035	507	430	430	90%>	789	4.9e-237														6	#00d958				53	4565	NRT2	#cd2626
Eurosids II (Malvids)	Brassicales	Brassicaceae	Aethionema arabicum	aar	aar_AA1187G00001	529	430	430	90%>	788.6	1.5e-237														11	#e80060				102	228871	NRT2	#cd2626
Asterids	Solanales	Solanaceae	Solanum pennellii	spe	spe_02g016900.1	463	430	430	90%>	670.9	1.6e-201														13	#00ccb4				161	28526	NRT2	#cd2626
Monocots	Arecales	Arecaceae	Phoenix dactylifera	Pdac	Pdac103696931	531	430	430	90%>	783.2	7.5e-236														6	#00d958				27	42345	NRT2	#cd2626
Eurosids II (Malvids)	Malvales	Malvaceae	Gossypium raimondii	gra	gra_001G264100	455	430	428	90%>	644	1.8e-193														11	#e80060				126	29730	NRT2	#cd2626
Monocots	Poales	Poaceae	Triticum aestivum	tae	tae_Traes_6DS_BE30DA3FC	508	430	429	90%>	746.4	4.2e-224														6	#00d958				53	4565	NRT2	#cd2626
Monocots	Poales	Poaceae	Triticum aestivum	tae	tae_Traes_6AS_39A6DF8B2	507	430	430	90%>	788.7	5.9e-237														6	#00d958				53	4565	NRT2	#cd2626
Asterids	Solanales	Solanaceae	Nicotiana tabacum	nta	nta_Nitab4.5_0001421g0020.1	534	430	430	90%>	750.1	2.1e-225														13	#00ccb4				156	4097	NRT2	#cd2626
Eurosids I (Fabids)	Rosales	Rosaceae	Prunus persica	ppe	ppe_1G249000	504	430	430	90%>	755.1	2.5e-227														10	#ffd500				98	3760	NRT2	#cd2626
Eurosids I (Fabids)	Rosales	Rosaceae	Malus domestica	mdo	mdo_0000724757	124	430	67	<40%	88.9	1.4e-24														10	#ffd500				96	3750	NRT2	#cd2626
Monocots	Poales	Poaceae	Setaria italica	sit	sit_1G114900	524	430	430	90%>	742.8	1.8e-223														6	#00d958				51	4555	NRT2	#cd2626
Eurosids I (Fabids)	Rosales	Rosaceae	Malus domestica	mdo	mdo_0000266497	504	430	430	90%>	745.2	8.9e-224														10	#ffd500				96	3750	NRT2	#cd2626
Caryophyllales	Caryophyllales	Chenopodiaceae	Spinacia oleracea	sol	sol_044520_awxu.t1	380	430	364	0.8	582.9	4.1e-175														12	#7b37d5				135	3562	NRT2	#cd2626
Monocots	Poales	Poaceae	Hordeum vulgare	Horv	HORVU6Hr1G005720	379	430	321	0.7	539.9	7.6e-162														6	#00d958				38	4513	NRT2	#cd2626
Eurosids II (Malvids)	Brassicales	Brassicaceae	Capsella grandiflora	cgr	cgr_2519s0047	530	430	429	90%>	784.6	2.6e-236														11	#e80060				111	264402	NRT2	#cd2626
Eurosids II (Malvids)	Brassicales	Brassicaceae	Capsella grandiflora	cgr	cgr_2519s0048	539	430	430	90%>	756.2	1.1e-227														11	#e80060				111	264402	NRT2	#cd2626
Eurosids II (Malvids)	Sapindales	Rutaceae	Citrus clementina	ccle	ccle_Ciclev10013718m	530	430	429	90%>	769.2	1.7e-231														11	#e80060				130	85681	NRT2	#cd2626
Eurosids I (Fabids)	Fagales	Juglandaceae	Juglans regia	jre	jre_00024088	530	430	430	90%>	796.2	1e-239														10	#ffd500				84	51240	NRT2	#cd2626
Eurosids II (Malvids)	Brassicales	Caricaceae	Carica papaya	cpa	cpa_56.19cpa	534	430	429	90%>	765.7	1.6e-230														11	#e80060				119	3649	NRT2	#cd2626
Monocots	Dioscoreales	Dioscoreaceae	Dioscorea alata	dal	dal_Dioal.20G021900.1	528	430	430	90%>	747.1	6.3e-225														6	#00d958				32	55571	NRT2	#cd2626
Monocots	Poales	Poaceae	Triticum aestivum	tae	tae_Traes_6BS_1960EC705	86	430	71	<40%	106.7	5.7e-30														6	#00d958				53	4565	NRT2	#cd2626
Monocots	Poales	Poaceae	Triticum aestivum	tae	tae_Traes_6AS_9477059DE	509	430	429	90%>	781.1	1.2e-234														6	#00d958				53	4565	NRT2	#cd2626
Eurosids I (Fabids)	Fabales	Fabaceae	Glycine max	gma	gma_12G176900	530	430	430	90%>	797.2	8.8e-240														10	#ffd500				74	3847	NRT2	#cd2626
Eurosids II (Malvids)	Brassicales	Brassicaceae	Brassica napus	bnp	bnp_BnaC08g43380D	463	430	342	0.7	632.7	1.4e-189														11	#e80060				107	3708	NRT2	#cd2626
Asterids	Solanales	Convolvulaceae	Ipomoea nil	Inil	Inil109192792	536	430	430	90%>	749.1	2.3e-225														13	#00ccb4				149	35883	NRT2	#cd2626
Asterids	Lamiales	Phrymaceae	Mimulus luteus	mlut	mlut_fgenesh_masked-scaffold_1080-processed-gene-0.7-mRNA-1	461	430	430	90%>	628.8	9.4e-189														13	#00ccb4				148	270988	NRT2	#cd2626
Eurosids I (Fabids)	Malpighiales	Salicaceae	Populus trichocarpa	ptr	ptr_015G081300	508	430	430	90%>	746.3	1.8e-224														10	#ffd500				90	3694	NRT2	#cd2626
Asterids	Solanales	Solanaceae	Petunia axillaris	pax	pax_00115g00028	533	430	430	90%>	748.7	2.7e-225														13	#00ccb4				158	33119	NRT2	#cd2626
Asterids	Lamiales	Oleaceae	Olea europaea var. Sylvestris	olea	olea_Oeu053675.1	522	430	423	90%>	707.8	1.1e-212														13	#00ccb4				145	158386	NRT2	#cd2626
Monocots	Poales	Poaceae	Triticum urartu	tur	tur_TRIUR3_32270	508	430	430	90%>	751.4	4.2e-226														6	#00d958				55	4572	NRT2	#cd2626
Asterids	Solanales	Solanaceae	Petunia axillaris	pax	pax_00115g00029	493	430	394	90%>	625.3	7.6e-188														13	#00ccb4				158	33119	NRT2	#cd2626
Eurosids II (Malvids)	Brassicales	Brassicaceae	Camelina sativa	Csat	Csat104769693	486	430	430	90%>	678	1.9e-203														11	#e80060				110	90675	NRT2	#cd2626
Asterids	Solanales	Solanaceae	Capsicum baccatum	cbac	cbac_rna10750	520	430	430	90%>	750.8	7.1e-226														13	#00ccb4				151	33114	NRT2	#cd2626
Eurosids II (Malvids)	Malvales	Malvaceae	Corchorus capsularis	corc	corc_OMO59224	154	430	138	<40%	199.4	1.2e-58														11	#e80060				124	210143	NRT2	#cd2626
Eurosids II (Malvids)	Malvales	Malvaceae	Gossypium raimondii	gra	gra_006G165000	542	430	430	90%>	762.7	1.8e-229														11	#e80060				126	29730	NRT2	#cd2626
Asterids	Solanales	Solanaceae	Capsicum baccatum	cbac	cbac_rna10751	530	430	430	90%>	776.4	1.2e-233														13	#00ccb4				151	33114	NRT2	#cd2626
Eurosids II (Malvids)	Malvales	Malvaceae	Corchorus capsularis	corc	corc_OMO59225	175	430	140	<40%	208.6	2e-61														11	#e80060				124	210143	NRT2	#cd2626
Asterids	Lamiales	Pedaliaceae	Sesamum indicum	sin	sin_1018085	505	430	429	90%>	751.7	2.7e-226														13	#00ccb4				146	4182	NRT2	#cd2626
Eurosids I (Fabids)	Rosales	Rosaceae	Prunus mume	pmu	pmu_001080	530	430	430	90%>	790.2	6.5e-238														10	#ffd500				97	102107	NRT2	#cd2626
Asterids	Asterales	Asteraceae	Lactuca sativa	lac	Lsat1_63521	530	430	430	90%>	769.3	1.8e-231														13	#00ccb4				139	4236	NRT2	#cd2626
Asterids	Asterales	Asteraceae	Helianthus annuus	hel	hel_Ha1_00044460	371	430	322	0.7	551.7	2.2e-165														13	#00ccb4				138	4232	NRT2	#cd2626
Eurosids I (Fabids)	Rosales	Rosaceae	Prunus mume	pmu	pmu_001081	530	430	430	90%>	788.9	1.7e-237														10	#ffd500				97	102107	NRT2	#cd2626
Asterids	Solanales	Solanaceae	Nicotiana benthamiana	nbe	nbe_NbS00031800g0006	463	430	430	90%>	662.4	9.7e-199														13	#00ccb4				154	4100	NRT2	#cd2626
Asterids	Asterales	Asteraceae	Cynara cardunculus	cync	cync_Ccrd_021432	701	430	548	90%>	864.6	1.5e-260														13	#00ccb4				137	4265	NRT2	#cd2626
Asterids	Asterales	Asteraceae	Cynara cardunculus	cync	cync_Ccrd_021433	530	430	430	90%>	768.1	2.9e-231														13	#00ccb4				137	4265	NRT2	#cd2626
Monocots	Poales	Poaceae	Oryza meridionalis	omer	omer_OMERI02G08800.1	155	430	74	<40%	94.2	1.6e-26														6	#00d958				45	40149	NRT2	#cd2626
Eurosids II (Malvids)	Brassicales	Brassicaceae	Brassica napus	bnp	bnp_BnaAnng40490D	353	430	295	0.6	518.3	7e-155														11	#e80060				107	3708	NRT2	#cd2626
Eurosids I (Fabids)	Fabales	Fabaceae	Arachis ipaensis	aipa	aipa_Araip.TRR60	517	430	430	90%>	787.5	5.8e-237														10	#ffd500				70	130454	NRT2	#cd2626
Asterids	Solanales	Solanaceae	Petunia axillaris	pax	pax_38876g00001	160	430	100	<40%	147.3	9.2e-43														13	#00ccb4				158	33119	NRT2	#cd2626
Eurosids I (Fabids)	Fabales	Fabaceae	Cajanus cajan	cca	cca_33493	508	430	430	90%>	748.8	3.7e-225														10	#ffd500				72	3821	NRT2	#cd2626
Monocots	Poales	Poaceae	Triticum aestivum	tae	tae_Traes_6DS_0AC635A1C1	395	430	411	90%>	694.4	2.5e-208														6	#00d958				53	4565	NRT2	#cd2626
Monocots	Zingiberales	Musaceae	Musa acuminata	mac	mac_04_06400.1mac	510	430	429	90%>	762.1	3.3e-229														6	#00d958				58	4641	NRT2	#cd2626
Eurosids II (Malvids)	Brassicales	Brassicaceae	Camelina sativa	Csat	Csat104766197	530	430	430	90%>	782.9	2.8e-235														11	#e80060				110	90675	NRT2	#cd2626
Asterids	Solanales	Solanaceae	Nicotiana tabacum	nta	nta_Nitab4.5_0007682g0010.1	502	430	430	90%>	738	1e-221														13	#00ccb4				156	4097	NRT2	#cd2626
Eurosids I (Fabids)	Malpighiales	Linaceae	Linum usitatissimum	lus	lus_10030902	510	430	430	90%>	746.3	1.9e-224														10	#ffd500				89	4006	NRT2	#cd2626
Eurosids I (Fabids)	Rosales	Rosaceae	Malus domestica	mdo	mdo_0000131368	464	430	430	90%>	666.8	5.6e-200														10	#ffd500				96	3750	NRT2	#cd2626
Monocots	Asparagales	Asparagaceae	Asparagus officinalis	Aoff	Aoff109850163	509	430	430	90%>	770.6	5e-232														6	#00d958				28	4686	NRT2	#cd2626
Asterids	Solanales	Solanaceae	Capsicum chinense	cchi	cchi_rna19739	530	430	429	90%>	764.9	3.6e-230														13	#00ccb4				152	80379	NRT2	#cd2626
Eurosids II (Malvids)	Brassicales	Cleomaceae	Tarenaya hassleriana	tha	tha_Th2v18859	515	430	429	90%>	754.5	4.6e-227														11	#e80060				122	28532	NRT2	#cd2626
Eurosids II (Malvids)	Brassicales	Brassicaceae	Thellungiella salsuginea/Eutrema salsugineum	tsa	tsa_Ts6g24860	537	430	430	90%>	749.7	1.2e-225														11	#e80060				118	72664	NRT2	#cd2626
Monocots	Asparagales	Asparagaceae	Asparagus officinalis	Aoff	Aoff109850165	509	430	430	90%>	769.4	1.1e-231														6	#00d958				28	4686	NRT2	#cd2626
Asterids	Solanales	Solanaceae	Nicotiana attenuata	Natt	Nattg40020	534	430	430	90%>	776.7	9.1e-234														13	#00ccb4				153	49451	NRT2	#cd2626
Monocots	Alismatales	Araceae	Lemna minor	lmi	lmi_020123	515	430	430	90%>	741.6	2.6e-223														6	#00d958				23	4472	NRT2	#cd2626
Eurosids I (Fabids)	Fagales	Juglandaceae	Juglans regia	jre	jre_00008986	706	430	545	90%>	992.3	3.1e-299														10	#ffd500				84	51240	NRT2	#cd2626
Eurosids I (Fabids)	Malpighiales	Euphorbiaceae	Hevea brasiliensis	hbra	hbra_rna16919	456	430	430	90%>	682.7	5.2e-205														10	#ffd500				85	3981	NRT2	#cd2626
Eurosids II (Malvids)	Brassicales	Caricaceae	Carica papaya	cpa	cpa_65.30cpa	470	430	393	90%>	680.6	1.1e-204														11	#e80060				119	3649	NRT2	#cd2626
Eurosids II (Malvids)	Brassicales	Brassicaceae	Camelina sativa	Csat	Csat104715273	542	430	429	90%>	752.3	5.4e-226														11	#e80060				110	90675	NRT2	#cd2626
Eurosids II (Malvids)	Brassicales	Cleomaceae	Cleome violacea	cvi	cvi_Clevi.0004s0083.1	528	430	429	90%>	787.8	2.9e-237														11	#e80060				121	389490	NRT2	#cd2626
Monocots	Poales	Poaceae	Oryza meridionalis	omer	omer_OMERI01G17800.1	487	430	430	90%>	624.7	1.5e-187														6	#00d958				45	40149	NRT2	#cd2626
Green algae	Chlamydomonadales	Volvocaceae	Volvox carteri	vcar	vcar_Vocar.0008s0137.1	526	430	429	90%>	560.4	1.9e-168														1	#8f9a9b				6	3067	NRT2	#cd2626
Asterids	Lamiales	Phrymaceae	Mimulus guttatus	mgu	mgu_E00186	483	430	409	90%>	680.5	1.2e-204														13	#00ccb4				147	4155	NRT2	#cd2626
Monocots	Pandanales	Velloziaceae	Xerophyta viscosa	Xvis	Xvis03_208542	538	430	429	90%>	778	2.6e-234														6	#00d958				34	90708	NRT2	#cd2626
Eurosids I (Fabids)	Rosales	Rosaceae	Prunus persica	ppe	ppe_3G289200	472	430	430	90%>	663.9	1.2e-199														10	#ffd500				98	3760	NRT2	#cd2626
Eurosids I (Fabids)	Fabales	Fabaceae	Arachis monticola	amon	amon_EVM0039645.1	226	430	49	<40%	63.3	6.2e-17														10	#ffd500				71	227691	NRT2	#cd2626
Eurosids I (Fabids)	Rosales	Rosaceae	Fragaria vesca	fve	fve_28978	499	430	372	0.8	656.1	3.4e-197														10	#ffd500				95	57918	NRT2	#cd2626
Eurosids I (Fabids)	Fabales	Fabaceae	Arachis ipaensis	aipa	aipa_Araip.X6UV8	226	430	49	<40%	70.8	1.9e-19														10	#ffd500				70	130454	NRT2	#cd2626
Eurosids II (Malvids)	Brassicales	Brassicaceae	Capsella rubella	cru	cru_10008824	530	430	430	90%>	789.1	1.2e-237														11	#e80060				112	81985	NRT2	#cd2626
Monocots	Poales	Poaceae	Triticum aestivum	tae	tae_Traes_7DL_03E44563A	80	430	83	<40%	71.7	2.5e-19														6	#00d958				53	4565	NRT2	#cd2626
Asterids	Solanales	Solanaceae	Solanum lycopersicum	sly	sly_11g069760.1sly	183	430	124	<40%	202.5	1.7e-59														13	#00ccb4				159	4081	NRT2	#cd2626
Eurosids I (Fabids)	Rosales	Rosaceae	Pyrus x bretschneideri	pbr	pbr_027017.1	473	430	430	90%>	680.2	2.2e-204														10	#ffd500				99	225117	NRT2	#cd2626
Saxifragales	Saxifragales	Crassulaceae	Kalanchoe laxiflora	kala	kala_Kalax.1200s0005.1	509	430	430	90%>	751.6	7.8e-226														8	#5b4089				62	1670617	NRT2	#cd2626
Saxifragales	Saxifragales	Crassulaceae	Kalanchoe laxiflora	kala	kala_Kalax.1200s0005.2	509	430	430	90%>	751.6	7.8e-226														8	#5b4089				62	1670617	NRT2	#cd2626
Asterids	Solanales	Convolvulaceae	Ipomoea nil	Inil	Inil109168284	161	430	133	<40%	175.7	2.4e-51														13	#00ccb4				149	35883	NRT2	#cd2626
Eurosids II (Malvids)	Brassicales	Brassicaceae	Schrenkiella parvula	spa	spa_c0002_00897	523	430	429	90%>	778.6	2e-234														11	#e80060				115	98039	NRT2	#cd2626
Asterids	Asterales	Asteraceae	Helianthus annuus	hel	hel_Ha13_00015743	293	430	235	0.5	404.7	9.2e-121														13	#00ccb4				138	4232	NRT2	#cd2626
Eurosids II (Malvids)	Brassicales	Brassicaceae	Schrenkiella parvula	spa	spa_c0002_00898	536	430	430	90%>	749.9	1e-225														11	#e80060				115	98039	NRT2	#cd2626
Eurosids II (Malvids)	Sapindales	Rutaceae	Citrus sinensis	csi	csi_1g014301	427	430	411	90%>	665.4	4e-200														11	#e80060				131	2711	NRT2	#cd2626
Eurosids I (Fabids)	Malpighiales	Euphorbiaceae	Manihot esculenta	mes	mes_11G149700	530	430	430	90%>	793	1e-238														10	#ffd500				87	3983	NRT2	#cd2626
Eurosids II (Malvids)	Brassicales	Cleomaceae	Cleome gynandra	cgy	cgy_28338	535	430	429	90%>	750.6	6.8e-226														11	#e80060				120	190802	NRT2	#cd2626
Asterids	Apiales	Apiaceae	Daucus carota	dca	dca_006083	530	430	430	90%>	788	3.1e-237														13	#00ccb4				136	4039	NRT2	#cd2626
Eurosids II (Malvids)	Brassicales	Cleomaceae	Cleome gynandra	cgy	cgy_28339	526	430	429	90%>	762.7	1.4e-229														11	#e80060				120	190802	NRT2	#cd2626
Asterids	Solanales	Solanaceae	Nicotiana benthamiana	nbe	nbe_NbS00041113g0005	525	430	383	0.8	591.6	3e-177														13	#00ccb4				154	4100	NRT2	#cd2626
Asterids	Apiales	Apiaceae	Daucus carota	dca	dca_006085	530	430	430	90%>	785.8	1.5e-236														13	#00ccb4				136	4039	NRT2	#cd2626
Eurosids I (Fabids)	Malpighiales	Salicaceae	Salix purpurea	salp	salp_SapurV1A.0011s0440.1	503	430	430	90%>	751.2	8.8e-226														10	#ffd500				91	77065	NRT2	#cd2626
Asterids	Solanales	Solanaceae	Nicotiana sylvestris	Nsyl	Nsyl104242673	494	430	430	90%>	690.3	1.4e-207														13	#00ccb4				155	4096	NRT2	#cd2626
Bryophytes	Funariales	Funariaceae	Physcomitrella patens	ppa	ppa_Pp3c16_10420V3.1	519	430	430	90%>	785.1	2.5e-236														2	#008933				14	3218	NRT2	#cd2626
Eurosids II (Malvids)	Brassicales	Brassicaceae	Brassica napus	bnp	bnp_BnaA02g02200D	484	430	430	90%>	668.7	1.6e-200														11	#e80060				107	3708	NRT2	#cd2626
Asterids	Apiales	Apiaceae	Daucus carota	dca	dca_006088	561	430	460	90%>	813.1	7.6e-245														13	#00ccb4				136	4039	NRT2	#cd2626
Eurosids II (Malvids)	Brassicales	Brassicaceae	Camelina sativa	Csat	Csat104738229	530	430	429	90%>	785.2	5.5e-236														11	#e80060				110	90675	NRT2	#cd2626
Eurosids II (Malvids)	Brassicales	Brassicaceae	Arabidopsis thaliana	ath	ath_AT1G08090	530	430	430	90%>	793.3	6.8e-239														11	#e80060				104	3702	NRT2	#cd2626
Eurosids I (Fabids)	Rosales	Moraceae	Morus notabilis	Mnot	Mnot21403483	556	430	432	90%>	769.1	1.4e-231														10	#ffd500				93	981085	NRT2	#cd2626
Monocots	Poales	Poaceae	Miscanthus sinensis	msin	msin_Misin05G168300.1	475	430	373	0.8	482	6.4e-144														6	#00d958				40	62337	NRT2	#cd2626
Eurosids I (Fabids)	Rosales	Moraceae	Morus notabilis	Mnot	Mnot21403485	532	430	430	90%>	789.9	7.1e-238														10	#ffd500				93	981085	NRT2	#cd2626
Eurosids II (Malvids)	Sapindales	Rutaceae	Citrus clementina	ccle	ccle_Ciclev10015129m	471	430	430	90%>	690.2	1.6e-207														11	#e80060				130	85681	NRT2	#cd2626
Eurosids II (Malvids)	Brassicales	Brassicaceae	Camelina sativa	Csat	Csat104754990	530	430	430	90%>	783	2.8e-235														11	#e80060				110	90675	NRT2	#cd2626
Eurosids I (Fabids)	Malpighiales	Salicaceae	Populus trichocarpa	ptr	ptr_001G348300	471	430	430	90%>	677.6	1.3e-203														10	#ffd500				90	3694	NRT2	#cd2626
Eurosids II (Malvids)	Brassicales	Brassicaceae	Camelina sativa	Csat	Csat104754991	530	430	430	90%>	783	2.8e-235														11	#e80060				110	90675	NRT2	#cd2626
Monocots	Poales	Poaceae	Hordeum vulgare	Horv	HORVU6Hr1G005570	272	430	214	0.4	371.5	1e-110														6	#00d958				38	4513	NRT2	#cd2626
Asterids	Asterales	Asteraceae	Lactuca sativa	lac	Lsat2_91541	446	430	430	90%>	662.3	5.4e-199														13	#00ccb4				139	4236	NRT2	#cd2626
Asterids	Solanales	Solanaceae	Nicotiana benthamiana	nbe	nbe_NbS00034347g0008	530	430	429	90%>	771.2	9.3e-232														13	#00ccb4				154	4100	NRT2	#cd2626
Asterids	Solanales	Solanaceae	Capsicum baccatum	cbac	cbac_rna28929	74	430	73	<40%	64.3	1.6e-17														13	#00ccb4				151	33114	NRT2	#cd2626
Eurosids II (Malvids)	Brassicales	Brassicaceae	Camelina sativa	Csat	Csat104710975	543	430	430	90%>	759.5	3.6e-228														11	#e80060				110	90675	NRT2	#cd2626
Monocots	Poales	Poaceae	Triticum urartu	tur	tur_TRIUR3_02153	507	430	430	90%>	746.3	1.5e-224														6	#00d958				55	4572	NRT2	#cd2626
Asterids	Asterales	Asteraceae	Lactuca sativa	lac	Lsat6_45380	532	430	430	90%>	779.6	1.3e-234														13	#00ccb4				139	4236	NRT2	#cd2626
Asterids	Asterales	Asteraceae	Helianthus annuus	hel	hel_Ha11_00030870	1066	430	406	90%>	721	9.4e-217														13	#00ccb4				138	4232	NRT2	#cd2626
Monocots	Pandanales	Velloziaceae	Xerophyta viscosa	Xvis	Xvis03_210832	484	430	404	90%>	670.6	1e-201														6	#00d958				34	90708	NRT2	#cd2626
Monocots	Poales	Poaceae	Triticum urartu	tur	tur_TRIUR3_02154	509	430	430	90%>	750.6	7.2e-226														6	#00d958				55	4572	NRT2	#cd2626
Asterids	Solanales	Convolvulaceae	Ipomoea nil	Inil	Inil109162323	502	430	430	90%>	755.3	2.9e-227														13	#00ccb4				149	35883	NRT2	#cd2626
Monocots	Poales	Poaceae	Triticum urartu	tur	tur_TRIUR3_02155	509	430	430	90%>	748.7	2.7e-225														6	#00d958				55	4572	NRT2	#cd2626
Monocots	Poales	Poaceae	Triticum urartu	tur	tur_TRIUR3_02156	572	430	429	90%>	738.4	3.8e-222														6	#00d958				55	4572	NRT2	#cd2626
Monocots	Poales	Poaceae	Triticum urartu	tur	tur_TRIUR3_02157	585	430	429	90%>	745.3	3e-224														6	#00d958				55	4572	NRT2	#cd2626
Eurosids II (Malvids)	Sapindales	Rutaceae	Citrus clementina	ccle	ccle_Ciclev10028173m	535	430	430	90%>	753.6	9.4e-227														11	#e80060				130	85681	NRT2	#cd2626
Eurosids I (Fabids)	Malpighiales	Salicaceae	Salix purpurea	salp	salp_SapurV1A.0011s0450.1	507	430	430	90%>	751.6	6.9e-226														10	#ffd500				91	77065	NRT2	#cd2626
Monocots	Arecales	Arecaceae	Phoenix dactylifera	Pdac	Pdac103717870	510	430	429	90%>	748.3	2.8e-225														6	#00d958				27	42345	NRT2	#cd2626
Eurosids II (Malvids)	Sapindales	Anacardiaceae	Anacardium occidentale	aocc	aocc_Anaoc.0005s1371.1	517	430	430	90%>	725.4	8.1e-218														11	#e80060				129	171929	NRT2	#cd2626
Eurosids I (Fabids)	Fabales	Fabaceae	Arachis monticola	amon	amon_EVM0028121.1	251	430	100	<40%	155.5	6.8e-45														10	#ffd500				71	227691	NRT2	#cd2626
Asterids	Solanales	Solanaceae	Nicotiana tabacum	nta	nta_Nitab4.5_0001523g0010.1	525	430	429	90%>	745.5	5.4e-224														13	#00ccb4				156	4097	NRT2	#cd2626
Eurosids II (Malvids)	Brassicales	Brassicaceae	Brassica rapa	bra	bra_F00500	530	430	430	90%>	793.9	6.2e-239														11	#e80060				109	3711	NRT2	#cd2626
Asterids	Lamiales	Oleaceae	Olea europaea var. Sylvestris	olea	olea_Oeu034516.1	144	430	48	<40%	98.1	1.2e-27														13	#00ccb4				145	158386	NRT2	#cd2626
Eurosids II (Malvids)	Brassicales	Brassicaceae	Brassica rapa	bra	bra_F00501	530	430	430	90%>	795.3	2.4e-239														11	#e80060				109	3711	NRT2	#cd2626
Monocots	Poales	Poaceae	Oryza glumaepatula	orgl	orgl_OGLUM02G08120.1	524	430	83	<40%	116.1	3.7e-33														6	#00d958				44	40148	NRT2	#cd2626
Asterids	Lamiales	Phrymaceae	Mimulus luteus	mlut	mlut_maker-scaffold_163-fgenesh-gene-1.45-mRNA-1	479	430	377	0.8	668	1.2e-200														13	#00ccb4				148	270988	NRT2	#cd2626
Monocots	Poales	Poaceae	Leersia perrieri	lpe	lpe_01G16470.1lpe	556	430	430	90%>	599.8	4.9e-180														6	#00d958				39	77586	NRT2	#cd2626
Eurosids II (Malvids)	Brassicales	Brassicaceae	Boechera stricta	Bost	Bostr.13671s0156	500	430	430	90%>	739.6	1.3e-222														11	#e80060				106	72658	NRT2	#cd2626
Vitales	Vitales	Vitaceae	Vitis vinifera	vvi	vvi_01032430001	169	430	50	<40%	73.7	1.6e-20														9	#008ce6				63	29760	NRT2	#cd2626
Basal Eudicots	Proteales	Nelumbonaceae	Nelumbo nucifera	nnu	nnu_02310	471	430	430	90%>	705	4.1e-212														7	#f607db				59	4432	NRT2	#cd2626
Eurosids II (Malvids)	Sapindales	Anacardiaceae	Anacardium occidentale	aocc	aocc_Anaoc.0006s0358.1	454	430	429	90%>	624.7	2.9e-187														11	#e80060				129	171929	NRT2	#cd2626
Monocots	Poales	Bromeliaceae	Ananas comosus	aco	aco_010201	567	430	374	0.8	594.8	1.2e-178														6	#00d958				35	4615	NRT2	#cd2626
Eurosids II (Malvids)	Myrtales	Myrtaceae	Eucalyptus grandis	egr	egr_H02533	508	430	430	90%>	752.9	1.6e-226														11	#e80060				128	71139	NRT2	#cd2626
Asterids	Lamiales	Oleaceae	Fraxinus excelsior	frax	frax_FRAEX38873_v2_000138430.1	530	430	429	90%>	756.3	1.6e-227														13	#00ccb4				144	38873	NRT2	#cd2626
Monocots	Poales	Poaceae	Setaria italica	sit	sit_1G115400	525	430	430	90%>	738.7	3e-222														6	#00d958				51	4555	NRT2	#cd2626
Monocots	Poales	Poaceae	Hordeum vulgare	Horv	HORVU3Hr1G066090	514	430	429	90%>	737.5	8e-222														6	#00d958				38	4513	NRT2	#cd2626
Caryophyllales	Caryophyllales	Chenopodiaceae	Spinacia oleracea	sol	sol_067080_qkhm.t1	527	430	430	90%>	770.7	4.2e-232														12	#7b37d5				135	3562	NRT2	#cd2626
Eurosids II (Malvids)	Brassicales	Brassicaceae	Brassica napus	bnp	bnp_BnaA06g04570D	464	430	342	0.7	637.9	3.6e-191														11	#e80060				107	3708	NRT2	#cd2626
Eurosids II (Malvids)	Brassicales	Brassicaceae	Brassica oleracea	bol	bol_Bo29559s010	57	430	57	<40%	89.1	7.3e-25														11	#e80060				108	3712	NRT2	#cd2626
Asterids	Lamiales	Phrymaceae	Mimulus guttatus	mgu	mgu_O00827	377	430	352	0.8	595.1	9.4e-179														13	#00ccb4				147	4155	NRT2	#cd2626
Eurosids I (Fabids)	Fabales	Fabaceae	Trifolium pratense	tpr	tpr_gene1083	466	430	429	90%>	648.8	7e-195														10	#ffd500				79	57577	NRT2	#cd2626
Monocots	Poales	Poaceae	Triticum aestivum	tae	tae_Traes_6AS_FB1898854	298	430	240	0.5	396.3	7.6e-118														6	#00d958				53	4565	NRT2	#cd2626
Asterids	Lamiales	Oleaceae	Olea europaea var. Sylvestris	olea	olea_Oeu059923.1	482	430	411	90%>	687	2.2e-206														13	#00ccb4				145	158386	NRT2	#cd2626
Eurosids I (Fabids)	Fabales	Fabaceae	Lotus japonicus	lja	lja_3g3v3069030.1lja	530	430	430	90%>	795.2	3.2e-239														10	#ffd500				75	34305	NRT2	#cd2626
Eurosids I (Fabids)	Cucurbitales	Cucurbitaceae	Citrullus lanatus	cla	cla_005079	530	430	429	90%>	786.1	8.4e-237														10	#ffd500				64	3654	NRT2	#cd2626
Eurosids I (Fabids)	Fabales	Fabaceae	Glycine max	gma	gma_18G141900	510	430	430	90%>	748.5	5.2e-225														10	#ffd500				74	3847	NRT2	#cd2626
Asterids	Solanales	Solanaceae	Capsicum annuum	can	can_Capana00g000645	312	430	267	0.6	487.1	7e-146														13	#00ccb4				150	4072	NRT2	#cd2626
Monocots	Zingiberales	Musaceae	Musa acuminata	mac	mac_08_13030.1mac	530	430	430	90%>	785.9	2e-236														6	#00d958				58	4641	NRT2	#cd2626
Caryophyllales	Caryophyllales	Chenopodiaceae	Chenopodium quinoa	Cqui	CquiAUR62009874	526	430	429	90%>	771.4	4.8e-232														12	#7b37d5				134	63459	NRT2	#cd2626
Asterids	Lamiales	Phrymaceae	Mimulus luteus	mlut	mlut_maker-scaffold_384-fgenesh-gene-2.77-mRNA-1	502	430	430	90%>	736.8	1.6e-221														13	#00ccb4				148	270988	NRT2	#cd2626
Green algae	Chlamydomonadales	Chlamydomonadaceae	Chlamydomonas reinhardtii	crei	crei_Cre09.g396000.t1.2	572	430	428	90%>	553.9	2.2e-166														1	#8f9a9b				4	3055	NRT2	#cd2626
Caryophyllales	Caryophyllales	Chenopodiaceae	Chenopodium quinoa	Cqui	CquiAUR62009875	512	430	430	90%>	768.4	3.9e-231														12	#7b37d5				134	63459	NRT2	#cd2626
Gymnosperms	Pinales	Pinaceae	Abies Alba	aal	aal_AALBA5B1017821P1	184	430	91	<40%	136.5	5e-39														3	#b5b35c				20	45372	NRT2	#cd2626
Asterids	Solanales	Solanaceae	Solanum tuberosum	stu	stu_00019674	525	430	430	90%>	755.4	2.6e-227														13	#00ccb4				162	4113	NRT2	#cd2626
Eurosids II (Malvids)	Brassicales	Brassicaceae	Schrenkiella parvula	spa	spa_c0207_00001	523	430	429	90%>	778.6	2e-234														11	#e80060				115	98039	NRT2	#cd2626
Caryophyllales	Caryophyllales	Chenopodiaceae	Chenopodium quinoa	Cqui	CquiAUR62009877	520	430	430	90%>	764.7	5.3e-230														12	#7b37d5				134	63459	NRT2	#cd2626
Asterids	Solanales	Solanaceae	Solanum tuberosum	stu	stu_00019675	434	430	373	0.8	662.4	4.7e-199														13	#00ccb4				162	4113	NRT2	#cd2626
Eurosids II (Malvids)	Brassicales	Brassicaceae	Schrenkiella parvula	spa	spa_c0207_00002	536	430	430	90%>	749.9	1e-225														11	#e80060				115	98039	NRT2	#cd2626
Eurosids II (Malvids)	Brassicales	Brassicaceae	Arabidopsis lyrata	Alyr	AlyrAL1G24580	502	430	430	90%>	746.3	1.4e-224														11	#e80060				103	59689	NRT2	#cd2626
Monocots	Poales	Poaceae	Triticum aestivum	tae	tae_Traes_6DS_DC55B169F	78	430	59	<40%	104.5	2.6e-29														6	#00d958				53	4565	NRT2	#cd2626
Eurosids II (Malvids)	Malvales	Malvaceae	Gossypium raimondii	gra	gra_008G160300	506	430	430	90%>	761.5	3.9e-229														11	#e80060				126	29730	NRT2	#cd2626
Asterids	Solanales	Solanaceae	Nicotiana tomentosiformis	Ntom	Ntom104113978	530	430	430	90%>	742.4	2.1e-223														13	#00ccb4				157	4098	NRT2	#cd2626
Asterids	Solanales	Convolvulaceae	Ipomoea nil	Inil	Inil109153509	142	430	125	<40%	171.8	3.5e-50														13	#00ccb4				149	35883	NRT2	#cd2626
Eurosids II (Malvids)	Sapindales	Rutaceae	Citrus clementina	ccle	ccle_Ciclev10029836m	530	430	430	90%>	792.2	1.8e-238														11	#e80060				130	85681	NRT2	#cd2626
Eurosids II (Malvids)	Brassicales	Brassicaceae	Schrenkiella parvula	spa	spa_c0007_00047	543	430	430	90%>	750.9	5.3e-226														11	#e80060				115	98039	NRT2	#cd2626
Eurosids II (Malvids)	Brassicales	Brassicaceae	Schrenkiella parvula	spa	spa_c0007_00048	543	430	429	90%>	747.8	4.6e-225														11	#e80060				115	98039	NRT2	#cd2626
Asterids	Lamiales	Pedaliaceae	Sesamum indicum	sin	sin_1024104	530	430	429	90%>	790.4	4.8e-238														13	#00ccb4				146	4182	NRT2	#cd2626
Eurosids I (Fabids)	Rosales	Rosaceae	Prunus persica	ppe	ppe_6G107500	530	430	430	90%>	791.2	2.9e-238														10	#ffd500				98	3760	NRT2	#cd2626
Eurosids I (Fabids)	Fabales	Fabaceae	Ammopiptanthus nanus	amna	amna_EVM0007378.1_R0	509	430	430	90%>	756.5	1.3e-227														10	#ffd500				68	111851	NRT2	#cd2626
Eurosids II (Malvids)	Brassicales	Brassicaceae	Brassica oleracea	bol	bol_Bo2g012010	502	430	430	90%>	666.7	3.9e-200														11	#e80060				108	3712	NRT2	#cd2626
Eurosids II (Malvids)	Brassicales	Brassicaceae	Arabidopsis lyrata	Alyr	AlyrAL1G18450	530	430	430	90%>	790.9	4.1e-238														11	#e80060				103	59689	NRT2	#cd2626
Monocots	Poales	Poaceae	Triticum aestivum	tae	tae_Traes_6DS_794C3DF2C	469	430	411	90%>	749.2	6e-225														6	#00d958				53	4565	NRT2	#cd2626
Asterids	Lamiales	Lamiaceae	Salvia splendens	sspl	sspl_Saspl_014603	527	430	429	90%>	790.3	1.1e-237														13	#00ccb4				142	180675	NRT2	#cd2626
Asterids	Lamiales	Lamiaceae	Salvia splendens	sspl	sspl_Saspl_014604	527	430	429	90%>	793.2	1.4e-238														13	#00ccb4				142	180675	NRT2	#cd2626
Asterids	Solanales	Solanaceae	Solanum tuberosum	stu	stu_01011998	530	430	429	90%>	768	4e-231														13	#00ccb4				162	4113	NRT2	#cd2626
Eurosids I (Fabids)	Malpighiales	Euphorbiaceae	Ricinus communis	rco	rco_29589.t000002	530	430	430	90%>	788.4	2.3e-237														10	#ffd500				88	3988	NRT2	#cd2626
Eurosids I (Fabids)	Malpighiales	Euphorbiaceae	Ricinus communis	rco	rco_29589.t000003	530	430	430	90%>	781	4e-235														10	#ffd500				88	3988	NRT2	#cd2626
Asterids	Solanales	Solanaceae	Capsicum baccatum	cbac	cbac_rna20589	473	430	365	0.8	585.7	9e-176														13	#00ccb4				151	33114	NRT2	#cd2626
Eurosids I (Fabids)	Malpighiales	Euphorbiaceae	Ricinus communis	rco	rco_29589.t000004	530	430	430	90%>	755.9	1.7e-227														10	#ffd500				88	3988	NRT2	#cd2626
Monocots	Poales	Poaceae	Leersia perrieri	lpe	lpe_02G00800.1lpe	534	430	430	90%>	798.7	2.2e-240														6	#00d958				39	77586	NRT2	#cd2626
Asterids	Solanales	Solanaceae	Solanum pennellii	spe	spe_06g005200.1	544	430	430	90%>	744.2	9.4e-224														13	#00ccb4				161	28526	NRT2	#cd2626
Eurosids II (Malvids)	Brassicales	Brassicaceae	Brassica napus	bnp	bnp_BnaA09g49050D	421	430	374	0.8	696	8.5e-209														11	#e80060				107	3708	NRT2	#cd2626
Monocots	Poales	Poaceae	Oryza sativa	osa	osa_LOC_Os02g02190osa	533	430	429	90%>	799.1	1.8e-240														6	#00d958				47	4530	NRT2	#cd2626
Eurosids I (Fabids)	Fabales	Fabaceae	Cajanus cajan	cca	cca_21565	507	430	408	90%>	739.8	2e-222														10	#ffd500				72	3821	NRT2	#cd2626
Asterids	Solanales	Solanaceae	Capsicum chinense	cchi	cchi_rna32960	164	430	148	<40%	197.6	5.1e-58														13	#00ccb4				152	80379	NRT2	#cd2626
Monocots	Poales	Poaceae	Triticum aestivum	tae	tae_Traes_6DS_0C046C1B4	507	430	430	90%>	788.3	7.7e-237														6	#00d958				53	4565	NRT2	#cd2626
Eurosids II (Malvids)	Brassicales	Cleomaceae	Cleome gynandra	cgy	cgy_03771	1354	430	408	90%>	612.4	5.6e-184														11	#e80060				120	190802	NRT2	#cd2626
Eurosids II (Malvids)	Brassicales	Brassicaceae	Brassica napus	bnp	bnp_BnaAnng35750D	353	430	296	0.6	521.9	5.6e-156														11	#e80060				107	3708	NRT2	#cd2626
Asterids	Solanales	Solanaceae	Capsicum annuum	can	can_Capana00g002419	123	430	73	<40%	90.8	1.4e-25														13	#00ccb4				150	4072	NRT2	#cd2626
Asterids	Lamiales	Oleaceae	Fraxinus excelsior	frax	frax_FRAEX38873_v2_000138490.1	509	430	430	90%>	749	2.6e-225														13	#00ccb4				144	38873	NRT2	#cd2626
Eurosids I (Fabids)	Rosales	Rosaceae	Fragaria vesca	fve	fve_07400	530	430	430	90%>	787.4	5e-237														10	#ffd500				95	57918	NRT2	#cd2626
Monocots	Poales	Poaceae	Triticum aestivum	tae	tae_Traes_6DS_D904CE724	434	430	430	90%>	695.2	1.4e-208														6	#00d958				53	4565	NRT2	#cd2626
Eurosids II (Malvids)	Brassicales	Brassicaceae	Brassica oleracea	bol	bol_Bo5g008770	530	430	430	90%>	794.1	8.4e-239														11	#e80060				108	3712	NRT2	#cd2626
Eurosids I (Fabids)	Fabales	Fabaceae	Lotus japonicus	lja	lja_4g3v1085060.1lja	507	430	430	90%>	742.5	2.9e-223														10	#ffd500				75	34305	NRT2	#cd2626
Saxifragales	Saxifragales	Crassulaceae	Kalanchoe laxiflora	kala	kala_Kalax.0247s0001.1	345	430	300	0.6	566.3	1.3e-169														8	#5b4089				62	1670617	NRT2	#cd2626
Eurosids II (Malvids)	Sapindales	Rutaceae	Citrus sinensis	csi	csi_1g037413	530	430	429	90%>	763.2	8.5e-230														11	#e80060				131	2711	NRT2	#cd2626
Eurosids II (Malvids)	Sapindales	Rutaceae	Citrus sinensis	csi	csi_1g033728	112	430	59	<40%	88.3	5.6e-25														11	#e80060				131	2711	NRT2	#cd2626
Caryophyllales	Caryophyllales	Chenopodiaceae	Spinacia oleracea	sol	sol_078330_xsfj.t1	514	430	429	90%>	648.6	4.6e-195														12	#7b37d5				135	3562	NRT2	#cd2626
Asterids	Lamiales	Oleaceae	Fraxinus excelsior	frax	frax_FRAEX38873_v2_000037820.1	468	430	430	90%>	661.9	7.2e-199														13	#00ccb4				144	38873	NRT2	#cd2626
Eurosids I (Fabids)	Malpighiales	Salicaceae	Populus trichocarpa	ptr	ptr_015G081500	508	430	430	90%>	750.4	1.1e-225														10	#ffd500				90	3694	NRT2	#cd2626
Bryophytes	Funariales	Funariaceae	Physcomitrella patens	ppa	ppa_Pp3c7_13340V3.1	549	430	430	90%>	770.7	5.6e-232														2	#008933				14	3218	NRT2	#cd2626
Eurosids II (Malvids)	Brassicales	Brassicaceae	Brassica napus	bnp	bnp_BnaC09g54030D	480	430	382	0.8	614.5	4.3e-184														11	#e80060				107	3708	NRT2	#cd2626
Monocots	Poales	Poaceae	Oryza glumaepatula	orgl	orgl_OGLUM01G31910.1	516	430	429	90%>	734.2	1e-220														6	#00d958				44	40148	NRT2	#cd2626
Saxifragales	Saxifragales	Crassulaceae	Kalanchoe laxiflora	kala	kala_Kalax.0833s0013.1	532	430	430	90%>	782.9	2.4e-235														8	#5b4089				62	1670617	NRT2	#cd2626
Eurosids II (Malvids)	Malvales	Malvaceae	Corchorus capsularis	corc	corc_OMO82780	532	430	430	90%>	755	2.9e-227														11	#e80060				124	210143	NRT2	#cd2626
Caryophyllales	Caryophyllales	Chenopodiaceae	Spinacia oleracea	sol	sol_067090_ofna.t1	521	430	430	90%>	764	4.5e-230														12	#7b37d5				135	3562	NRT2	#cd2626
Basal Eudicots	Proteales	Nelumbonaceae	Nelumbo nucifera	nnu	nnu_21893	506	430	429	90%>	752	2.2e-226														7	#f607db				59	4432	NRT2	#cd2626
Asterids	Lamiales	Oleaceae	Fraxinus excelsior	frax	frax_FRAEX38873_v2_000385460.1	378	430	266	0.6	454.2	7.9e-136														13	#00ccb4				144	38873	NRT2	#cd2626
Monocots	Poales	Poaceae	Oryza barthii	obar	obar_OBART01G27940.1	516	430	429	90%>	734.2	8.9e-221														6	#00d958				42	65489	NRT2	#cd2626
Eurosids II (Malvids)	Malvales	Malvaceae	Corchorus capsularis	corc	corc_OMO82785	535	430	430	90%>	762.1	2e-229														11	#e80060				124	210143	NRT2	#cd2626
Gymnosperms	Pinales	Pinaceae	Abies Alba	aal	aal_AALBA5B959582P1	533	430	430	90%>	767.6	1.5e-230														3	#b5b35c				20	45372	NRT2	#cd2626
Caryophyllales	Caryophyllales	Chenopodiaceae	Chenopodium quinoa	Cqui	CquiAUR62001493	499	430	430	90%>	671.4	1.1e-201														12	#7b37d5				134	63459	NRT2	#cd2626
Eurosids I (Fabids)	Fabales	Fabaceae	Glycine max	gma	gma_12G078900	446	430	376	0.8	588.6	1.9e-176														10	#ffd500				74	3847	NRT2	#cd2626
Asterids	Lamiales	Pedaliaceae	Sesamum indicum	sin	sin_1004423	529	430	430	90%>	784.8	2.5e-236														13	#00ccb4				146	4182	NRT2	#cd2626
Caryophyllales	Caryophyllales	Chenopodiaceae	Chenopodium quinoa	Cqui	CquiAUR62001495	525	430	429	90%>	771.1	6e-232														12	#7b37d5				134	63459	NRT2	#cd2626
Monocots	Poales	Poaceae	Oryza sativa	osa	osa_LOC_Os01g50820osa	516	430	429	90%>	734.8	5.7e-221														6	#00d958				47	4530	NRT2	#cd2626
Asterids	Solanales	Solanaceae	Nicotiana attenuata	Natt	Nattg29460	534	430	430	90%>	742.7	1.9e-223														13	#00ccb4				153	49451	NRT2	#cd2626
Caryophyllales	Caryophyllales	Chenopodiaceae	Chenopodium quinoa	Cqui	CquiAUR62001496	526	430	429	90%>	769.8	1.5e-231														12	#7b37d5				134	63459	NRT2	#cd2626
Eurosids II (Malvids)	Brassicales	Brassicaceae	Brassica rapa	bra	bra_A02349	541	430	430	90%>	757.4	7.6e-228														11	#e80060				109	3711	NRT2	#cd2626
Eurosids I (Fabids)	Fabales	Fabaceae	Arachis duranensis	adu	adu_Aradu.X6T6H	210	430	56	<40%	64.9	1e-17														10	#ffd500				69	130453	NRT2	#cd2626
Eurosids II (Malvids)	Brassicales	Brassicaceae	Thellungiella salsuginea/Eutrema salsugineum	tsa	tsa_Ts5g18610	542	430	430	90%>	758.8	2e-228														11	#e80060				118	72664	NRT2	#cd2626
Eurosids II (Malvids)	Brassicales	Brassicaceae	Leavenworthia alabamica	lal	lal_scaffold1531_2lal	174	430	154	<40%	256.7	6.6e-76														11	#e80060				113	310722	NRT2	#cd2626
Eurosids II (Malvids)	Brassicales	Brassicaceae	Leavenworthia alabamica	lal	lal_scaffold2147_10lal	581	430	481	90%>	853.7	4.3e-257														11	#e80060				113	310722	NRT2	#cd2626
Eurosids II (Malvids)	Brassicales	Brassicaceae	Brassica oleracea	bol	bol_Bo1g065110	579	430	429	90%>	750.3	1.6e-225														11	#e80060				108	3712	NRT2	#cd2626
Monocots	Poales	Poaceae	Zea mays	zma	zma_GRMZM2G163866	522	430	430	90%>	731.9	6.8e-220														6	#00d958				56	4577	NRT2	#cd2626
Asterids	Asterales	Asteraceae	Lactuca sativa	lac	Lsat6_43581	519	430	430	90%>	776.9	8.7e-234														13	#00ccb4				139	4236	NRT2	#cd2626
Eurosids I (Fabids)	Fagales	Juglandaceae	Juglans regia	jre	jre_00014348	510	430	430	90%>	738.2	4e-222														10	#ffd500				84	51240	NRT2	#cd2626
Eurosids I (Fabids)	Fagales	Juglandaceae	Juglans regia	jre	jre_00014349	502	430	430	90%>	743.5	1e-223														10	#ffd500				84	51240	NRT2	#cd2626
Asterids	Lamiales	Lamiaceae	Salvia splendens	sspl	sspl_Saspl_005249	383	430	327	0.7	569.5	1.1e-170														13	#00ccb4				142	180675	NRT2	#cd2626
Eurosids II (Malvids)	Brassicales	Brassicaceae	Sisymbrium irio	sir	sir_scaffold249_88sir	499	430	430	90%>	747.7	8.5e-225														11	#e80060				116	3730	NRT2	#cd2626
Eurosids I (Fabids)	Fabales	Fabaceae	Vigna angularis/Phaseolus angularis	van	van_0033ss00950.1	503	430	430	90%>	743.7	1e-223														10	#ffd500				80	3914	NRT2	#cd2626
Eurosids I (Fabids)	Rosales	Rosaceae	Malus domestica	mdo	mdo_0000239537	530	430	430	90%>	782.4	4.8e-235														10	#ffd500				96	3750	NRT2	#cd2626
Monocots	Poales	Poaceae	Triticum aestivum	tae	tae_Traes_6AS_4F2C76340	509	430	430	90%>	749.3	5.4e-225														6	#00d958				53	4565	NRT2	#cd2626
Asterids	Lamiales	Lamiaceae	Salvia splendens	sspl	sspl_Saspl_031403	525	430	428	90%>	773.8	1.1e-232														13	#00ccb4				142	180675	NRT2	#cd2626
Asterids	Lamiales	Oleaceae	Olea europaea var. Sylvestris	olea	olea_Oeu027207.1	470	430	430	90%>	671	1.6e-201														13	#00ccb4				145	158386	NRT2	#cd2626
Monocots	Alismatales	Araceae	Lemna minor	lmi	lmi_020057	514	430	430	90%>	734.2	4.7e-221														6	#00d958				23	4472	NRT2	#cd2626
Eurosids II (Malvids)	Brassicales	Brassicaceae	Brassica napus	bnp	bnp_BnaC02g05530D	502	430	430	90%>	666.7	6.7e-200														11	#e80060				107	3708	NRT2	#cd2626
Asterids	Gentianales	Rubiaceae	Coffea canephora	coc	coc_01_g10630	186	430	94	<40%	132.7	1.9e-38														13	#00ccb4				141	49390	NRT2	#cd2626
Eurosids I (Fabids)	Fabales	Fabaceae	Medicago truncatula	mtr	mtr_4g057890	526	430	430	90%>	790.1	1.2e-237														10	#ffd500				77	3880	NRT2	#cd2626
Monocots	Poales	Poaceae	Miscanthus sinensis	msin	msin_Misin05G242700.1	516	430	429	90%>	737.1	2.4e-221														6	#00d958				40	62337	NRT2	#cd2626
Asterids	Lamiales	Phrymaceae	Mimulus luteus	mlut	mlut_fgenesh_masked-scaffold_384-processed-gene-1.24-mRNA-1	502	430	430	90%>	736.8	1.6e-221														13	#00ccb4				148	270988	NRT2	#cd2626
Asterids	Lamiales	Phrymaceae	Mimulus luteus	mlut	mlut_maker-scaffold_742-fgenesh-gene-0.97-mRNA-1	510	430	430	90%>	747.6	8.5e-225														13	#00ccb4				148	270988	NRT2	#cd2626
Eurosids II (Malvids)	Brassicales	Brassicaceae	Sisymbrium irio	sir	sir_scaffold843_361sir	483	430	429	90%>	668.9	7e-201														11	#e80060				116	3730	NRT2	#cd2626
Eurosids I (Fabids)	Rosales	Rhamnaceae	Ziziphus jujuba	Zjuj	Zjuj107428580	502	430	430	90%>	748.6	2.6e-225														10	#ffd500				94	326968	NRT2	#cd2626
Eurosids I (Fabids)	Fabales	Fabaceae	Phaseolus vulgaris	pvu	pvu_005G132200	530	430	429	90%>	794.7	2.5e-239														10	#ffd500				78	3885	NRT2	#cd2626
Eurosids I (Fabids)	Fabales	Fabaceae	Ammopiptanthus nanus	amna	amna_EVM0025152.1_R0	531	430	430	90%>	799.7	1e-240														10	#ffd500				68	111851	NRT2	#cd2626
Monocots	Poales	Poaceae	Zea mays	zma	zma_GRMZM2G010280	524	430	430	90%>	788.6	4.2e-237														6	#00d958				56	4577	NRT2	#cd2626
Monocots	Poales	Poaceae	Miscanthus sinensis	msin	msin_Misin08G007300.1	610	430	430	90%>	788.7	5.3e-237														6	#00d958				40	62337	NRT2	#cd2626
Monocots	Alismatales	Araceae	Spirodela polyrhiza	spo	spo_8G0057400	509	430	430	90%>	744.8	2.4e-224														6	#00d958				24	29656	NRT2	#cd2626
Eurosids II (Malvids)	Brassicales	Brassicaceae	Brassica oleracea	bol	bol_Bo3g120710	538	430	430	90%>	761.7	5.7e-229														11	#e80060				108	3712	NRT2	#cd2626
Eurosids II (Malvids)	Malvales	Malvaceae	Bombax ceiba	bcei	bcei_evm.model.Scaffold145.57	534	430	430	90%>	760.5	1.1e-228														11	#e80060				123	45325	NRT2	#cd2626
Green algae	Chlamydomonadales	Volvocaceae	Volvox carteri	vcar	vcar_Vocar.0008s0390.1	278	430	113	<40%	48.4	4.5e-13														1	#8f9a9b				6	3067	NRT2	#cd2626
Eurosids II (Malvids)	Brassicales	Brassicaceae	Leavenworthia alabamica	lal	lal_scaffold2147_11lal	530	430	430	90%>	792.3	1.8e-238														11	#e80060				113	310722	NRT2	#cd2626
Eurosids II (Malvids)	Malvales	Malvaceae	Bombax ceiba	bcei	bcei_evm.model.Scaffold145.58	530	430	430	90%>	788.8	3e-237														11	#e80060				123	45325	NRT2	#cd2626
Asterids	Solanales	Solanaceae	Nicotiana benthamiana	nbe	nbe_NbS00053995g0005	533	430	430	90%>	745	8.3e-224														13	#00ccb4				154	4100	NRT2	#cd2626
Eurosids II (Malvids)	Brassicales	Brassicaceae	Brassica napus	bnp	bnp_BnaA10g13570D	480	430	382	0.8	619.5	1.4e-185														11	#e80060				107	3708	NRT2	#cd2626
Eurosids I (Fabids)	Malpighiales	Euphorbiaceae	Manihot esculenta	mes	mes_11G149900	530	430	430	90%>	784.9	2.9e-236														10	#ffd500				87	3983	NRT2	#cd2626
Eurosids I (Fabids)	Fabales	Fabaceae	Glycine max	gma	gma_08G284000	508	430	430	90%>	740	2e-222														10	#ffd500				74	3847	NRT2	#cd2626
Asterids	Solanales	Solanaceae	Solanum lycopersicum	sly	sly_06g074990.1sly	526	430	407	90%>	723.2	1.6e-217														13	#00ccb4				159	4081	NRT2	#cd2626
Eurosids I (Fabids)	Malpighiales	Euphorbiaceae	Manihot esculenta	mes	mes_08G009300	530	430	429	90%>	776.6	9.5e-234														10	#ffd500				87	3983	NRT2	#cd2626
Monocots	Dioscoreales	Dioscoreaceae	Dioscorea alata	dal	dal_Dioal.11G091800.1	527	430	430	90%>	792.3	1.3e-238														6	#00d958				32	55571	NRT2	#cd2626
Monocots	Poales	Poaceae	Brachypodium distachyon	bdi	bdi_Bradi2g47640	515	430	429	90%>	742.9	1.6e-223														6	#00d958				37	15368	NRT2	#cd2626
Eurosids II (Malvids)	Brassicales	Cleomaceae	Cleome gynandra	cgy	cgy_17906	533	430	430	90%>	782.8	1.1e-235														11	#e80060				120	190802	NRT2	#cd2626
Eurosids I (Fabids)	Fabales	Fabaceae	Lupinus angustifolius	Lang	Lang109332656	509	430	430	90%>	736.9	1.1e-221														10	#ffd500				76	3871	NRT2	#cd2626
Monocots	Poales	Poaceae	Triticum aestivum	tae	tae_Traes_2AS_F7094CC33	339	430	320	0.7	556.4	2e-166														6	#00d958				53	4565	NRT2	#cd2626
Asterids	Solanales	Solanaceae	Nicotiana attenuata	Natt	Nattg08126	394	430	365	0.8	623	4e-187														13	#00ccb4				153	49451	NRT2	#cd2626
Eurosids II (Malvids)	Brassicales	Brassicaceae	Brassica oleracea	bol	bol_Bo2g024610	536	430	430	90%>	741.9	5.6e-223														11	#e80060				108	3712	NRT2	#cd2626
Asterids	Ericales	Actinidiaceae	Actinidia chinensis	ach	ach_Achn108961	530	430	429	90%>	777.9	4.5e-234														13	#00ccb4				140	3625	NRT2	#cd2626
Eurosids II (Malvids)	Brassicales	Brassicaceae	Arabidopsis thaliana	ath	ath_AT5G14570	493	430	430	90%>	689.5	2e-207														11	#e80060				104	3702	NRT2	#cd2626
Eurosids II (Malvids)	Brassicales	Cleomaceae	Cleome violacea	cvi	cvi_Clevi.0003s0714.1	496	430	430	90%>	747.5	4.9e-225														11	#e80060				121	389490	NRT2	#cd2626
Asterids	Solanales	Solanaceae	Nicotiana attenuata	Natt	Nattg08129	143	430	73	<40%	103.2	2.2e-29														13	#00ccb4				153	49451	NRT2	#cd2626
Eurosids I (Fabids)	Fagales	Fagaceae	Castanea mollissima	cmo	cmo_s00076_1.49_1	469	430	411	90%>	703.1	2.1e-211														10	#ffd500				83	60419	NRT2	#cd2626
Asterids	Lamiales	Lamiaceae	Salvia splendens	sspl	sspl_Saspl_011889	527	430	430	90%>	795.7	2.5e-239														13	#00ccb4				142	180675	NRT2	#cd2626
Asterids	Lamiales	Oleaceae	Fraxinus excelsior	frax	frax_FRAEX38873_v2_000253520.1	530	430	429	90%>	787.5	5.4e-237														13	#00ccb4				144	38873	NRT2	#cd2626
Asterids	Lamiales	Oleaceae	Olea europaea var. Sylvestris	olea	olea_Oeu034211.1	184	430	148	<40%	170.4	1.4e-49														13	#00ccb4				145	158386	NRT2	#cd2626
Monocots	Poales	Poaceae	Zea mays	zma	zma_AC199509.3_FG001	101	430	88	<40%	93.1	4.8e-26														6	#00d958				56	4577	NRT2	#cd2626
Monocots	Poales	Poaceae	Miscanthus sinensis	msin	msin_Misin07G010500.1	526	430	430	90%>	792.1	4.9e-238														6	#00d958				40	62337	NRT2	#cd2626
Eurosids I (Fabids)	Fabales	Fabaceae	Lotus japonicus	lja	lja_3g3v3069020.1lja	311	430	265	0.6	493.9	8.4e-148														10	#ffd500				75	34305	NRT2	#cd2626
Eurosids II (Malvids)	Brassicales	Brassicaceae	Brassica oleracea	bol	bol_Bo8g112680	502	430	430	90%>	775.4	4e-233														11	#e80060				108	3712	NRT2	#cd2626
Gymnosperms	Pinales	Pinaceae	Abies Alba	aal	aal_AALBA5B125324P1	130	430	130	<40%	189	6.1e-55														3	#b5b35c				20	45372	NRT2	#cd2626
Caryophyllales	Caryophyllales	Chenopodiaceae	Chenopodium quinoa	Cqui	CquiAUR62014088	942	430	830	90%>	1377.6	0														12	#7b37d5				134	63459	NRT2	#cd2626
Asterids	Ericales	Actinidiaceae	Actinidia chinensis	ach	ach_Achn311881	475	430	390	90%>	684.3	1.1e-205														13	#00ccb4				140	3625	NRT2	#cd2626
Monocots	Poales	Poaceae	Hordeum vulgare	Horv	HORVU6Hr1G005770	509	430	429	90%>	749.7	1.7e-225														6	#00d958				38	4513	NRT2	#cd2626
Eurosids II (Malvids)	Sapindales	Rutaceae	Citrus clementina	ccle	ccle_Ciclev10031126m	557	430	430	90%>	751.1	5.4e-226														11	#e80060				130	85681	NRT2	#cd2626
Eurosids I (Fabids)	Rosales	Rosaceae	Malus domestica	mdo	mdo_0000201530	405	430	365	0.8	561.9	3.8e-168														10	#ffd500				96	3750	NRT2	#cd2626
Basal Eudicots	Ranunculales	Ranunculaceae	Aquilegia coerulea	aqc	aqc_Aqcoe1G135500.1	518	430	430	90%>	719.4	2.9e-216														7	#f607db				60	218851	NRT2	#cd2626
Asterids	Solanales	Solanaceae	Nicotiana benthamiana	nbe	nbe_NbS00019477g0101	598	430	496	90%>	867.2	7.1e-261														13	#00ccb4				154	4100	NRT2	#cd2626
Basal Eudicots	Ranunculales	Ranunculaceae	Aquilegia coerulea	aqc	aqc_Aqcoe1G135500.2	505	430	430	90%>	712.8	2.8e-214														7	#f607db				60	218851	NRT2	#cd2626
Asterids	Solanales	Solanaceae	Petunia axillaris	pax	pax_01159g00002	530	430	430	90%>	770.6	6.2e-232														13	#00ccb4				158	33119	NRT2	#cd2626
Eurosids I (Fabids)	Fabales	Fabaceae	Trifolium pratense	tpr	tpr_gene39374	268	430	209	0.4	398.5	6.6e-119														10	#ffd500				79	57577	NRT2	#cd2626
Asterids	Solanales	Solanaceae	Petunia axillaris	pax	pax_01159g00004	262	430	193	0.4	353	3.4e-105														13	#00ccb4				158	33119	NRT2	#cd2626
Monocots	Poales	Poaceae	Triticum aestivum	tae	tae_Traes_2DS_8213F86B4	115	430	97	<40%	174.1	2e-50														6	#00d958				53	4565	NRT2	#cd2626
Bryophytes	Funariales	Funariaceae	Physcomitrella patens	ppa	ppa_Pp3c19_21550V3.1	517	430	430	90%>	782.4	1.7e-235														2	#008933				14	3218	NRT2	#cd2626
Eurosids II (Malvids)	Brassicales	Brassicaceae	Camelina sativa	Csat	Csat104743179	527	430	378	0.8	674.6	2e-202														11	#e80060				110	90675	NRT2	#cd2626
Monocots	Alismatales	Araceae	Lemna minor	lmi	lmi_019734	515	430	430	90%>	741.6	2.6e-223														6	#00d958				23	4472	NRT2	#cd2626
Asterids	Solanales	Solanaceae	Petunia axillaris	pax	pax_00115g00038	532	430	430	90%>	746.9	9.6e-225														13	#00ccb4				158	33119	NRT2	#cd2626
Asterids	Lamiales	Oleaceae	Fraxinus excelsior	frax	frax_FRAEX38873_v2_000021710.1	222	430	198	0.4	280.3	4.8e-83														13	#00ccb4				144	38873	NRT2	#cd2626
Asterids	Solanales	Solanaceae	Capsicum annuum	can	can_Capana00g003576	155	430	150	<40%	226.2	1.1e-66														13	#00ccb4				150	4072	NRT2	#cd2626
Eurosids I (Fabids)	Fabales	Fabaceae	Arachis ipaensis	aipa	aipa_Araip.W2VCR	101	430	99	<40%	157.6	8.8e-46														10	#ffd500				70	130454	NRT2	#cd2626
Eurosids II (Malvids)	Brassicales	Brassicaceae	Aethionema arabicum	aar	aar_AA65G00323	498	430	430	90%>	750.9	3.8e-226														11	#e80060				102	228871	NRT2	#cd2626
Monocots	Poales	Poaceae	Zea mays	zma	zma_GRMZM2G377555	285	430	219	0.5	214.1	9.4e-63														6	#00d958				56	4577	NRT2	#cd2626
Eurosids I (Fabids)	Fagales	Juglandaceae	Juglans regia	jre	jre_00025095	479	430	429	90%>	695.2	4.6e-209														10	#ffd500				84	51240	NRT2	#cd2626
Asterids	Solanales	Solanaceae	Capsicum annuum	can	can_Capana11g000042	471	430	411	90%>	705.4	4e-212														13	#00ccb4				150	4072	NRT2	#cd2626
Asterids	Solanales	Solanaceae	Capsicum annuum	can	can_Capana11g000043	530	430	430	90%>	776.9	8.3e-234														13	#00ccb4				150	4072	NRT2	#cd2626
Asterids	Solanales	Solanaceae	Solanum melongena	sme	sme_00016.1_g00025.1	339	430	272	0.6	465.7	2.7e-139														13	#00ccb4				160	4111	NRT2	#cd2626
Asterids	Solanales	Solanaceae	Capsicum chinense	cchi	cchi_rna19740	530	430	429	90%>	764.4	5.1e-230														13	#00ccb4				152	80379	NRT2	#cd2626
Monocots	Poales	Poaceae	Triticum aestivum	tae	tae_Traes_6AS_EE0AB7C421	434	430	430	90%>	695.4	1.2e-208														6	#00d958				53	4565	NRT2	#cd2626
Basal Eudicots	Proteales	Nelumbonaceae	Nelumbo nucifera	nnu	nnu_21352	540	430	430	90%>	685.5	3.3e-206														7	#f607db				59	4432	NRT2	#cd2626
Monocots	Poales	Poaceae	Triticum aestivum	tae	tae_Traes_6BS_0A2BC973A	350	430	289	0.6	485.3	7.4e-145														6	#00d958				53	4565	NRT2	#cd2626
Basal Angiosperms	Amborellales	Amborellaceae	Amborella trichopoda	atr	atr_scaffold00140.55atr	534	430	430	90%>	786.7	6.4e-237														4	#a52a2a				21	13333	NRT2	#cd2626
Eurosids II (Malvids)	Brassicales	Brassicaceae	Camelina sativa	Csat	Csat104755572	500	430	430	90%>	744.4	1.4e-223														11	#e80060				110	90675	NRT2	#cd2626
Asterids	Solanales	Solanaceae	Solanum lycopersicum	sly	sly_11g069750.1sly	525	430	430	90%>	751.7	3.5e-226														13	#00ccb4				159	4081	NRT2	#cd2626
Bryophytes	Funariales	Funariaceae	Physcomitrella patens	ppa	ppa_Pp3c22_9060V3.1	517	430	429	90%>	775.5	2.1e-233														2	#008933				14	3218	NRT2	#cd2626
Asterids	Solanales	Solanaceae	Petunia axillaris	pax	pax_00029g00238	646	430	489	90%>	825.1	1.8e-248														13	#00ccb4				158	33119	NRT2	#cd2626
Asterids	Apiales	Apiaceae	Daucus carota	dca	dca_005010	83	430	79	<40%	120.3	1.4e-34														13	#00ccb4				136	4039	NRT2	#cd2626
Monocots	Poales	Poaceae	Miscanthus sinensis	msin	msin_Misin07G010200.1	540	430	430	90%>	733	4.2e-220														6	#00d958				40	62337	NRT2	#cd2626
Asterids	Apiales	Apiaceae	Daucus carota	dca	dca_005012	140	430	41	<40%	46.3	4.1e-12														13	#00ccb4				136	4039	NRT2	#cd2626
Monocots	Poales	Poaceae	Triticum aestivum	tae	tae_Traes_6AS_E2D749DA7	566	430	430	90%>	787.7	1.2e-236														6	#00d958				53	4565	NRT2	#cd2626
Monocots	Poales	Poaceae	Oryza barthii	obar	obar_OBART01G19000.1	482	430	430	90%>	625.2	1.1e-187														6	#00d958				42	65489	NRT2	#cd2626
Monocots	Alismatales	Araceae	Lemna minor	lmi	lmi_020139	515	430	430	90%>	741.6	2.6e-223														6	#00d958				23	4472	NRT2	#cd2626
Eurosids I (Fabids)	Rosales	Rosaceae	Malus domestica	mdo	mdo_0000678361	73	430	52	<40%	67	6.2e-18														10	#ffd500				96	3750	NRT2	#cd2626
Eurosids I (Fabids)	Fabales	Fabaceae	Arachis ipaensis	aipa	aipa_Araip.C9RNZ	117	430	100	<40%	155	5.3e-45														10	#ffd500				70	130454	NRT2	#cd2626
Eurosids II (Malvids)	Brassicales	Cleomaceae	Cleome violacea	cvi	cvi_Clevi.0004s0080.1	537	430	429	90%>	758.6	2e-228														11	#e80060				121	389490	NRT2	#cd2626
Asterids	Solanales	Solanaceae	Petunia axillaris	pax	pax_50378g00001	117	430	117	<40%	202.8	1.3e-59														13	#00ccb4				158	33119	NRT2	#cd2626
Monocots	Poales	Poaceae	Oryza glumaepatula	orgl	orgl_OGLUM01G22600.1	482	430	430	90%>	625.6	8.9e-188														6	#00d958				44	40148	NRT2	#cd2626
Eurosids II (Malvids)	Brassicales	Brassicaceae	Camelina sativa	Csat	Csat104705730	485	430	430	90%>	675.6	1e-202														11	#e80060				110	90675	NRT2	#cd2626
Eurosids I (Fabids)	Cucurbitales	Cucurbitaceae	Cucumis sativus	csa	csa_268720	504	430	429	90%>	785.9	8.9e-237														10	#ffd500				66	3659	NRT2	#cd2626
Green algae	Chlamydomonadales	Volvocaceae	Volvox carteri	vcar	vcar_Vocar.0006s0237.1	1684	430	412	90%>	301.3	7.9e-90														1	#8f9a9b				6	3067	NRT2	#cd2626
Monocots	Asparagales	Orchidaceae	Dendrobium officinale	deno	deno_rna21949	448	430	366	0.8	601.8	1.1e-180														6	#00d958				30	142615	NRT2	#cd2626
Monocots	Poales	Poaceae	Oryza rufipogon	oru	oru_ORUFI01G21390.1oru	482	430	430	90%>	624.7	1.7e-187														6	#00d958				46	4529	NRT2	#cd2626
Asterids	Solanales	Solanaceae	Nicotiana attenuata	Natt	Nattg15145	464	430	430	90%>	670.4	1.6e-201														13	#00ccb4				153	49451	NRT2	#cd2626
Asterids	Asterales	Asteraceae	Helianthus annuus	hel	hel_Ha11_00028869	417	430	375	0.8	680.9	1.4e-204														13	#00ccb4				138	4232	NRT2	#cd2626
Monocots	Alismatales	Araceae	Lemna minor	lmi	lmi_021480	115	430	59	<40%	80.8	9.7e-23														6	#00d958				23	4472	NRT2	#cd2626
Eurosids I (Fabids)	Cucurbitales	Cucurbitaceae	Siraitia grosvenorii	sgro	sgro_evm.TU.tig00002590.3	530	430	429	90%>	794.5	3.2e-239														10	#ffd500				67	190515	NRT2	#cd2626
Eurosids I (Fabids)	Malpighiales	Euphorbiaceae	Hevea brasiliensis	hbra	hbra_rna24519	530	430	430	90%>	791.8	4e-238														10	#ffd500				85	3981	NRT2	#cd2626
Basal Eudicots	Ranunculales	Ranunculaceae	Aquilegia coerulea	aqc	aqc_Aqcoe3G278400.1	480	430	430	90%>	662	7.6e-199														7	#f607db				60	218851	NRT2	#cd2626
Eurosids I (Fabids)	Cucurbitales	Cucurbitaceae	Siraitia grosvenorii	sgro	sgro_evm.TU.tig00002590.4	530	430	429	90%>	793.6	6e-239														10	#ffd500				67	190515	NRT2	#cd2626
Asterids	Apiales	Apiaceae	Daucus carota	dca	dca_006090	530	430	430	90%>	782.8	1.2e-235														13	#00ccb4				136	4039	NRT2	#cd2626
Asterids	Asterales	Asteraceae	Cynara cardunculus	cync	cync_Ccrd_011546	353	430	295	0.6	499.5	9.6e-150														13	#00ccb4				137	4265	NRT2	#cd2626
Asterids	Apiales	Apiaceae	Daucus carota	dca	dca_006091	530	430	430	90%>	786.5	8.8e-237														13	#00ccb4				136	4039	NRT2	#cd2626
Eurosids II (Malvids)	Brassicales	Brassicaceae	Brassica rapa	bra	bra_B00556	484	430	430	90%>	672.5	4.6e-202														11	#e80060				109	3711	NRT2	#cd2626
Asterids	Apiales	Apiaceae	Daucus carota	dca	dca_006094	491	430	392	90%>	689.9	1.8e-207														13	#00ccb4				136	4039	NRT2	#cd2626
Asterids	Apiales	Apiaceae	Daucus carota	dca	dca_006095	315	430	212	0.4	348.2	9.2e-104														13	#00ccb4				136	4039	NRT2	#cd2626
Asterids	Gentianales	Rubiaceae	Coffea canephora	coc	coc_11_g15480	506	430	430	90%>	738.9	1.9e-222														13	#00ccb4				141	49390	NRT2	#cd2626
Asterids	Apiales	Apiaceae	Daucus carota	dca	dca_006096	211	430	147	<40%	238.9	1.4e-70														13	#00ccb4				136	4039	NRT2	#cd2626
Eurosids II (Malvids)	Brassicales	Brassicaceae	Brassica rapa	bra	bra_H02889	530	430	430	90%>	790.7	5.8e-238														11	#e80060				109	3711	NRT2	#cd2626
Asterids	Solanales	Solanaceae	Capsicum annuum	can	can_Capana00g002694	123	430	73	<40%	88.8	5.6e-25														13	#00ccb4				150	4072	NRT2	#cd2626
Monocots	Poales	Poaceae	Sorghum bicolor	sbi	sbi_003G270800	515	430	429	90%>	740.6	8.2e-223														6	#00d958				52	4558	NRT2	#cd2626
Eurosids I (Fabids)	Fabales	Fabaceae	Arachis monticola	amon	amon_EVM0028816.1	521	430	430	90%>	787.5	1.1e-236														10	#ffd500				71	227691	NRT2	#cd2626
Eurosids II (Malvids)	Brassicales	Brassicaceae	Camelina sativa	Csat	Csat104738237	540	430	430	90%>	753.1	3.3e-226														11	#e80060				110	90675	NRT2	#cd2626
Eurosids I (Fabids)	Fabales	Fabaceae	Lupinus angustifolius	Lang	Lang109344940	507	430	430	90%>	749.3	1.9e-225														10	#ffd500				76	3871	NRT2	#cd2626
Asterids	Lamiales	Phrymaceae	Mimulus guttatus	mgu	mgu_D02269	523	430	430	90%>	785.4	1.8e-236														13	#00ccb4				147	4155	NRT2	#cd2626
Eurosids II (Malvids)	Brassicales	Brassicaceae	Capsella grandiflora	cgr	cgr_3756s0008	545	430	430	90%>	756.4	9.4e-228														11	#e80060				111	264402	NRT2	#cd2626
Bryophytes	Funariales	Funariaceae	Physcomitrella patens	ppa	ppa_Pp3c22_5710V3.1	517	430	430	90%>	788.6	2.1e-237														2	#008933				14	3218	NRT2	#cd2626
Eurosids II (Malvids)	Brassicales	Brassicaceae	Capsella grandiflora	cgr	cgr_3756s0009	542	430	429	90%>	756.1	1.1e-227														11	#e80060				111	264402	NRT2	#cd2626
Asterids	Solanales	Solanaceae	Nicotiana tabacum	nta	nta_Nitab4.5_0007684g0010.1	463	430	430	90%>	668.5	1.3e-200														13	#00ccb4				156	4097	NRT2	#cd2626
Eurosids II (Malvids)	Brassicales	Brassicaceae	Aethionema arabicum	aar	aar_AA8G00309	543	430	428	90%>	768.5	1.8e-231														11	#e80060				102	228871	NRT2	#cd2626
Monocots	Asparagales	Orchidaceae	Phalaenopsis equestris	peq	peq_06453	464	430	410	90%>	673.4	2.5e-202														6	#00d958				31	78828	NRT2	#cd2626
Eurosids II (Malvids)	Malvales	Malvaceae	Gossypium raimondii	gra	gra_003G144100	530	430	430	90%>	789	1.8e-237														11	#e80060				126	29730	NRT2	#cd2626
Asterids	Solanales	Solanaceae	Nicotiana benthamiana	nbe	nbe_NbS00034347g0011	576	430	471	90%>	818.8	3.3e-246														13	#00ccb4				154	4100	NRT2	#cd2626
Monocots	Poales	Poaceae	Hordeum vulgare	Horv	HORVU6Hr1G005580	545	430	430	90%>	786.2	1.3e-236														6	#00d958				38	4513	NRT2	#cd2626
Eurosids II (Malvids)	Malvales	Malvaceae	Bombax ceiba	bcei	bcei_evm.model.Scaffold1059.10	460	430	429	90%>	673.6	2.6e-202														11	#e80060				123	45325	NRT2	#cd2626
Asterids	Lamiales	Lamiaceae	Salvia splendens	sspl	sspl_Saspl_052904	321	430	297	0.6	408.8	6.5e-122														13	#00ccb4				142	180675	NRT2	#cd2626
Monocots	Arecales	Arecaceae	Phoenix dactylifera	Pdac	Pdac103708203	513	430	429	90%>	749.3	1.4e-225														6	#00d958				27	42345	NRT2	#cd2626
Eurosids II (Malvids)	Brassicales	Brassicaceae	Aethionema arabicum	aar	aar_AA72G00001	543	430	430	90%>	754.8	2.5e-227														11	#e80060				102	228871	NRT2	#cd2626
Eurosids I (Fabids)	Malpighiales	Salicaceae	Populus trichocarpa	ptr	ptr_012G087700	355	430	321	0.7	565.9	1.1e-169														10	#ffd500				90	3694	NRT2	#cd2626
Monocots	Poales	Poaceae	Triticum aestivum	tae	tae_Traes_6DS_F0694CB9C	176	430	176	0.4	287.6	7.1e-85														6	#00d958				53	4565	NRT2	#cd2626
Eurosids I (Fabids)	Rosales	Rosaceae	Pyrus x bretschneideri	pbr	pbr_030335.1	530	430	430	90%>	780.7	6.6e-235														10	#ffd500				99	225117	NRT2	#cd2626
Asterids	Asterales	Asteraceae	Cynara cardunculus	cync	cync_Ccrd_020172	452	430	430	90%>	668.9	3.7e-201														13	#00ccb4				137	4265	NRT2	#cd2626
Monocots	Poales	Poaceae	Triticum aestivum	tae	tae_Traes_1BS_F114E4A2B	515	430	429	90%>	731.8	1.1e-219														6	#00d958				53	4565	NRT2	#cd2626
Asterids	Asterales	Asteraceae	Lactuca sativa	lac	Lsat1_63341	520	430	430	90%>	717.2	1.1e-215														13	#00ccb4				139	4236	NRT2	#cd2626
Eurosids I (Fabids)	Rosales	Rosaceae	Pyrus x bretschneideri	pbr	pbr_018993.1	74	430	32	<40%	46.4	5e-12														10	#ffd500				99	225117	NRT2	#cd2626
Eurosids II (Malvids)	Brassicales	Brassicaceae	Aethionema arabicum	aar	aar_AA436G00001	525	430	430	90%>	786.4	6.8e-237														11	#e80060				102	228871	NRT2	#cd2626
Eurosids II (Malvids)	Brassicales	Brassicaceae	Brassica napus	bnp	bnp_BnaAnng28170D	393	430	319	0.7	572.9	1.8e-171														11	#e80060				107	3708	NRT2	#cd2626
Monocots	Zingiberales	Musaceae	Musa acuminata	mac	mac_04_13250.1mac	510	430	429	90%>	755.1	4.2e-227														6	#00d958				58	4641	NRT2	#cd2626
Eurosids II (Malvids)	Brassicales	Brassicaceae	Camelina sativa	Csat	Csat104766206	525	430	430	90%>	786	3.4e-236														11	#e80060				110	90675	NRT2	#cd2626
Eurosids I (Fabids)	Cucurbitales	Cucurbitaceae	Citrullus lanatus	cla	cla_005080	530	430	429	90%>	786.1	8.4e-237														10	#ffd500				64	3654	NRT2	#cd2626
Caryophyllales	Caryophyllales	Chenopodiaceae	Spinacia oleracea	sol	sol_044530_kwfk.t1	503	430	429	90%>	747.9	3.4e-225														12	#7b37d5				135	3562	NRT2	#cd2626
Asterids	Solanales	Solanaceae	Nicotiana tomentosiformis	Ntom	Ntom104112322	530	430	430	90%>	742.4	2.1e-223														13	#00ccb4				157	4098	NRT2	#cd2626
Asterids	Solanales	Solanaceae	Nicotiana tomentosiformis	Ntom	Ntom104112324	319	430	259	0.6	424.5	6.2e-127														13	#00ccb4				157	4098	NRT2	#cd2626
Eurosids II (Malvids)	Brassicales	Brassicaceae	Brassica oleracea	bol	bol_Bo1g065080	541	430	430	90%>	758.5	5e-228														11	#e80060				108	3712	NRT2	#cd2626
Eurosids II (Malvids)	Brassicales	Brassicaceae	Brassica rapa	bra	bra_F01860	464	430	381	0.8	518.5	2.5e-155														11	#e80060				109	3711	NRT2	#cd2626
Eurosids II (Malvids)	Brassicales	Brassicaceae	Brassica rapa	bra	bra_F01861	538	430	430	90%>	763	1.6e-229														11	#e80060				109	3711	NRT2	#cd2626
Eurosids II (Malvids)	Brassicales	Brassicaceae	Brassica oleracea	bol	bol_Bo00981s010	160	430	80	<40%	122.5	5.4e-35														11	#e80060				108	3712	NRT2	#cd2626
Asterids	Asterales	Asteraceae	Lactuca sativa	lac	Lsat4_4881	505	430	429	90%>	740.8	7.6e-223														13	#00ccb4				139	4236	NRT2	#cd2626
Eurosids II (Malvids)	Brassicales	Brassicaceae	Schrenkiella parvula	spa	spa_c1422_00001	325	430	267	0.6	468.2	3.2e-140														11	#e80060				115	98039	NRT2	#cd2626
Eurosids II (Malvids)	Brassicales	Brassicaceae	Brassica oleracea	bol	bol_Bo9g147000	464	430	331	0.7	577.1	5.8e-173														11	#e80060				108	3712	NRT2	#cd2626
Monocots	Poales	Poaceae	Brachypodium distachyon	bdi	bdi_Bradi3g01290	505	430	430	90%>	751.5	4e-226														6	#00d958				37	15368	NRT2	#cd2626
Asterids	Solanales	Solanaceae	Nicotiana tabacum	nta	nta_Nitab4.5_0012186g0010.1	533	430	430	90%>	772.9	2.7e-232														13	#00ccb4				156	4097	NRT2	#cd2626
Monocots	Poales	Poaceae	Brachypodium distachyon	bdi	bdi_Bradi3g01250	509	430	429	90%>	786.7	8.2e-237														6	#00d958				37	15368	NRT2	#cd2626
Asterids	Solanales	Solanaceae	Nicotiana tomentosiformis	Ntom	Ntom104116511	484	430	430	90%>	740.2	1e-222														13	#00ccb4				157	4098	NRT2	#cd2626
Asterids	Lamiales	Phrymaceae	Mimulus luteus	mlut	mlut_maker-scaffold_1176-fgenesh-gene-0.68-mRNA-1	502	430	430	90%>	735.3	4.5e-221														13	#00ccb4				148	270988	NRT2	#cd2626
Eurosids II (Malvids)	Brassicales	Brassicaceae	Brassica oleracea	bol	bol_Bo20680s010	86	430	86	<40%	157.8	1e-45														11	#e80060				108	3712	NRT2	#cd2626
Eurosids I (Fabids)	Malpighiales	Euphorbiaceae	Manihot esculenta	mes	mes_13G027000	492	430	430	90%>	756	1.7e-227														10	#ffd500				87	3983	NRT2	#cd2626
Eurosids I (Fabids)	Fabales	Fabaceae	Arachis ipaensis	aipa	aipa_Araip.9FK30	358	430	84	<40%	139	3.8e-40														10	#ffd500				70	130454	NRT2	#cd2626
Vitales	Vitales	Vitaceae	Vitis vinifera	vvi	vvi_01031522001	140	430	76	<40%	134.3	6.6e-39														9	#008ce6				63	29760	NRT2	#cd2626
Eurosids II (Malvids)	Brassicales	Cleomaceae	Tarenaya hassleriana	tha	tha_Th2v15670	476	430	267	0.6	498.9	1.7e-149														11	#e80060				122	28532	NRT2	#cd2626
Asterids	Solanales	Solanaceae	Petunia axillaris	pax	pax_00311g00312	533	430	430	90%>	771.8	2.7e-232														13	#00ccb4				158	33119	NRT2	#cd2626
Eurosids II (Malvids)	Brassicales	Brassicaceae	Brassica oleracea	bol	bol_Bo3g120680	246	430	118	<40%	144.1	1.6e-41														11	#e80060				108	3712	NRT2	#cd2626
Asterids	Solanales	Solanaceae	Capsicum annuum	can	can_Capana06g000537	274	430	228	0.5	406.2	2.5e-121														13	#00ccb4				150	4072	NRT2	#cd2626
Saxifragales	Saxifragales	Crassulaceae	Kalanchoe fedtschenkoi	kafe	kafe_Kaladp0263s0001.1	239	430	181	0.4	307	4.2e-91														8	#5b4089				61	63787	NRT2	#cd2626
Asterids	Solanales	Solanaceae	Capsicum annuum	can	can_Capana06g000538	530	430	429	90%>	764.4	5.2e-230														13	#00ccb4				150	4072	NRT2	#cd2626
Monocots	Poales	Poaceae	Setaria italica	sit	sit_1G116100	527	430	429	90%>	784.5	4e-236														6	#00d958				51	4555	NRT2	#cd2626
Eurosids I (Fabids)	Rosales	Rosaceae	Rubus occidentalis	roc	roc_G02810	509	430	430	90%>	745.7	1.8e-224														10	#ffd500				101	75079	NRT2	#cd2626
Monocots	Poales	Poaceae	Oryza barthii	obar	obar_OBART02G00930.1	533	430	429	90%>	799.2	1.6e-240														6	#00d958				42	65489	NRT2	#cd2626
Eurosids II (Malvids)	Brassicales	Brassicaceae	Brassica oleracea	bol	bol_Bo3g120600	329	430	326	0.7	468.2	6.6e-140														11	#e80060				108	3712	NRT2	#cd2626
Asterids	Solanales	Solanaceae	Capsicum annuum	can	can_Capana06g000539	530	430	429	90%>	764.4	5.2e-230														13	#00ccb4				150	4072	NRT2	#cd2626
Eurosids II (Malvids)	Brassicales	Cleomaceae	Tarenaya hassleriana	tha	tha_Th2v00238	497	430	430	90%>	740.2	1e-222														11	#e80060				122	28532	NRT2	#cd2626
Asterids	Solanales	Solanaceae	Nicotiana attenuata	Natt	Nattg05795	530	430	429	90%>	770.5	6.5e-232														13	#00ccb4				153	49451	NRT2	#cd2626
Eurosids II (Malvids)	Brassicales	Caricaceae	Carica papaya	cpa	cpa_69.88cpa	398	430	364	0.8	637.2	1.6e-191														11	#e80060				119	3649	NRT2	#cd2626
Asterids	Solanales	Solanaceae	Nicotiana benthamiana	nbe	nbe_NbS00028988g0007	315	430	270	0.6	434.9	1.1e-129														13	#00ccb4				154	4100	NRT2	#cd2626
Eurosids II (Malvids)	Brassicales	Brassicaceae	Arabidopsis thaliana	ath	ath_AT3G45060	542	430	430	90%>	760.3	7.1e-229														11	#e80060				104	3702	NRT2	#cd2626
Eurosids II (Malvids)	Brassicales	Brassicaceae	Arabidopsis lyrata	Alyr	AlyrAL1G18460	524	430	430	90%>	788.9	1.6e-237														11	#e80060				103	59689	NRT2	#cd2626
Eurosids I (Fabids)	Rosales	Rosaceae	Fragaria vesca	fve	fve_03579	508	430	430	90%>	746.1	1.7e-224														10	#ffd500				95	57918	NRT2	#cd2626
Eurosids I (Fabids)	Rosales	Rosaceae	Malus domestica	mdo	mdo_0000897809	530	430	430	90%>	780.9	1.3e-234														10	#ffd500				96	3750	NRT2	#cd2626
Saxifragales	Saxifragales	Crassulaceae	Kalanchoe laxiflora	kala	kala_Kalax.1019s0001.1	297	430	239	0.5	409.7	4.5e-122														8	#5b4089				62	1670617	NRT2	#cd2626
Eurosids II (Malvids)	Brassicales	Brassicaceae	Camelina sativa	Csat	Csat104735476	482	430	430	90%>	676.2	6.8e-203														11	#e80060				110	90675	NRT2	#cd2626
Eurosids I (Fabids)	Fabales	Fabaceae	Trifolium pratense	tpr	tpr_gene24795	511	430	430	90%>	724.5	7.3e-218														10	#ffd500				79	57577	NRT2	#cd2626
Asterids	Solanales	Solanaceae	Nicotiana tabacum	nta	nta_Nitab4.5_0005323g0010.1	677	430	557	90%>	953.3	4.6e-287														13	#00ccb4				156	4097	NRT2	#cd2626
Eurosids II (Malvids)	Brassicales	Brassicaceae	Schrenkiella parvula	spa	spa_c0001_01001	500	430	430	90%>	742.1	2.5e-223														11	#e80060				115	98039	NRT2	#cd2626
Eurosids I (Fabids)	Malpighiales	Salicaceae	Populus trichocarpa	ptr	ptr_004G213800	199	430	169	<40%	204.4	5.4e-60														10	#ffd500				90	3694	NRT2	#cd2626
Eurosids I (Fabids)	Fabales	Fabaceae	Arachis duranensis	adu	adu_Aradu.SJ1TV	598	430	430	90%>	782.2	2e-235														10	#ffd500				69	130453	NRT2	#cd2626
Eurosids II (Malvids)	Brassicales	Brassicaceae	Arabidopsis thaliana	ath	ath_AT1G08100	522	430	430	90%>	790.8	3.9e-238														11	#e80060				104	3702	NRT2	#cd2626
Asterids	Lamiales	Lamiaceae	Salvia splendens	sspl	sspl_Saspl_011110	505	430	430	90%>	745.1	5.5e-224														13	#00ccb4				142	180675	NRT2	#cd2626
Asterids	Ericales	Actinidiaceae	Actinidia chinensis	ach	ach_Achn037381	530	430	429	90%>	783.7	7.7e-236														13	#00ccb4				140	3625	NRT2	#cd2626
Monocots	Poales	Poaceae	Triticum aestivum	tae	tae_Traes_6DS_0AC635A1C	395	430	411	90%>	694.4	2.5e-208														6	#00d958				53	4565	NRT2	#cd2626
Eurosids I (Fabids)	Fabales	Fabaceae	Lotus japonicus	lja	lja_1g3v3646440.1lja	460	430	428	90%>	634.4	2e-190														10	#ffd500				75	34305	NRT2	#cd2626
Saxifragales	Saxifragales	Crassulaceae	Kalanchoe laxiflora	kala	kala_Kalax.0742s0006.1	530	430	428	90%>	754	1.4e-226														8	#5b4089				62	1670617	NRT2	#cd2626
Monocots	Poales	Poaceae	Hordeum vulgare	Horv	HORVU6Hr1G005930	508	430	429	90%>	744.7	5.4e-224														6	#00d958				38	4513	NRT2	#cd2626
Asterids	Lamiales	Lentibulariaceae	Utricularia gibba	ugi	ugi_Scf00933.g22798ugi	494	430	430	90%>	696	2.4e-209														13	#00ccb4				143	13748	NRT2	#cd2626
Eurosids II (Malvids)	Brassicales	Brassicaceae	Leavenworthia alabamica	lal	lal_scaffold935_16lal	469	430	400	90%>	671.5	8.4e-202														11	#e80060				113	310722	NRT2	#cd2626
Asterids	Solanales	Solanaceae	Capsicum annuum	can	can_Capana02g000995	430	430	400	90%>	584.2	2.5e-175														13	#00ccb4				150	4072	NRT2	#cd2626
Eurosids I (Fabids)	Rosales	Rhamnaceae	Ziziphus jujuba	Zjuj	Zjuj107411468	530	430	430	90%>	794.3	3.4e-239														10	#ffd500				94	326968	NRT2	#cd2626
Eurosids II (Malvids)	Malvales	Malvaceae	Theobroma cacao	tca	tca_010451	500	430	430	90%>	763.3	9.1e-230														11	#e80060				127	3641	NRT2	#cd2626
Monocots	Poales	Poaceae	Triticum aestivum	tae	tae_Traes_6BS_0FA160F34	117	430	59	<40%	81.8	2.1e-22														6	#00d958				53	4565	NRT2	#cd2626
Eurosids II (Malvids)	Brassicales	Caricaceae	Carica papaya	cpa	cpa_65.29cpa	531	430	430	90%>	783.8	5.1e-236														11	#e80060				119	3649	NRT2	#cd2626
Eurosids II (Malvids)	Brassicales	Brassicaceae	Brassica oleracea	bol	bol_Bo5g008780	353	430	295	0.6	523	1.6e-156														11	#e80060				108	3712	NRT2	#cd2626
Eurosids II (Malvids)	Malvales	Malvaceae	Theobroma cacao	tca	tca_010455	504	430	430	90%>	747.1	7.7e-225														11	#e80060				127	3641	NRT2	#cd2626
Asterids	Solanales	Solanaceae	Solanum pennellii	spe	spe_11g028530.1	531	430	430	90%>	771.5	4.9e-232														13	#00ccb4				161	28526	NRT2	#cd2626
Monocots	Poales	Poaceae	Oryza barthii	obar	obar_OBART02G00940.1	533	430	429	90%>	799.2	1.6e-240														6	#00d958				42	65489	NRT2	#cd2626
Eurosids II (Malvids)	Brassicales	Brassicaceae	Camelina sativa	Csat	Csat104790757	544	430	430	90%>	759.5	3.6e-228														11	#e80060				110	90675	NRT2	#cd2626
Asterids	Solanales	Solanaceae	Nicotiana tomentosiformis	Ntom	Ntom104110050	239	430	180	0.4	311	1.8e-92														13	#00ccb4				157	4098	NRT2	#cd2626
Asterids	Solanales	Solanaceae	Solanum melongena	sme	sme_01150.1_g00009.1	530	430	429	90%>	769.3	1.9e-231														13	#00ccb4				160	4111	NRT2	#cd2626
Saxifragales	Saxifragales	Crassulaceae	Kalanchoe fedtschenkoi	kafe	kafe_Kaladp0081s0252.1	532	430	430	90%>	788.5	3.2e-237														8	#5b4089				61	63787	NRT2	#cd2626
Eurosids I (Fabids)	Rosales	Cannabaceae	Humulus lupulus	hlu	hlu_G003013	355	430	298	0.6	511	2.7e-153														10	#ffd500				92	3486	NRT2	#cd2626
Eurosids I (Fabids)	Fabales	Fabaceae	Arachis duranensis	adu	adu_Aradu.A7934	558	430	430	90%>	744.7	5.2e-224														10	#ffd500				69	130453	NRT2	#cd2626
Eurosids I (Fabids)	Fagales	Juglandaceae	Juglans regia	jre	jre_00021870	479	430	429	90%>	695.2	4.6e-209														10	#ffd500				84	51240	NRT2	#cd2626
Monocots	Poales	Poaceae	Triticum aestivum	tae	tae_Traes_6BS_09E48B2F6	84	430	65	<40%	116.1	8.1e-33														6	#00d958				53	4565	NRT2	#cd2626
Asterids	Lamiales	Oleaceae	Olea europaea var. Sylvestris	olea	olea_Oeu012699.1	485	430	411	90%>	686.9	2.4e-206														13	#00ccb4				145	158386	NRT2	#cd2626
Eurosids II (Malvids)	Brassicales	Brassicaceae	Camelina sativa	Csat	Csat104739394	530	430	430	90%>	785	6.8e-236														11	#e80060				110	90675	NRT2	#cd2626
Eurosids II (Malvids)	Brassicales	Brassicaceae	Brassica oleracea	bol	bol_Bo8g010950	529	430	430	90%>	790.3	1.2e-237														11	#e80060				108	3712	NRT2	#cd2626
Eurosids II (Malvids)	Brassicales	Brassicaceae	Brassica napus	bnp	bnp_BnaC08g43370D	502	430	430	90%>	775.4	6.8e-233														11	#e80060				107	3708	NRT2	#cd2626
Eurosids II (Malvids)	Brassicales	Brassicaceae	Camelina sativa	Csat	Csat104739395	525	430	430	90%>	785.6	4.4e-236														11	#e80060				110	90675	NRT2	#cd2626
Eurosids I (Fabids)	Malpighiales	Euphorbiaceae	Jatropha curcas	jcu	jcu_4S02319.40jcu	501	430	430	90%>	759.5	2.5e-228														10	#ffd500				86	180498	NRT2	#cd2626
Bryophytes	Funariales	Funariaceae	Physcomitrella patens	ppa	ppa_Pp3c22_21970V3.1	547	430	430	90%>	798.6	2e-240														2	#008933				14	3218	NRT2	#cd2626
Monocots	Alismatales	Araceae	Lemna minor	lmi	lmi_000266	453	430	416	90%>	362.8	2.4e-108														6	#00d958				23	4472	NRT2	#cd2626
Asterids	Solanales	Solanaceae	Nicotiana benthamiana	nbe	nbe_NbS00016945g0010	529	430	429	90%>	770.2	2e-231														13	#00ccb4				154	4100	NRT2	#cd2626
Eurosids II (Malvids)	Brassicales	Brassicaceae	Brassica rapa	bra	bra_B01012	278	430	166	<40%	265.9	1.1e-78														11	#e80060				109	3711	NRT2	#cd2626
Eurosids I (Fabids)	Fabales	Fabaceae	Medicago truncatula	mtr	mtr_8g069775	510	430	430	90%>	730.2	1.7e-219														10	#ffd500				77	3880	NRT2	#cd2626
Eurosids I (Fabids)	Fagales	Juglandaceae	Juglans regia	jre	jre_00017007	479	430	429	90%>	695.2	4.6e-209														10	#ffd500				84	51240	NRT2	#cd2626
Asterids	Asterales	Asteraceae	Helianthus annuus	hel	hel_Ha11_00030927	91	430	89	<40%	145.3	4.8e-42														13	#00ccb4				138	4232	NRT2	#cd2626
Asterids	Solanales	Solanaceae	Nicotiana tabacum	nta	nta_Nitab4.5_0005323g0020.1	534	430	430	90%>	750	2.3e-225														13	#00ccb4				156	4097	NRT2	#cd2626
Asterids	Asterales	Asteraceae	Helianthus annuus	hel	hel_Ha11_00030928	530	430	430	90%>	776	2e-233														13	#00ccb4				138	4232	NRT2	#cd2626
Asterids	Lamiales	Phrymaceae	Mimulus luteus	mlut	mlut_maker-scaffold_151-fgenesh-gene-3.96-mRNA-1	524	430	430	90%>	784.5	5.4e-236														13	#00ccb4				148	270988	NRT2	#cd2626
Asterids	Lamiales	Phrymaceae	Mimulus luteus	mlut	mlut_maker-scaffold_165-snap-gene-3.142-mRNA-1	695	430	550	90%>	943.7	2.7e-284														13	#00ccb4				148	270988	NRT2	#cd2626
Eurosids II (Malvids)	Brassicales	Brassicaceae	Brassica napus	bnp	bnp_BnaC08g02430D	464	430	341	0.7	633.3	8.7e-190														11	#e80060				107	3708	NRT2	#cd2626
Asterids	Solanales	Solanaceae	Nicotiana tabacum	nta	nta_Nitab4.5_0000567g0030.1	506	430	406	90%>	685.8	6.9e-206														13	#00ccb4				156	4097	NRT2	#cd2626
Eurosids II (Malvids)	Brassicales	Brassicaceae	Brassica rapa	bra	bra_A02350	546	430	429	90%>	753.2	1.4e-226														11	#e80060				109	3711	NRT2	#cd2626
Asterids	Lamiales	Lamiaceae	Salvia splendens	sspl	sspl_Saspl_020941	346	430	345	0.8	474	1e-141														13	#00ccb4				142	180675	NRT2	#cd2626
Eurosids II (Malvids)	Brassicales	Cleomaceae	Tarenaya hassleriana	tha	tha_Th2v07622	472	430	267	0.6	451.6	3.8e-135														11	#e80060				122	28532	NRT2	#cd2626
Monocots	Poales	Poaceae	Setaria italica	sit	sit_1G115800	527	430	429	90%>	785.3	2.3e-236														6	#00d958				51	4555	NRT2	#cd2626
Monocots	Poales	Poaceae	Triticum aestivum	tae	tae_Traes_1DS_159B4A94E	518	430	429	90%>	726.8	3.7e-218														6	#00d958				53	4565	NRT2	#cd2626
Asterids	Asterales	Asteraceae	Helianthus annuus	hel	hel_Ha1_00044678	383	430	286	0.6	462.3	3.1e-138														13	#00ccb4				138	4232	NRT2	#cd2626
Asterids	Asterales	Asteraceae	Helianthus annuus	hel	hel_Ha12_00034271	505	430	429	90%>	743.8	1.1e-223														13	#00ccb4				138	4232	NRT2	#cd2626
Vitales	Vitales	Vitaceae	Vitis vinifera	vvi	vvi_01025721001	485	430	386	0.8	680.3	1.3e-204														9	#008ce6				63	29760	NRT2	#cd2626
Eurosids II (Malvids)	Brassicales	Brassicaceae	Camelina sativa	Csat	Csat104780357	543	430	430	90%>	759.5	3.6e-228														11	#e80060				110	90675	NRT2	#cd2626
Asterids	Lamiales	Lamiaceae	Salvia splendens	sspl	sspl_Saspl_005250	527	430	429	90%>	793.4	1.2e-238														13	#00ccb4				142	180675	NRT2	#cd2626
Asterids	Solanales	Solanaceae	Solanum pennellii	spe	spe_11g028540.1	529	430	430	90%>	754.1	9.6e-227														13	#00ccb4				161	28526	NRT2	#cd2626
Asterids	Lamiales	Lamiaceae	Salvia splendens	sspl	sspl_Saspl_042669	497	430	430	90%>	711.4	9.5e-214														13	#00ccb4				142	180675	NRT2	#cd2626
Eurosids II (Malvids)	Brassicales	Brassicaceae	Capsella rubella	cru	cru_10000843	482	430	430	90%>	678.3	5.1e-204														11	#e80060				112	81985	NRT2	#cd2626
Eurosids I (Fabids)	Malpighiales	Euphorbiaceae	Manihot esculenta	mes	mes_17G114900	456	430	430	90%>	673.6	1.7e-202														10	#ffd500				87	3983	NRT2	#cd2626
Monocots	Alismatales	Araceae	Lemna minor	lmi	lmi_020060	514	430	430	90%>	734.2	4.7e-221														6	#00d958				23	4472	NRT2	#cd2626
Asterids	Solanales	Solanaceae	Solanum lycopersicum	sly	sly_00g090860.1sly	148	430	105	<40%	182.6	1.9e-53														13	#00ccb4				159	4081	NRT2	#cd2626
Monocots	Alismatales	Araceae	Lemna minor	lmi	lmi_020061	514	430	430	90%>	734.2	4.7e-221														6	#00d958				23	4472	NRT2	#cd2626
Asterids	Solanales	Solanaceae	Nicotiana tabacum	nta	nta_Nitab4.5_0002693g0030.1	395	430	373	0.8	603.3	7.7e-181														13	#00ccb4				156	4097	NRT2	#cd2626
Asterids	Lamiales	Phrymaceae	Mimulus luteus	mlut	mlut_maker-scaffold_163-fgenesh-gene-1.44-mRNA-1	494	430	394	90%>	683.9	1.8e-205														13	#00ccb4				148	270988	NRT2	#cd2626
Eurosids I (Fabids)	Rosales	Cannabaceae	Humulus lupulus	hlu	hlu_G023930	508	430	430	90%>	750.6	4.9e-226														10	#ffd500				92	3486	NRT2	#cd2626
Eurosids I (Fabids)	Fabales	Fabaceae	Glycine max	gma	gma_11G195200	530	430	430	90%>	798	5.2e-240														10	#ffd500				74	3847	NRT2	#cd2626
Eurosids II (Malvids)	Malvales	Malvaceae	Theobroma cacao	tca	tca_022233	522	430	430	90%>	743.4	1e-223														11	#e80060				127	3641	NRT2	#cd2626
Asterids	Asterales	Asteraceae	Helianthus annuus	hel	hel_Ha14_00018842	155	430	154	<40%	263.1	8.8e-78														13	#00ccb4				138	4232	NRT2	#cd2626
Caryophyllales	Caryophyllales	Amaranthaceae	Amaranthus hypochondriacus	Ahyp	AhypAH004807	470	430	429	90%>	664.5	7.3e-200														12	#7b37d5				132	28502	NRT2	#cd2626
Monocots	Zingiberales	Musaceae	Musa acuminata	mac	mac_11_01880.1mac	531	430	430	90%>	784.8	4.2e-236														6	#00d958				58	4641	NRT2	#cd2626
Monocots	Alismatales	Araceae	Lemna minor	lmi	lmi_020025	515	430	430	90%>	741.6	2.6e-223														6	#00d958				23	4472	NRT2	#cd2626
Eurosids II (Malvids)	Brassicales	Brassicaceae	Arabidopsis lyrata	Alyr	AlyrAL5G23550	542	430	430	90%>	754.4	5e-227														11	#e80060				103	59689	NRT2	#cd2626
Asterids	Solanales	Solanaceae	Capsicum baccatum	cbac	cbac_rna25126	166	430	152	<40%	231.2	3.4e-68														13	#00ccb4				151	33114	NRT2	#cd2626
Monocots	Poales	Poaceae	Setaria italica	sit	sit_5G198500	486	430	429	90%>	595.6	8.6e-179														6	#00d958				51	4555	NRT2	#cd2626
Eurosids II (Malvids)	Brassicales	Cleomaceae	Cleome violacea	cvi	cvi_Clevi.0004s0082.1	533	430	430	90%>	785.7	1.2e-236														11	#e80060				121	389490	NRT2	#cd2626
Asterids	Gentianales	Rubiaceae	Coffea canephora	coc	coc_01_g10640	530	430	430	90%>	795.1	1.7e-239														13	#00ccb4				141	49390	NRT2	#cd2626
Eurosids II (Malvids)	Brassicales	Brassicaceae	Brassica oleracea	bol	bol_Bo01028s040	102	430	60	<40%	104.4	1.8e-29														11	#e80060				108	3712	NRT2	#cd2626
Eurosids II (Malvids)	Malvales	Malvaceae	Bombax ceiba	bcei	bcei_evm.model.Scaffold59.402	505	430	430	90%>	757.8	7.7e-228														11	#e80060				123	45325	NRT2	#cd2626
Asterids	Lamiales	Oleaceae	Olea europaea var. Sylvestris	olea	olea_Oeu056288.1	530	430	429	90%>	790	1.2e-237														13	#00ccb4				145	158386	NRT2	#cd2626
Caryophyllales	Caryophyllales	Amaranthaceae	Amaranthus hypochondriacus	Ahyp	AhypAH022216	424	430	371	0.8	622.7	3.5e-187														12	#7b37d5				132	28502	NRT2	#cd2626
Eurosids I (Fabids)	Rosales	Rosaceae	Fragaria vesca	fve	fve_16629	577	430	430	90%>	787.4	5e-237														10	#ffd500				95	57918	NRT2	#cd2626
Eurosids I (Fabids)	Fabales	Fabaceae	Lotus japonicus	lja	lja_3g3v3069010.1lja	291	430	232	0.5	425.8	4.1e-127														10	#ffd500				75	34305	NRT2	#cd2626
Monocots	Poales	Poaceae	Zea mays	zma	zma_GRMZM2G124396	716	430	136	<40%	159.7	2.9e-46														6	#00d958				56	4577	NRT2	#cd2626
Asterids	Solanales	Solanaceae	Nicotiana benthamiana	nbe	nbe_NbS00020802g0220	381	430	336	0.7	506.1	2.7e-151														13	#00ccb4				154	4100	NRT2	#cd2626
Eurosids I (Fabids)	Fabales	Fabaceae	Medicago truncatula	mtr	mtr_4g057865	526	430	430	90%>	788.2	4.3e-237														10	#ffd500				77	3880	NRT2	#cd2626
Asterids	Solanales	Solanaceae	Nicotiana benthamiana	nbe	nbe_NbS00020802g0221	119	430	85	<40%	148.5	9e-43														13	#00ccb4				154	4100	NRT2	#cd2626
Eurosids II (Malvids)	Brassicales	Cleomaceae	Cleome violacea	cvi	cvi_Clevi.0080s0005.1	232	430	169	<40%	238.5	1.4e-70														11	#e80060				121	389490	NRT2	#cd2626
Monocots	Poales	Poaceae	Zea mays	zma	zma_GRMZM2G010251	524	430	430	90%>	788.7	3.9e-237														6	#00d958				56	4577	NRT2	#cd2626
Caryophyllales	Caryophyllales	Chenopodiaceae	Chenopodium quinoa	Cqui	CquiAUR62017820	402	430	329	0.7	403.8	1.8e-120														12	#7b37d5				134	63459	NRT2	#cd2626
Asterids	Solanales	Solanaceae	Solanum pennellii	spe	spe_11g028550.1	531	430	429	90%>	771	6.9e-232														13	#00ccb4				161	28526	NRT2	#cd2626
Asterids	Asterales	Asteraceae	Helianthus annuus	hel	hel_Ha13_00014872	183	430	151	<40%	276.9	5.5e-82														13	#00ccb4				138	4232	NRT2	#cd2626
Eurosids I (Fabids)	Fabales	Fabaceae	Glycine max	gma	gma_13G323800	530	430	430	90%>	796.4	1.6e-239														10	#ffd500				74	3847	NRT2	#cd2626
Eurosids II (Malvids)	Brassicales	Brassicaceae	Camelina sativa	Csat	Csat104771885	497	430	430	90%>	741	1.5e-222														11	#e80060				110	90675	NRT2	#cd2626
Eurosids II (Malvids)	Brassicales	Brassicaceae	Thellungiella salsuginea/Eutrema salsugineum	tsa	tsa_Ts6g32310	478	430	430	90%>	661.4	7.2e-199														11	#e80060				118	72664	NRT2	#cd2626
Monocots	Poales	Poaceae	Triticum aestivum	tae	tae_Traes_6DS_9184F1B4B	395	430	337	0.7	594.9	4e-178														6	#00d958				53	4565	NRT2	#cd2626
Asterids	Solanales	Solanaceae	Nicotiana sylvestris	Nsyl	Nsyl104238366	530	430	429	90%>	774.4	4.5e-233														13	#00ccb4				155	4096	NRT2	#cd2626
Asterids	Lamiales	Lamiaceae	Salvia splendens	sspl	sspl_Saspl_011890	527	430	430	90%>	795.7	2.5e-239														13	#00ccb4				142	180675	NRT2	#cd2626
Asterids	Solanales	Solanaceae	Nicotiana sylvestris	Nsyl	Nsyl104238367	534	430	430	90%>	750.1	1e-225														13	#00ccb4				155	4096	NRT2	#cd2626
Eurosids II (Malvids)	Malvales	Malvaceae	Bombax ceiba	bcei	bcei_evm.model.Scaffold25.96	308	430	162	<40%	251.2	4.3e-74														11	#e80060				123	45325	NRT2	#cd2626
Eurosids II (Malvids)	Brassicales	Cleomaceae	Cleome violacea	cvi	cvi_Clevi.0247s0001.1	417	430	304	0.7	366.5	2e-109														11	#e80060				121	389490	NRT2	#cd2626
Eurosids II (Malvids)	Brassicales	Brassicaceae	Aethionema arabicum	aar	aar_AA483G00004	676	430	508	90%>	867.5	1.7e-261														11	#e80060				102	228871	NRT2	#cd2626
Asterids	Solanales	Solanaceae	Nicotiana benthamiana	nbe	nbe_NbS00008264g0001	463	430	430	90%>	699.2	6.7e-210														13	#00ccb4				154	4100	NRT2	#cd2626
Eurosids II (Malvids)	Brassicales	Brassicaceae	Aethionema arabicum	aar	aar_AA483G00005	117	430	117	<40%	186.9	6e-55														11	#e80060				102	228871	NRT2	#cd2626
Gymnosperms	Pinales	Pinaceae	Picea abies	pica	pica_MA_80387g0010	492	430	373	0.8	657.3	1.2e-197														3	#b5b35c				19	3329	NRT2	#cd2626
Gymnosperms	Pinales	Pinaceae	Picea abies	pica	pica_MA_28035g0010	524	430	430	90%>	768.8	1.7e-231														3	#b5b35c				19	3329	NRT2	#cd2626
Asterids	Asterales	Asteraceae	Cynara cardunculus	cync	cync_Ccrd_011167	399	430	359	0.8	601.3	1.2e-180														13	#00ccb4				137	4265	NRT2	#cd2626
Asterids	Ericales	Actinidiaceae	Actinidia chinensis	ach	ach_Achn169281	507	430	430	90%>	750.1	1.2e-225														13	#00ccb4				140	3625	NRT2	#cd2626
Eurosids II (Malvids)	Brassicales	Brassicaceae	Camelina sativa	Csat	Csat104783782	542	430	429	90%>	754.7	1.1e-226														11	#e80060				110	90675	NRT2	#cd2626
Asterids	Solanales	Solanaceae	Nicotiana tabacum	nta	nta_Nitab4.5_0000106g0360.1	519	430	429	90%>	771.6	6.5e-232														13	#00ccb4				156	4097	NRT2	#cd2626
Asterids	Solanales	Solanaceae	Nicotiana tabacum	nta	nta_Nitab4.5_0000567g0010.1	530	430	430	90%>	744.5	1.1e-223														13	#00ccb4				156	4097	NRT2	#cd2626
Eurosids I (Fabids)	Malpighiales	Linaceae	Linum usitatissimum	lus	lus_10016119	136	430	88	<40%	164.5	7.3e-48														10	#ffd500				89	4006	NRT2	#cd2626
Asterids	Solanales	Solanaceae	Capsicum annuum	can	can_Capana01g003905	176	430	129	<40%	159.2	2.4e-46														13	#00ccb4				150	4072	NRT2	#cd2626
Eurosids II (Malvids)	Brassicales	Brassicaceae	Brassica oleracea	bol	bol_Bo8g112690	529	430	430	90%>	790.8	8.2e-238														11	#e80060				108	3712	NRT2	#cd2626
Asterids	Apiales	Apiaceae	Daucus carota	dca	dca_007069	485	430	409	90%>	662.4	4.3e-199														13	#00ccb4				136	4039	NRT2	#cd2626
Monocots	Poales	Poaceae	Sorghum bicolor	sbi	sbi_004G009500	527	430	430	90%>	786.9	7.2e-237														6	#00d958				52	4558	NRT2	#cd2626
Eurosids I (Fabids)	Rosales	Rosaceae	Rubus occidentalis	roc	roc_G13716	530	430	430	90%>	790.6	4.5e-238														10	#ffd500				101	75079	NRT2	#cd2626
Asterids	Asterales	Asteraceae	Lactuca sativa	lac	Lsat1_62501	530	430	430	90%>	768.9	2.3e-231														13	#00ccb4				139	4236	NRT2	#cd2626
Eurosids I (Fabids)	Cucurbitales	Cucurbitaceae	Citrullus lanatus	cla	cla_010066	466	430	411	90%>	705.2	3e-212														10	#ffd500				64	3654	NRT2	#cd2626
Eurosids II (Malvids)	Brassicales	Brassicaceae	Brassica napus	bnp	bnp_BnaC03g55110D	154	430	163	<40%	198.5	8.1e-58														11	#e80060				107	3708	NRT2	#cd2626
Asterids	Solanales	Solanaceae	Solanum melongena	sme	sme_05517.1_g00007.1	472	430	404	90%>	670.8	1.5e-201														13	#00ccb4				160	4111	NRT2	#cd2626
Eurosids I (Fabids)	Rosales	Rosaceae	Rubus occidentalis	roc	roc_G13717	375	430	284	0.6	498.5	2e-149														10	#ffd500				101	75079	NRT2	#cd2626
Asterids	Solanales	Solanaceae	Petunia axillaris	pax	pax_00515g10013	794	430	488	90%>	827.6	3.2e-249														13	#00ccb4				158	33119	NRT2	#cd2626
Monocots	Poales	Poaceae	Oryza glumaepatula	orgl	orgl_OGLUM02G00870.1	533	430	429	90%>	799.2	1.8e-240														6	#00d958				44	40148	NRT2	#cd2626
Eurosids II (Malvids)	Brassicales	Brassicaceae	Capsella grandiflora	cgr	cgr_3166s0061	487	430	430	90%>	679.9	1.6e-204														11	#e80060				111	264402	NRT2	#cd2626
Eurosids I (Fabids)	Rosales	Rosaceae	Rubus occidentalis	roc	roc_G13718	530	430	430	90%>	790.5	4.7e-238														10	#ffd500				101	75079	NRT2	#cd2626
Monocots	Poales	Poaceae	Hordeum vulgare	Horv	HORVU6Hr1G005780	461	430	403	90%>	691.7	6.4e-208														6	#00d958				38	4513	NRT2	#cd2626
Eurosids I (Fabids)	Fabales	Fabaceae	Phaseolus vulgaris	pvu	pvu_003G062800	508	430	430	90%>	745.2	2.6e-224														10	#ffd500				78	3885	NRT2	#cd2626
Eurosids I (Fabids)	Malpighiales	Linaceae	Linum usitatissimum	lus	lus_10021444	289	430	160	<40%	250.3	6.8e-74														10	#ffd500				89	4006	NRT2	#cd2626
Asterids	Lamiales	Lamiaceae	Salvia splendens	sspl	sspl_Saspl_048355	453	430	324	0.7	539.6	1.3e-161														13	#00ccb4				142	180675	NRT2	#cd2626
Monocots	Poales	Poaceae	Triticum aestivum	tae	tae_Traes_6AS_1BCEA0268	432	430	430	90%>	690.6	3.6e-207														6	#00d958				53	4565	NRT2	#cd2626
Bryophytes	Selaginellales	Selaginellaceae	Selaginella moellendorffii	smoe	smoe_168278	536	430	430	90%>	746.2	1.1e-224														2	#008933				17	88036	NRT2	#cd2626
Asterids	Solanales	Solanaceae	Solanum lycopersicum	sly	sly_11g069740.1sly	517	430	218	0.5	353.5	2.5e-105														13	#00ccb4				159	4081	NRT2	#cd2626
Gymnosperms	Pinales	Pinaceae	Abies Alba	aal	aal_AALBA5B916342P1	489	430	365	0.8	658.3	2.2e-197														3	#b5b35c				20	45372	NRT2	#cd2626
Bryophytes	Selaginellales	Selaginellaceae	Selaginella moellendorffii	smoe	smoe_136730	522	430	430	90%>	705	3.4e-212														2	#008933				17	88036	NRT2	#cd2626
Eurosids I (Fabids)	Malpighiales	Euphorbiaceae	Manihot esculenta	mes	mes_11G150000	455	430	411	90%>	655.3	6.1e-197														10	#ffd500				87	3983	NRT2	#cd2626
Eurosids II (Malvids)	Brassicales	Brassicaceae	Sisymbrium irio	sir	sir_C179387_1sir	179	430	62	<40%	106.2	4e-30														11	#e80060				116	3730	NRT2	#cd2626
Asterids	Solanales	Solanaceae	Petunia axillaris	pax	pax_00115g00006	513	430	411	90%>	679.8	2.2e-204														13	#00ccb4				158	33119	NRT2	#cd2626
Asterids	Solanales	Solanaceae	Petunia axillaris	pax	pax_00115g00047	531	430	430	90%>	769.9	1e-231														13	#00ccb4				158	33119	NRT2	#cd2626
Eurosids II (Malvids)	Brassicales	Brassicaceae	Leavenworthia alabamica	lal	lal_scaffold863_20lal	480	430	411	90%>	742.2	3.1e-223														11	#e80060				113	310722	NRT2	#cd2626
Asterids	Solanales	Solanaceae	Nicotiana sylvestris	Nsyl	Nsyl104247847	530	430	429	90%>	771.3	4e-232														13	#00ccb4				155	4096	NRT2	#cd2626
Asterids	Solanales	Solanaceae	Nicotiana tomentosiformis	Ntom	Ntom104107272	466	430	428	90%>	661.3	8.9e-199														13	#00ccb4				157	4098	NRT2	#cd2626
Eurosids I (Fabids)	Fabales	Fabaceae	Arachis monticola	amon	amon_EVM0011754.1	101	430	99	<40%	152.8	4.3e-44														10	#ffd500				71	227691	NRT2	#cd2626
Eurosids I (Fabids)	Fabales	Fabaceae	Arachis monticola	amon	amon_EVM0004908.1	557	430	430	90%>	744.7	1e-223														10	#ffd500				71	227691	NRT2	#cd2626
Asterids	Lamiales	Oleaceae	Olea europaea var. Sylvestris	olea	olea_Oeu034515.1	531	430	430	90%>	754.2	9e-227														13	#00ccb4				145	158386	NRT2	#cd2626
Asterids	Asterales	Asteraceae	Lactuca sativa	lac	Lsat1_63501	530	430	430	90%>	768.9	2.3e-231														13	#00ccb4				139	4236	NRT2	#cd2626
Monocots	Poales	Poaceae	Oryza glumaepatula	orgl	orgl_OGLUM02G00880.1	533	430	429	90%>	799.2	1.8e-240														6	#00d958				44	40148	NRT2	#cd2626
Monocots	Poales	Poaceae	Triticum aestivum	tae	tae_Traes_6AS_DEE944C72	507	430	430	90%>	788.3	8.2e-237														6	#00d958				53	4565	NRT2	#cd2626
Saxifragales	Saxifragales	Crassulaceae	Kalanchoe fedtschenkoi	kafe	kafe_Kaladp0058s0335.1	460	430	430	90%>	646.5	3.8e-194														8	#5b4089				61	63787	NRT2	#cd2626
Eurosids I (Fabids)	Fagales	Juglandaceae	Juglans regia	jre	jre_00007619	479	430	361	0.8	460.3	9.3e-138														10	#ffd500				84	51240	NRT2	#cd2626
Asterids	Asterales	Asteraceae	Helianthus annuus	hel	hel_Ha1_00044798	143	430	131	<40%	216.3	1.3e-63														13	#00ccb4				138	4232	NRT2	#cd2626
Monocots	Poales	Poaceae	Triticum aestivum	tae	tae_Traes_6DS_DC8161635	432	430	430	90%>	692.9	7.4e-208														6	#00d958				53	4565	NRT2	#cd2626
Monocots	Pandanales	Velloziaceae	Xerophyta viscosa	Xvis	Xvis03_225597	540	430	430	90%>	780.4	5.2e-235														6	#00d958				34	90708	NRT2	#cd2626
Monocots	Pandanales	Velloziaceae	Xerophyta viscosa	Xvis	Xvis03_225598	253	430	135	<40%	108	6e-31														6	#00d958				34	90708	NRT2	#cd2626
Monocots	Poales	Poaceae	Oryza meridionalis	omer	omer_OMERI02G00430.1	874	430	729	90%>	1329.7	0														6	#00d958				45	40149	NRT2	#cd2626
Eurosids I (Fabids)	Fabales	Fabaceae	Arachis ipaensis	aipa	aipa_Araip.1G7R0	300	430	86	<40%	137.6	1e-39														10	#ffd500				70	130454	NRT2	#cd2626
Monocots	Pandanales	Velloziaceae	Xerophyta viscosa	Xvis	Xvis03_225599	233	430	48	<40%	64.6	8.9e-18														6	#00d958				34	90708	NRT2	#cd2626
Monocots	Zingiberales	Musaceae	Musa acuminata	mac	mac_01_16930.1mac	465	430	430	90%>	663	3.9e-199														6	#00d958				58	4641	NRT2	#cd2626
Eurosids II (Malvids)	Brassicales	Brassicaceae	Brassica napus	bnp	bnp_BnaA06g04560D	460	430	338	0.7	628.9	1.9e-188														11	#e80060				107	3708	NRT2	#cd2626
Monocots	Poales	Poaceae	Miscanthus sinensis	msin	msin_Misin06G246800.1	515	430	429	90%>	739	6.7e-222														6	#00d958				40	62337	NRT2	#cd2626
Asterids	Lamiales	Phrymaceae	Mimulus luteus	mlut	mlut_maker-scaffold_1176-fgenesh-gene-0.61-mRNA-1	502	430	430	90%>	734	1.2e-220														13	#00ccb4				148	270988	NRT2	#cd2626
Eurosids II (Malvids)	Brassicales	Brassicaceae	Thellungiella salsuginea/Eutrema salsugineum	tsa	tsa_Ts6g24840	528	430	429	90%>	781.5	2.7e-235														11	#e80060				118	72664	NRT2	#cd2626
Eurosids II (Malvids)	Brassicales	Brassicaceae	Thellungiella halophila/Eutrema halophilum	thh	thh_10013201m	537	430	430	90%>	749.7	1.2e-225														11	#e80060				117	98038	NRT2	#cd2626
Asterids	Solanales	Solanaceae	Nicotiana benthamiana	nbe	nbe_NbS00027387g0001	285	430	112	<40%	139.1	6.3e-40														13	#00ccb4				154	4100	NRT2	#cd2626
Eurosids I (Fabids)	Malpighiales	Salicaceae	Populus trichocarpa	ptr	ptr_009G008600	530	430	430	90%>	781.9	2.9e-235														10	#ffd500				90	3694	NRT2	#cd2626
Eurosids II (Malvids)	Brassicales	Brassicaceae	Arabidopsis thaliana	ath	ath_AT5G60770	527	430	429	90%>	787	5.4e-237														11	#e80060				104	3702	NRT2	#cd2626
Monocots	Alismatales	Zosteraceae	Zostera marina	zom	zom_70g00300	517	430	429	90%>	719.4	1.3e-216														6	#00d958				25	29655	NRT2	#cd2626
Green algae	Chlamydomonadales	Volvocaceae	Volvox carteri	vcar	vcar_Vocar.0008s0200.1	543	430	429	90%>	546.2	3.9e-164														1	#8f9a9b				6	3067	NRT2	#cd2626
Eurosids II (Malvids)	Brassicales	Caricaceae	Carica papaya	cpa	cpa_108.50cpa	442	430	393	90%>	607.9	1.2e-182														11	#e80060				119	3649	NRT2	#cd2626
Asterids	Solanales	Solanaceae	Nicotiana benthamiana	nbe	nbe_NbS00027387g0009	193	430	134	<40%	171.1	1.3e-49														13	#00ccb4				154	4100	NRT2	#cd2626
Eurosids II (Malvids)	Brassicales	Brassicaceae	Boechera stricta	Bost	Bostr.10040s0261	203	430	147	<40%	244.3	2.7e-72														11	#e80060				106	72658	NRT2	#cd2626
Asterids	Solanales	Solanaceae	Nicotiana benthamiana	nbe	nbe_NbS00005900g0005	589	430	426	90%>	681.9	1.2e-204														13	#00ccb4				154	4100	NRT2	#cd2626
Eurosids II (Malvids)	Brassicales	Cleomaceae	Cleome violacea	cvi	cvi_Clevi.0012s0927.1	467	430	430	90%>	651.5	6.4e-196														11	#e80060				121	389490	NRT2	#cd2626
Caryophyllales	Caryophyllales	Chenopodiaceae	Chenopodium quinoa	Cqui	CquiAUR62005426	322	430	141	<40%	191.6	4.3e-56														12	#7b37d5				134	63459	NRT2	#cd2626
Eurosids II (Malvids)	Brassicales	Brassicaceae	Thellungiella salsuginea/Eutrema salsugineum	tsa	tsa_Ts1g06890	530	430	430	90%>	788.3	2.2e-237														11	#e80060				118	72664	NRT2	#cd2626
Caryophyllales	Caryophyllales	Chenopodiaceae	Chenopodium quinoa	Cqui	CquiAUR62005427	475	430	404	90%>	691.8	6.9e-208														12	#7b37d5				134	63459	NRT2	#cd2626
Eurosids II (Malvids)	Brassicales	Brassicaceae	Boechera stricta	Bost	Bostr.0556s0793	543	430	430	90%>	761.3	3.4e-229														11	#e80060				106	72658	NRT2	#cd2626
Eurosids II (Malvids)	Brassicales	Brassicaceae	Boechera stricta	Bost	Bostr.0556s0794	537	430	429	90%>	732.6	1.7e-220														11	#e80060				106	72658	NRT2	#cd2626
Eurosids I (Fabids)	Fabales	Fabaceae	Arachis ipaensis	aipa	aipa_Araip.PVZ7B	120	430	99	<40%	88.2	1e-24														10	#ffd500				70	130454	NRT2	#cd2626
Asterids	Apiales	Apiaceae	Daucus carota	dca	dca_021713	458	430	430	90%>	666.9	1.7e-200														13	#00ccb4				136	4039	NRT2	#cd2626
Eurosids I (Fabids)	Malpighiales	Salicaceae	Salix purpurea	salp	salp_SapurV1A.0363s0200.1	471	430	430	90%>	675.9	6.5e-203														10	#ffd500				91	77065	NRT2	#cd2626
Eurosids I (Fabids)	Rosales	Cannabaceae	Humulus lupulus	hlu	hlu_G031685	535	430	430	90%>	785.7	1.1e-236														10	#ffd500				92	3486	NRT2	#cd2626
Monocots	Poales	Poaceae	Zea mays	zma	zma_AC202936.3_FG003	148	430	145	<40%	176.2	2.9e-51														6	#00d958				56	4577	NRT2	#cd2626
Asterids	Lamiales	Phrymaceae	Mimulus guttatus	mgu	mgu_D02270	483	430	387	90%>	682	4e-205														13	#00ccb4				147	4155	NRT2	#cd2626
Eurosids I (Fabids)	Rosales	Rosaceae	Prunus persica	ppe	ppe_6G107400	530	430	430	90%>	790.6	4.4e-238														10	#ffd500				98	3760	NRT2	#cd2626
Asterids	Lamiales	Phrymaceae	Mimulus guttatus	mgu	mgu_D02271	504	430	430	90%>	713	1.6e-214														13	#00ccb4				147	4155	NRT2	#cd2626
Asterids	Lamiales	Phrymaceae	Mimulus guttatus	mgu	mgu_D02272	520	430	430	90%>	785	2.2e-236														13	#00ccb4				147	4155	NRT2	#cd2626
Asterids	Lamiales	Phrymaceae	Mimulus guttatus	mgu	mgu_D02275	503	430	430	90%>	745.4	2.3e-224														13	#00ccb4				147	4155	NRT2	#cd2626
Monocots	Poales	Poaceae	Miscanthus sinensis	msin	msin_Misin08G007200.1	536	430	430	90%>	730.2	3e-219														6	#00d958				40	62337	NRT2	#cd2626
Asterids	Asterales	Asteraceae	Helianthus annuus	hel	hel_Ha14_00019651	632	430	419	90%>	544.7	2.9e-163														13	#00ccb4				138	4232	NRT2	#cd2626
Eurosids I (Fabids)	Malpighiales	Euphorbiaceae	Ricinus communis	rco	rco_30078.t000095	532	430	429	90%>	774.4	4.2e-233														10	#ffd500				88	3988	NRT2	#cd2626
Eurosids I (Fabids)	Fabales	Fabaceae	Phaseolus vulgaris	pvu	pvu_011G083500	530	430	430	90%>	800	5.9e-241														10	#ffd500				78	3885	NRT2	#cd2626
Eurosids I (Fabids)	Malpighiales	Linaceae	Linum usitatissimum	lus	lus_10013042	515	430	428	90%>	678.1	9.6e-204														10	#ffd500				89	4006	NRT2	#cd2626
Caryophyllales	Caryophyllales	Chenopodiaceae	Spinacia oleracea	sol	sol_216030_amcu.t1	483	430	420	90%>	636.9	1.7e-191														12	#7b37d5				135	3562	NRT2	#cd2626
Eurosids II (Malvids)	Brassicales	Brassicaceae	Brassica napus	bnp	bnp_BnaA09g49040D	506	430	430	90%>	775.8	5e-233														11	#e80060				107	3708	NRT2	#cd2626
Eurosids II (Malvids)	Malvales	Malvaceae	Gossypium raimondii	gra	gra_004G230700	530	430	429	90%>	790.4	6.9e-238														11	#e80060				126	29730	NRT2	#cd2626
Eurosids I (Fabids)	Malpighiales	Euphorbiaceae	Ricinus communis	rco	rco_29933.t000027	465	430	429	90%>	673.7	1.5e-202														10	#ffd500				88	3988	NRT2	#cd2626
Eurosids I (Fabids)	Malpighiales	Euphorbiaceae	Ricinus communis	rco	rco_27504.t000006	504	430	430	90%>	756	1.5e-227														10	#ffd500				88	3988	NRT2	#cd2626
Magnoliids	Laurales	Lauraceae	Cinnamomum kanehirae	cka	cka_CKAN_02077000	530	430	429	90%>	786.4	8.6e-237														5	#ff8330				22	337451	NRT2	#cd2626
Eurosids I (Fabids)	Rosales	Rosaceae	Pyrus x bretschneideri	pbr	pbr_024434.1	472	430	429	90%>	667.9	1.2e-200														10	#ffd500				99	225117	NRT2	#cd2626
Monocots	Poales	Poaceae	Hordeum vulgare	Horv	HORVU6Hr1G005590	507	430	430	90%>	787.3	6.5e-237														6	#00d958				38	4513	NRT2	#cd2626
Eurosids II (Malvids)	Sapindales	Anacardiaceae	Anacardium occidentale	aocc	aocc_Anaoc.0600s0001.1	385	430	309	0.7	486.1	3.4e-145														11	#e80060				129	171929	NRT2	#cd2626
Asterids	Solanales	Solanaceae	Nicotiana tomentosiformis	Ntom	Ntom104103127	207	430	165	<40%	303.9	2.6e-90														13	#00ccb4				157	4098	NRT2	#cd2626
Caryophyllales	Caryophyllales	Chenopodiaceae	Chenopodium quinoa	Cqui	CquiAUR62003509	508	430	429	90%>	696.6	2.4e-209														12	#7b37d5				134	63459	NRT2	#cd2626
Eurosids II (Malvids)	Brassicales	Brassicaceae	Leavenworthia alabamica	lal	lal_scaffold2418_21lal	419	430	321	0.7	604.9	1.4e-181														11	#e80060				113	310722	NRT2	#cd2626
Caryophyllales	Caryophyllales	Chenopodiaceae	Chenopodium quinoa	Cqui	CquiAUR62000316	482	430	420	90%>	633	4.9e-190														12	#7b37d5				134	63459	NRT2	#cd2626
Caryophyllales	Caryophyllales	Chenopodiaceae	Chenopodium quinoa	Cqui	CquiAUR62000317	492	430	421	90%>	635.2	1e-190														12	#7b37d5				134	63459	NRT2	#cd2626
Monocots	Poales	Poaceae	Triticum aestivum	tae	tae_Traes_6DS_AD8F57649	509	430	429	90%>	780	2.7e-234														6	#00d958				53	4565	NRT2	#cd2626
Monocots	Poales	Poaceae	Miscanthus sinensis	msin	msin_Misin07G010400.1	437	430	364	0.8	587.9	4.7e-176														6	#00d958				40	62337	NRT2	#cd2626
Eurosids I (Fabids)	Cucurbitales	Cucurbitaceae	Citrullus lanatus	cla	cla_000012	309	430	267	0.6	496.6	6.5e-149														10	#ffd500				64	3654	NRT2	#cd2626
Caryophyllales	Caryophyllales	Chenopodiaceae	Chenopodium quinoa	Cqui	CquiAUR62000318	597	430	390	90%>	568.5	1.8e-170														12	#7b37d5				134	63459	NRT2	#cd2626
Asterids	Lamiales	Oleaceae	Fraxinus excelsior	frax	frax_FRAEX38873_v2_000243290.1	530	430	429	90%>	789.9	1e-237														13	#00ccb4				144	38873	NRT2	#cd2626
Asterids	Solanales	Solanaceae	Capsicum chinense	cchi	cchi_rna32519	289	430	102	<40%	135.9	2.7e-39														13	#00ccb4				152	80379	NRT2	#cd2626
Monocots	Poales	Poaceae	Leersia perrieri	lpe	lpe_02G00790.1lpe	534	430	430	90%>	798.7	2.2e-240														6	#00d958				39	77586	NRT2	#cd2626
Saxifragales	Saxifragales	Crassulaceae	Kalanchoe laxiflora	kala	kala_Kalax.0057s0115.1	509	430	430	90%>	751.5	8.4e-226														8	#5b4089				62	1670617	NRT2	#cd2626
Saxifragales	Saxifragales	Crassulaceae	Kalanchoe laxiflora	kala	kala_Kalax.0057s0115.2	445	430	398	90%>	695	1.1e-208														8	#5b4089				62	1670617	NRT2	#cd2626
Eurosids II (Malvids)	Brassicales	Brassicaceae	Capsella rubella	cru	cru_10028339	530	430	429	90%>	784.6	2.7e-236														11	#e80060				112	81985	NRT2	#cd2626
Monocots	Poales	Poaceae	Zea mays	zma	zma_GRMZM2G104714	460	430	57	<40%	44	4e-11														6	#00d958				56	4577	NRT2	#cd2626
Asterids	Solanales	Solanaceae	Solanum lycopersicum	sly	sly_06g010250.2sly	498	430	430	90%>	744.6	5.1e-224														13	#00ccb4				159	4081	NRT2	#cd2626
Asterids	Lamiales	Oleaceae	Fraxinus excelsior	frax	frax_FRAEX38873_v2_000244470.1	279	430	258	0.6	382.2	5.4e-114														13	#00ccb4				144	38873	NRT2	#cd2626
Asterids	Solanales	Convolvulaceae	Ipomoea nil	Inil	Inil109170867	530	430	430	90%>	777	7.3e-234														13	#00ccb4				149	35883	NRT2	#cd2626
Eurosids II (Malvids)	Brassicales	Brassicaceae	Capsella grandiflora	cgr	cgr_24838s0001	491	430	430	90%>	789.5	8.8e-238														11	#e80060				111	264402	NRT2	#cd2626
Asterids	Lamiales	Oleaceae	Fraxinus excelsior	frax	frax_FRAEX38873_v2_000074420.1	505	430	430	90%>	752.5	2.3e-226														13	#00ccb4				144	38873	NRT2	#cd2626
Monocots	Poales	Poaceae	Oryza meridionalis	omer	omer_OMERI02G00420.1	796	430	660	90%>	1217.4	0														6	#00d958				45	40149	NRT2	#cd2626
Eurosids I (Fabids)	Fabales	Fabaceae	Arachis monticola	amon	amon_EVM0014782.1	457	430	430	90%>	650.1	5.2e-195														10	#ffd500				71	227691	NRT2	#cd2626
Monocots	Poales	Poaceae	Triticum aestivum	tae	tae_Traes_7DL_75339D8B2	67	430	65	<40%	76	1.2e-20														6	#00d958				53	4565	NRT2	#cd2626
Asterids	Solanales	Solanaceae	Nicotiana tabacum	nta	nta_Nitab4.5_0009500g0010.1	519	430	430	90%>	699.3	5.6e-210														13	#00ccb4				156	4097	NRT2	#cd2626
Eurosids I (Fabids)	Malpighiales	Linaceae	Linum usitatissimum	lus	lus_10026527	523	430	429	90%>	740.8	9.1e-223														10	#ffd500				89	4006	NRT2	#cd2626
Eurosids II (Malvids)	Brassicales	Cleomaceae	Tarenaya hassleriana	tha	tha_Th2v21235	525	430	429	90%>	715.2	3.7e-215														11	#e80060				122	28532	NRT2	#cd2626
Monocots	Pandanales	Velloziaceae	Xerophyta viscosa	Xvis	Xvis03_225052	510	430	429	90%>	748.1	3.1e-225														6	#00d958				34	90708	NRT2	#cd2626
Eurosids II (Malvids)	Brassicales	Cleomaceae	Tarenaya hassleriana	tha	tha_Th2v21236	532	430	430	90%>	787.3	5.1e-237														11	#e80060				122	28532	NRT2	#cd2626
Asterids	Lamiales	Lamiaceae	Salvia splendens	sspl	sspl_Saspl_020565	511	430	430	90%>	747.7	8.8e-225														13	#00ccb4				142	180675	NRT2	#cd2626
Eurosids I (Fabids)	Fabales	Fabaceae	Arachis duranensis	adu	adu_Aradu.M2B10	433	430	363	0.8	577.7	2.4e-173														10	#ffd500				69	130453	NRT2	#cd2626
Asterids	Solanales	Solanaceae	Capsicum chinense	cchi	cchi_rna30674	237	430	131	<40%	157.9	6e-46														13	#00ccb4				152	80379	NRT2	#cd2626
Asterids	Lamiales	Phrymaceae	Mimulus guttatus	mgu	mgu_O00844	259	430	204	0.4	295.4	8.8e-88														13	#00ccb4				147	4155	NRT2	#cd2626
Monocots	Poales	Poaceae	Triticum urartu	tur	tur_TRIUR3_00251	509	430	429	90%>	781.1	4e-235														6	#00d958				55	4572	NRT2	#cd2626
Saxifragales	Saxifragales	Crassulaceae	Kalanchoe fedtschenkoi	kafe	kafe_Kaladp0002s0080.1	530	430	428	90%>	754.3	7.7e-227														8	#5b4089				61	63787	NRT2	#cd2626
Monocots	Poales	Poaceae	Triticum urartu	tur	tur_TRIUR3_00252	436	430	337	0.7	577	3.5e-173														6	#00d958				55	4572	NRT2	#cd2626
Monocots	Poales	Poaceae	Triticum urartu	tur	tur_TRIUR3_00253	168	430	149	<40%	245.6	1.3e-72														6	#00d958				55	4572	NRT2	#cd2626
Asterids	Solanales	Convolvulaceae	Ipomoea nil	Inil	Inil109181063	530	430	430	90%>	783.2	9.6e-236														13	#00ccb4				149	35883	NRT2	#cd2626
Monocots	Poales	Poaceae	Triticum urartu	tur	tur_TRIUR3_00254	507	430	430	90%>	789	1.7e-237														6	#00d958				55	4572	NRT2	#cd2626
Monocots	Poales	Poaceae	Triticum urartu	tur	tur_TRIUR3_00255	507	430	430	90%>	789.4	1.3e-237														6	#00d958				55	4572	NRT2	#cd2626
Eurosids I (Fabids)	Malpighiales	Euphorbiaceae	Jatropha curcas	jcu	jcu_4S01757.20jcu	488	430	386	0.8	649.8	4.9e-195														10	#ffd500				86	180498	NRT2	#cd2626
Eurosids II (Malvids)	Brassicales	Cleomaceae	Cleome violacea	cvi	cvi_Clevi.0005s1347.1	530	430	430	90%>	784.3	3.2e-236														11	#e80060				121	389490	NRT2	#cd2626
Monocots	Poales	Poaceae	Triticum urartu	tur	tur_TRIUR3_00256	516	430	484	90%>	856.7	4.6e-258														6	#00d958				55	4572	NRT2	#cd2626
Vitales	Vitales	Vitaceae	Vitis vinifera	vvi	vvi_01013802001	182	430	125	<40%	209.3	1.1e-61														9	#008ce6				63	29760	NRT2	#cd2626
Eurosids I (Fabids)	Fagales	Fagaceae	Castanea mollissima	cmo	cmo_s00923_0.41_1	540	430	430	90%>	779.8	1.1e-234														10	#ffd500				83	60419	NRT2	#cd2626
Eurosids I (Fabids)	Rosales	Rosaceae	Prunus mume	pmu	pmu_006724	504	430	430	90%>	755.1	3e-227														10	#ffd500				97	102107	NRT2	#cd2626
Eurosids II (Malvids)	Brassicales	Brassicaceae	Arabidopsis lyrata	Alyr	AlyrAL6G25330	490	430	430	90%>	684.8	6.3e-206														11	#e80060				103	59689	NRT2	#cd2626
Asterids	Solanales	Solanaceae	Capsicum baccatum	cbac	cbac_rna11811	533	430	430	90%>	769.6	1.3e-231														13	#00ccb4				151	33114	NRT2	#cd2626
Asterids	Lamiales	Oleaceae	Fraxinus excelsior	frax	frax_FRAEX38873_v2_000244480.1	158	430	134	<40%	222.6	1.6e-65														13	#00ccb4				144	38873	NRT2	#cd2626
Eurosids II (Malvids)	Brassicales	Brassicaceae	Aethionema arabicum	aar	aar_AA40G00663	489	430	430	90%>	647.7	8.4e-195														11	#e80060				102	228871	NRT2	#cd2626
Asterids	Solanales	Solanaceae	Petunia axillaris	pax	pax_00080g00095	354	430	325	0.7	454.1	7.1e-136														13	#00ccb4				158	33119	NRT2	#cd2626
Eurosids II (Malvids)	Brassicales	Brassicaceae	Arabidopsis lyrata	Alyr	AlyrAL8G37360	530	430	429	90%>	788.2	2.6e-237														11	#e80060				103	59689	NRT2	#cd2626
Saxifragales	Saxifragales	Crassulaceae	Kalanchoe laxiflora	kala	kala_Kalax.0004s0157.1	460	430	430	90%>	644.7	2.1e-193														8	#5b4089				62	1670617	NRT2	#cd2626
Eurosids II (Malvids)	Malvales	Malvaceae	Bombax ceiba	bcei	bcei_evm.model.Scaffold500.91	533	430	430	90%>	766.8	1.4e-230														11	#e80060				123	45325	NRT2	#cd2626
Caryophyllales	Caryophyllales	Chenopodiaceae	Chenopodium quinoa	Cqui	CquiAUR62006661	483	430	420	90%>	631.9	1.1e-189														12	#7b37d5				134	63459	NRT2	#cd2626
Green algae	Chlamydomonadales	Volvocaceae	Volvox carteri	vcar	vcar_Vocar.0008s0138.1	531	430	428	90%>	559.4	3.9e-168														1	#8f9a9b				6	3067	NRT2	#cd2626
Eurosids I (Fabids)	Malpighiales	Linaceae	Linum usitatissimum	lus	lus_10008767	451	430	416	90%>	540	7.8e-162														10	#ffd500				89	4006	NRT2	#cd2626
Asterids	Solanales	Convolvulaceae	Ipomoea nil	Inil	Inil109153565	526	430	430	90%>	739.6	1.6e-222														13	#00ccb4				149	35883	NRT2	#cd2626
Caryophyllales	Caryophyllales	Chenopodiaceae	Chenopodium quinoa	Cqui	CquiAUR62006662	466	430	421	90%>	577.5	3.4e-173														12	#7b37d5				134	63459	NRT2	#cd2626
Eurosids II (Malvids)	Malvales	Malvaceae	Bombax ceiba	bcei	bcei_evm.model.Scaffold223.58	304	430	298	0.6	432.2	5.1e-129														11	#e80060				123	45325	NRT2	#cd2626
Eurosids I (Fabids)	Rosales	Rosaceae	Malus domestica	mdo	mdo_0000206816	221	430	177	0.4	283	1.7e-83														10	#ffd500				96	3750	NRT2	#cd2626
Caryophyllales	Caryophyllales	Chenopodiaceae	Chenopodium quinoa	Cqui	CquiAUR62006663	693	430	391	90%>	562.2	1.5e-168														12	#7b37d5				134	63459	NRT2	#cd2626
Eurosids II (Malvids)	Malvales	Malvaceae	Bombax ceiba	bcei	bcei_evm.model.Scaffold223.59	533	430	430	90%>	765.5	3.6e-230														11	#e80060				123	45325	NRT2	#cd2626
Eurosids I (Fabids)	Malpighiales	Euphorbiaceae	Hevea brasiliensis	hbra	hbra_rna27879	271	430	228	0.5	404.4	1.5e-120														10	#ffd500				85	3981	NRT2	#cd2626
Asterids	Lamiales	Lamiaceae	Salvia splendens	sspl	sspl_Saspl_021835	497	430	430	90%>	733.9	1.4e-220														13	#00ccb4				142	180675	NRT2	#cd2626
Eurosids II (Malvids)	Brassicales	Brassicaceae	Capsella rubella	cru	cru_10027761	539	430	430	90%>	756.3	1.1e-227														11	#e80060				112	81985	NRT2	#cd2626
Eurosids I (Fabids)	Rosales	Rosaceae	Pyrus x bretschneideri	pbr	pbr_027018.1	86	430	48	<40%	44.7	1.6e-11														10	#ffd500				99	225117	NRT2	#cd2626
Gymnosperms	Pinales	Pinaceae	Abies Alba	aal	aal_AALBA5B684829P1	171	430	68	<40%	112.5	9.5e-32														3	#b5b35c				20	45372	NRT2	#cd2626
Eurosids II (Malvids)	Brassicales	Brassicaceae	Brassica oleracea	bol	bol_Bo3g120690	174	430	147	<40%	204.1	9.5e-60														11	#e80060				108	3712	NRT2	#cd2626
Eurosids I (Fabids)	Rosales	Cannabaceae	Humulus lupulus	hlu	hlu_G001258	535	430	430	90%>	788.1	2.1e-237														10	#ffd500				92	3486	NRT2	#cd2626
Eurosids I (Fabids)	Rosales	Rosaceae	Fragaria vesca	fve	fve_03580	499	430	430	90%>	718.4	4.3e-216														10	#ffd500				95	57918	NRT2	#cd2626
Monocots	Poales	Poaceae	Triticum aestivum	tae	tae_Traes_6AS_45F232F62	413	430	354	0.8	600.5	7.7e-180														6	#00d958				53	4565	NRT2	#cd2626
Eurosids II (Malvids)	Brassicales	Brassicaceae	Capsella grandiflora	cgr	cgr_0568s0216	500	430	430	90%>	744.6	3.7e-224														11	#e80060				111	264402	NRT2	#cd2626
Asterids	Apiales	Apiaceae	Daucus carota	dca	dca_006100	220	430	147	<40%	238.7	1.6e-70														13	#00ccb4				136	4039	NRT2	#cd2626
Eurosids II (Malvids)	Malvales	Malvaceae	Bombax ceiba	bcei	bcei_evm.model.Scaffold401.41	249	430	234	0.5	227.6	6.1e-67														11	#e80060				123	45325	NRT2	#cd2626
Eurosids II (Malvids)	Brassicales	Brassicaceae	Sisymbrium irio	sir	sir_scaffold1384_1sir	975	430	847	90%>	1536.1	0														11	#e80060				116	3730	NRT2	#cd2626
Eurosids II (Malvids)	Malvales	Malvaceae	Bombax ceiba	bcei	bcei_evm.model.Scaffold401.42	498	430	430	90%>	743	2.4e-223														11	#e80060				123	45325	NRT2	#cd2626
Vitales	Vitales	Vitaceae	Vitis vinifera	vvi	vvi_01013803001	135	430	43	<40%	44.6	1.1e-11														9	#008ce6				63	29760	NRT2	#cd2626
Asterids	Apiales	Apiaceae	Daucus carota	dca	dca_006103	544	430	423	90%>	741	5.9e-223														13	#00ccb4				136	4039	NRT2	#cd2626
Asterids	Apiales	Apiaceae	Daucus carota	dca	dca_006104	525	430	430	90%>	737.5	6.6e-222														13	#00ccb4				136	4039	NRT2	#cd2626
Eurosids I (Fabids)	Fabales	Fabaceae	Lupinus angustifolius	Lang	Lang109351666	531	430	430	90%>	791.8	2.4e-238														10	#ffd500				76	3871	NRT2	#cd2626
Asterids	Lamiales	Oleaceae	Olea europaea var. Sylvestris	olea	olea_Oeu018375.1	530	430	429	90%>	789.5	1.8e-237														13	#00ccb4				145	158386	NRT2	#cd2626
Asterids	Solanales	Solanaceae	Nicotiana tomentosiformis	Ntom	Ntom104091444	530	430	429	90%>	770.5	6e-232														13	#00ccb4				157	4098	NRT2	#cd2626
Gymnosperms	Pinales	Pinaceae	Picea abies	pica	pica_MA_5489640g0010	248	430	203	0.4	366.5	2.2e-109														3	#b5b35c				19	3329	NRT2	#cd2626
Eurosids II (Malvids)	Malvales	Malvaceae	Corchorus capsularis	corc	corc_OMO72439	534	430	430	90%>	766.7	8.5e-231														11	#e80060				124	210143	NRT2	#cd2626
Eurosids II (Malvids)	Brassicales	Brassicaceae	Brassica rapa	bra	bra_H02629	499	430	430	90%>	750.6	9.2e-226														11	#e80060				109	3711	NRT2	#cd2626
Eurosids I (Fabids)	Fabales	Fabaceae	Cajanus cajan	cca	cca_25541	454	430	357	0.8	607.8	2.4e-182														10	#ffd500				72	3821	NRT2	#cd2626
Asterids	Lamiales	Oleaceae	Fraxinus excelsior	frax	frax_FRAEX38873_v2_000397970.1	123	430	81	<40%	150.2	1.4e-43														13	#00ccb4				144	38873	NRT2	#cd2626
Eurosids II (Malvids)	Brassicales	Brassicaceae	Arabidopsis thaliana	ath	ath_AT1G12940	502	430	430	90%>	746.3	1.2e-224														11	#e80060				104	3702	NRT2	#cd2626
Monocots	Poales	Poaceae	Zea mays	zma	zma_GRMZM2G169227	484	430	41	<40%	45.6	1.3e-11														6	#00d958				56	4577	NRT2	#cd2626
Basal Eudicots	Ranunculales	Ranunculaceae	Aquilegia coerulea	aqc	aqc_Aqcoe3G278300.1	449	430	429	90%>	656.5	3.6e-197														7	#f607db				60	218851	NRT2	#cd2626
Asterids	Solanales	Solanaceae	Capsicum baccatum	cbac	cbac_rna16271	315	430	171	<40%	227.7	3.8e-67														13	#00ccb4				151	33114	NRT2	#cd2626
Bryophytes	Funariales	Funariaceae	Physcomitrella patens	ppa	ppa_Pp3c19_10820V3.1	548	430	430	90%>	791.1	3.7e-238														2	#008933				14	3218	NRT2	#cd2626
Eurosids II (Malvids)	Brassicales	Brassicaceae	Camelina sativa	Csat	Csat104790760	542	430	429	90%>	756.3	3.3e-227														11	#e80060				110	90675	NRT2	#cd2626
Caryophyllales	Caryophyllales	Amaranthaceae	Amaranthus hypochondriacus	Ahyp	AhypAH013361	513	430	430	90%>	777.2	4.5e-234														12	#7b37d5				132	28502	NRT2	#cd2626
Caryophyllales	Caryophyllales	Amaranthaceae	Amaranthus hypochondriacus	Ahyp	AhypAH013363	525	430	430	90%>	764.6	3e-230														12	#7b37d5				132	28502	NRT2	#cd2626
Eurosids I (Fabids)	Rosales	Rosaceae	Prunus mume	pmu	pmu_015667	400	430	372	0.8	572.3	8.9e-172														10	#ffd500				97	102107	NRT2	#cd2626
Eurosids I (Fabids)	Fabales	Fabaceae	Arachis ipaensis	aipa	aipa_Araip.Q7KE2	522	430	78	<40%	100.8	1.5e-28														10	#ffd500				70	130454	NRT2	#cd2626
Asterids	Solanales	Solanaceae	Nicotiana tabacum	nta	nta_Nitab4.5_0002255g0010.1	484	430	430	90%>	740.2	2.3e-222														13	#00ccb4				156	4097	NRT2	#cd2626
Eurosids II (Malvids)	Brassicales	Brassicaceae	Sisymbrium irio	sir	sir_C175435_1sir	325	430	295	0.6	521.6	3.6e-156														11	#e80060				116	3730	NRT2	#cd2626
Eurosids I (Fabids)	Fabales	Fabaceae	Lotus japonicus	lja	lja_3g3v3069050.1lja	530	430	430	90%>	785.5	2.7e-236														10	#ffd500				75	34305	NRT2	#cd2626
Asterids	Asterales	Asteraceae	Helianthus annuus	hel	hel_Ha11_00030931	413	430	355	0.8	618.6	1.1e-185														13	#00ccb4				138	4232	NRT2	#cd2626
Asterids	Solanales	Solanaceae	Capsicum baccatum	cbac	cbac_rna4878	459	430	430	90%>	658.5	7e-198														13	#00ccb4				151	33114	NRT2	#cd2626
Asterids	Asterales	Asteraceae	Helianthus annuus	hel	hel_Ha11_00030936	323	430	272	0.6	496.3	1.4e-148														13	#00ccb4				138	4232	NRT2	#cd2626
Eurosids I (Fabids)	Fabales	Fabaceae	Ammopiptanthus nanus	amna	amna_EVM0030519.1_R0	462	430	430	90%>	676.4	2.6e-203														10	#ffd500				68	111851	NRT2	#cd2626
Monocots	Poales	Poaceae	Oryza rufipogon	oru	oru_ORUFI01G31010.1oru	516	430	429	90%>	734.1	1.1e-220														6	#00d958				46	4529	NRT2	#cd2626
Asterids	Lamiales	Phrymaceae	Mimulus luteus	mlut	mlut_maker-scaffold_165-snap-gene-3.141-mRNA-1	294	430	252	0.5	463.2	1.8e-138														13	#00ccb4				148	270988	NRT2	#cd2626
Asterids	Solanales	Solanaceae	Capsicum chinense	cchi	cchi_rna29461	459	430	430	90%>	658.4	7.2e-198														13	#00ccb4				152	80379	NRT2	#cd2626
Eurosids I (Fabids)	Cucurbitales	Cucurbitaceae	Siraitia grosvenorii	sgro	sgro_evm.TU.tig00153577.56	530	430	429	90%>	794.5	3.2e-239														10	#ffd500				67	190515	NRT2	#cd2626
Monocots	Alismatales	Araceae	Lemna minor	lmi	lmi_019321	513	430	427	90%>	707	8.7e-213														6	#00d958				23	4472	NRT2	#cd2626
Eurosids I (Fabids)	Cucurbitales	Cucurbitaceae	Siraitia grosvenorii	sgro	sgro_evm.TU.tig00153577.57	530	430	429	90%>	792.6	1.2e-238														10	#ffd500				67	190515	NRT2	#cd2626
Eurosids II (Malvids)	Brassicales	Brassicaceae	Leavenworthia alabamica	lal	lal_C40779_1lal	186	430	144	<40%	269.4	9.6e-80														11	#e80060				113	310722	NRT2	#cd2626
Asterids	Asterales	Asteraceae	Helianthus annuus	hel	hel_Ha1_00044680	175	430	132	<40%	240.8	5e-71														13	#00ccb4				138	4232	NRT2	#cd2626
Asterids	Asterales	Asteraceae	Helianthus annuus	hel	hel_Ha1_00044681	174	430	131	<40%	238.8	2e-70														13	#00ccb4				138	4232	NRT2	#cd2626
Eurosids II (Malvids)	Malvales	Malvaceae	Corchorus capsularis	corc	corc_OMO82765	380	430	282	0.6	492.7	1.2e-147														11	#e80060				124	210143	NRT2	#cd2626
Monocots	Poales	Poaceae	Triticum aestivum	tae	tae_Traes_6DS_4F3D1F2D3	509	430	429	90%>	746.6	3.6e-224														6	#00d958				53	4565	NRT2	#cd2626
Eurosids II (Malvids)	Malvales	Malvaceae	Corchorus capsularis	corc	corc_OMO82766	533	430	430	90%>	796.3	8.5e-240														11	#e80060				124	210143	NRT2	#cd2626
Asterids	Solanales	Solanaceae	Solanum melongena	sme	sme_00016.1_g00024.1	443	430	371	0.8	653.9	2e-196														13	#00ccb4				160	4111	NRT2	#cd2626
Eurosids II (Malvids)	Brassicales	Brassicaceae	Sisymbrium irio	sir	sir_scaffold2508_2sir	201	430	181	0.4	306	9.4e-91														11	#e80060				116	3730	NRT2	#cd2626
Eurosids II (Malvids)	Brassicales	Brassicaceae	Camelina sativa	Csat	Csat104726667	530	430	429	90%>	785.1	6e-236														11	#e80060				110	90675	NRT2	#cd2626
Monocots	Poales	Poaceae	Hordeum vulgare	Horv	HORVU7Hr1G098550	277	430	270	0.6	360.1	2.8e-107														6	#00d958				38	4513	NRT2	#cd2626
Asterids	Asterales	Asteraceae	Cynara cardunculus	cync	cync_Ccrd_021388	530	430	430	90%>	768	3.2e-231														13	#00ccb4				137	4265	NRT2	#cd2626
Eurosids II (Malvids)	Brassicales	Brassicaceae	Brassica oleracea	bol	bol_Bo8g065100	498	430	430	90%>	748.4	6e-225														11	#e80060				108	3712	NRT2	#cd2626
Asterids	Asterales	Asteraceae	Helianthus annuus	hel	hel_Ha12_00034286	58	430	40	<40%	64.3	1.9e-17														13	#00ccb4				138	4232	NRT2	#cd2626
Eurosids II (Malvids)	Brassicales	Brassicaceae	Camelina sativa	Csat	Csat104726669	539	430	430	90%>	752.8	3.9e-226														11	#e80060				110	90675	NRT2	#cd2626
Asterids	Asterales	Asteraceae	Helianthus annuus	hel	hel_Ha12_00034287	429	430	107	<40%	149.5	2.6e-43														13	#00ccb4				138	4232	NRT2	#cd2626
Monocots	Poales	Poaceae	Oryza glaberrima	ogl	ogl_01G0155600	485	430	430	90%>	625.1	8.7e-188														6	#00d958				43	4538	NRT2	#cd2626
Asterids	Solanales	Solanaceae	Nicotiana benthamiana	nbe	nbe_NbC25957502g0004	529	430	429	90%>	769.3	3.4e-231														13	#00ccb4				154	4100	NRT2	#cd2626
Monocots	Poales	Poaceae	Triticum aestivum	tae	tae_Traes_6BS_A51045ADB	389	430	370	0.8	684.5	2.5e-205														6	#00d958				53	4565	NRT2	#cd2626
Monocots	Alismatales	Araceae	Lemna minor	lmi	lmi_020619	461	430	411	90%>	701.1	5e-211														6	#00d958				23	4472	NRT2	#cd2626
Asterids	Solanales	Solanaceae	Solanum pennellii	spe	spe_10g008600.1	66	430	57	<40%	38.9	1.1e-09														13	#00ccb4				161	28526	NRT2	#cd2626
Asterids	Lamiales	Oleaceae	Olea europaea var. Sylvestris	olea	olea_Oeu059924.1	482	430	411	90%>	687.3	1.8e-206														13	#00ccb4				145	158386	NRT2	#cd2626
Monocots	Poales	Poaceae	Zea mays	zma	zma_GRMZM2G455124	520	430	429	90%>	735.4	5.7e-221														6	#00d958				56	4577	NRT2	#cd2626
Asterids	Solanales	Solanaceae	Capsicum baccatum	cbac	cbac_rna22211	530	430	429	90%>	764.9	3.7e-230														13	#00ccb4				151	33114	NRT2	#cd2626
Asterids	Solanales	Solanaceae	Capsicum baccatum	cbac	cbac_rna22212	530	430	429	90%>	764.9	3.7e-230														13	#00ccb4				151	33114	NRT2	#cd2626
Eurosids I (Fabids)	Rosales	Rosaceae	Prunus mume	pmu	pmu_020291	77	430	43	<40%	59.8	3.1e-16														10	#ffd500				97	102107	NRT2	#cd2626
Eurosids I (Fabids)	Malpighiales	Linaceae	Linum usitatissimum	lus	lus_10030588	501	430	430	90%>	742.2	3.5e-223														10	#ffd500				89	4006	NRT2	#cd2626
Eurosids II (Malvids)	Brassicales	Brassicaceae	Arabidopsis lyrata	Alyr	AlyrAL5G23560	542	430	429	90%>	753.7	7.9e-227														11	#e80060				103	59689	NRT2	#cd2626
Eurosids I (Fabids)	Fabales	Fabaceae	Arachis ipaensis	aipa	aipa_Araip.Q204D	251	430	100	<40%	155.1	5e-45														10	#ffd500				70	130454	NRT2	#cd2626
Eurosids II (Malvids)	Sapindales	Anacardiaceae	Anacardium occidentale	aocc	aocc_Anaoc.0003s0829.1	493	430	430	90%>	682.3	9.8e-205														11	#e80060				129	171929	NRT2	#cd2626
Asterids	Solanales	Solanaceae	Solanum tuberosum	stu	stu_00015734	524	430	430	90%>	738.5	3.6e-222														13	#00ccb4				162	4113	NRT2	#cd2626
Eurosids I (Fabids)	Cucurbitales	Cucurbitaceae	Siraitia grosvenorii	sgro	sgro_evm.TU.tig00153210.389	504	430	430	90%>	737.9	4.9e-222														10	#ffd500				67	190515	NRT2	#cd2626
Asterids	Lamiales	Phrymaceae	Mimulus luteus	mlut	mlut_maker-scaffold_742-snap-gene-0.162-mRNA-1	1097	430	876	90%>	1478.4	0														13	#00ccb4				148	270988	NRT2	#cd2626
Asterids	Lamiales	Pedaliaceae	Sesamum indicum	sin	sin_1024590	527	430	430	90%>	794.1	3.7e-239														13	#00ccb4				146	4182	NRT2	#cd2626
Monocots	Poales	Poaceae	Oryza glaberrima	ogl	ogl_01G0230700	516	430	429	90%>	734.2	7.1e-221														6	#00d958				43	4538	NRT2	#cd2626
Eurosids I (Fabids)	Malpighiales	Euphorbiaceae	Hevea brasiliensis	hbra	hbra_rna407	510	430	430	90%>	764	1.1e-229														10	#ffd500				85	3981	NRT2	#cd2626
Asterids	Lamiales	Pedaliaceae	Sesamum indicum	sin	sin_1024591	527	430	430	90%>	789.6	8.7e-238														13	#00ccb4				146	4182	NRT2	#cd2626
Asterids	Solanales	Convolvulaceae	Ipomoea nil	Inil	Inil109174289	530	430	430	90%>	777.6	4.9e-234														13	#00ccb4				149	35883	NRT2	#cd2626
Eurosids I (Fabids)	Malpighiales	Euphorbiaceae	Hevea brasiliensis	hbra	hbra_rna408	506	430	430	90%>	764	1.1e-229														10	#ffd500				85	3981	NRT2	#cd2626
Asterids	Solanales	Solanaceae	Capsicum chinense	cchi	cchi_rna9374	533	430	430	90%>	765.6	2.2e-230														13	#00ccb4				152	80379	NRT2	#cd2626
Asterids	Lamiales	Pedaliaceae	Sesamum indicum	sin	sin_1024592	522	430	430	90%>	755.5	2e-227														13	#00ccb4				146	4182	NRT2	#cd2626
Bryophytes	Funariales	Funariaceae	Physcomitrella patens	ppa	ppa_Pp3c19_10950V3.1	548	430	430	90%>	791.1	3.7e-238														2	#008933				14	3218	NRT2	#cd2626
Asterids	Lamiales	Lamiaceae	Salvia splendens	sspl	sspl_Saspl_029642	447	430	339	0.7	555.5	1.9e-166														13	#00ccb4				142	180675	NRT2	#cd2626
Monocots	Poales	Poaceae	Sorghum bicolor	sbi	sbi_003G188200	484	430	429	90%>	591.1	2e-177														6	#00d958				52	4558	NRT2	#cd2626
Asterids	Lamiales	Lamiaceae	Salvia splendens	sspl	sspl_Saspl_003651	527	430	430	90%>	792.8	1.9e-238														13	#00ccb4				142	180675	NRT2	#cd2626
Asterids	Solanales	Solanaceae	Nicotiana attenuata	Natt	Nattg41590	174	430	129	<40%	225.4	1.9e-66														13	#00ccb4				153	49451	NRT2	#cd2626
Asterids	Lamiales	Lamiaceae	Salvia splendens	sspl	sspl_Saspl_003652	527	430	430	90%>	792.8	1.9e-238														13	#00ccb4				142	180675	NRT2	#cd2626
Asterids	Lamiales	Phrymaceae	Mimulus luteus	mlut	mlut_maker-scaffold_151-fgenesh-gene-3.105-mRNA-1	524	430	430	90%>	784.5	5.4e-236														13	#00ccb4				148	270988	NRT2	#cd2626
Eurosids I (Fabids)	Fabales	Fabaceae	Arachis monticola	amon	amon_EVM0019969.1	126	430	102	<40%	156.4	3.5e-45														10	#ffd500				71	227691	NRT2	#cd2626
Asterids	Solanales	Solanaceae	Nicotiana tomentosiformis	Ntom	Ntom104091875	533	430	430	90%>	777.5	4.7e-234														13	#00ccb4				157	4098	NRT2	#cd2626
Asterids	Solanales	Solanaceae	Nicotiana benthamiana	nbe	nbe_NbS00008263g0009	501	430	422	90%>	637.8	2.8e-191														13	#00ccb4				154	4100	NRT2	#cd2626
Asterids	Solanales	Solanaceae	Nicotiana benthamiana	nbe	nbe_NbS00055145g0001	116	430	120	<40%	185.2	6.8e-54														13	#00ccb4				154	4100	NRT2	#cd2626
Eurosids I (Fabids)	Malpighiales	Linaceae	Linum usitatissimum	lus	lus_10016120	357	430	301	0.7	464.6	6.1e-139														10	#ffd500				89	4006	NRT2	#cd2626
Monocots	Poales	Poaceae	Triticum aestivum	tae	tae_TRAES3BF133600020CFD	514	430	429	90%>	738.8	8.4e-222														6	#00d958				53	4565	NRT2	#cd2626
Eurosids I (Fabids)	Malpighiales	Linaceae	Linum usitatissimum	lus	lus_10016121	428	430	342	0.7	547.9	3.1e-164														10	#ffd500				89	4006	NRT2	#cd2626
Monocots	Poales	Poaceae	Brachypodium distachyon	bdi	bdi_Bradi2g40740	471	430	429	90%>	591.8	1.2e-177														6	#00d958				37	15368	NRT2	#cd2626
Asterids	Lamiales	Lamiaceae	Salvia splendens	sspl	sspl_Saspl_015590	468	430	424	90%>	609.6	7.3e-183														13	#00ccb4				142	180675	NRT2	#cd2626
Monocots	Poales	Poaceae	Triticum aestivum	tae	tae_Traes_6DS_9D9ED01C9	469	430	411	90%>	712.4	8.5e-214														6	#00d958				53	4565	NRT2	#cd2626
Asterids	Apiales	Apiaceae	Daucus carota	dca	dca_018784	520	430	430	90%>	746.2	1.5e-224														13	#00ccb4				136	4039	NRT2	#cd2626
Eurosids I (Fabids)	Fabales	Fabaceae	Vigna radiata	vra	vra_0453s00010	503	430	430	90%>	742.1	1.9e-223														10	#ffd500				81	157791	NRT2	#cd2626
Asterids	Solanales	Solanaceae	Nicotiana tabacum	nta	nta_Nitab4.5_0002410g0020.1	530	430	429	90%>	771.3	8.2e-232														13	#00ccb4				156	4097	NRT2	#cd2626
Asterids	Apiales	Apiaceae	Daucus carota	dca	dca_018787	530	430	429	90%>	786.1	1.2e-236														13	#00ccb4				136	4039	NRT2	#cd2626
Monocots	Pandanales	Velloziaceae	Xerophyta viscosa	Xvis	Xvis03_224872	168	430	91	<40%	151.7	3.2e-44														6	#00d958				34	90708	NRT2	#cd2626
Asterids	Solanales	Solanaceae	Nicotiana attenuata	Natt	Nattg38617	403	430	303	0.7	522.6	1.1e-156														13	#00ccb4				153	49451	NRT2	#cd2626
Asterids	Solanales	Solanaceae	Capsicum annuum	can	can_Capana00g002556	503	430	430	90%>	738.6	3.4e-222														13	#00ccb4				150	4072	NRT2	#cd2626
Monocots	Pandanales	Velloziaceae	Xerophyta viscosa	Xvis	Xvis03_224873	355	430	295	0.6	516.1	8.1e-155														6	#00d958				34	90708	NRT2	#cd2626
Asterids	Solanales	Solanaceae	Nicotiana attenuata	Natt	Nattg38618	534	430	430	90%>	741.8	3.5e-223														13	#00ccb4				153	49451	NRT2	#cd2626
Asterids	Solanales	Solanaceae	Nicotiana benthamiana	nbe	nbe_NbS00010624g0001	530	430	429	90%>	769.3	3.5e-231														13	#00ccb4				154	4100	NRT2	#cd2626
Eurosids II (Malvids)	Malvales	Malvaceae	Gossypium raimondii	gra	gra_009G110300	530	430	430	90%>	787.8	4.3e-237														11	#e80060				126	29730	NRT2	#cd2626
Eurosids I (Fabids)	Fabales	Fabaceae	Arachis ipaensis	aipa	aipa_Araip.W109U	247	430	58	<40%	85.2	8.1e-24														10	#ffd500				70	130454	NRT2	#cd2626
Asterids	Solanales	Solanaceae	Solanum pennellii	spe	spe_06g031400.1	502	430	402	90%>	681.4	1.1e-204														13	#00ccb4				161	28526	NRT2	#cd2626
Eurosids II (Malvids)	Brassicales	Brassicaceae	Brassica rapa	bra	bra_I05323	506	430	430	90%>	775.8	2e-233														11	#e80060				109	3711	NRT2	#cd2626
Eurosids II (Malvids)	Brassicales	Brassicaceae	Brassica rapa	bra	bra_I05324	529	430	430	90%>	789.8	1.1e-237														11	#e80060				109	3711	NRT2	#cd2626
Monocots	Poales	Poaceae	Hordeum vulgare	Horv	HORVU6Hr1G005750	101	430	81	<40%	146	2.8e-42														6	#00d958				38	4513	NRT2	#cd2626
Monocots	Poales	Poaceae	Sorghum bicolor	sbi	sbi_004G009200	535	430	430	90%>	736.1	1.9e-221														6	#00d958				52	4558	NRT2	#cd2626
Eurosids II (Malvids)	Brassicales	Cleomaceae	Tarenaya hassleriana	tha	tha_Th2v01052	530	430	430	90%>	785.3	2.1e-236														11	#e80060				122	28532	NRT2	#cd2626
Monocots	Poales	Poaceae	Triticum aestivum	tae	tae_Traes_6BS_85F8D79AD	128	430	128	<40%	204.5	1.2e-59														6	#00d958				53	4565	NRT2	#cd2626
Asterids	Solanales	Solanaceae	Solanum tuberosum	stu	stu_00006913	424	430	411	90%>	634.8	1.1e-190														13	#00ccb4				162	4113	NRT2	#cd2626
Monocots	Poales	Poaceae	Leersia perrieri	lpe	lpe_02G14810.1lpe	537	430	429	90%>	728.9	3.2e-219														6	#00d958				39	77586	NRT2	#cd2626
Asterids	Solanales	Convolvulaceae	Ipomoea nil	Inil	Inil109180577	460	430	430	90%>	662.2	5.1e-199														13	#00ccb4				149	35883	NRT2	#cd2626
Eurosids II (Malvids)	Brassicales	Brassicaceae	Thellungiella halophila/Eutrema halophilum	thh	thh_10013421m	478	430	430	90%>	661.4	7.4e-199														11	#e80060				117	98038	NRT2	#cd2626
Asterids	Solanales	Solanaceae	Petunia axillaris	pax	pax_00115g00014	533	430	430	90%>	750.5	7.6e-226														13	#00ccb4				158	33119	NRT2	#cd2626
Eurosids I (Fabids)	Rosales	Rhamnaceae	Ziziphus jujuba	Zjuj	Zjuj107415470	458	430	430	90%>	681.9	4.4e-205														10	#ffd500				94	326968	NRT2	#cd2626
Saxifragales	Saxifragales	Crassulaceae	Kalanchoe laxiflora	kala	kala_Kalax.0833s0014.1	532	430	430	90%>	786.8	1.6e-236														8	#5b4089				62	1670617	NRT2	#cd2626
Eurosids II (Malvids)	Brassicales	Brassicaceae	Sisymbrium irio	sir	sir_scaffold2002_10sir	275	430	231	0.5	425.4	5.5e-127														11	#e80060				116	3730	NRT2	#cd2626
Monocots	Poales	Poaceae	Triticum aestivum	tae	tae_Traes_6DS_005750CA1	434	430	430	90%>	693.5	4.6e-208														6	#00d958				53	4565	NRT2	#cd2626
Eurosids II (Malvids)	Brassicales	Brassicaceae	Brassica oleracea	bol	bol_Bo28944s010	68	430	68	<40%	107.4	2.1e-30														11	#e80060				108	3712	NRT2	#cd2626
Asterids	Solanales	Solanaceae	Solanum pennellii	spe	spe_06g031410.1	156	430	90	<40%	154	1.3e-44														13	#00ccb4				161	28526	NRT2	#cd2626
Asterids	Solanales	Solanaceae	Nicotiana tabacum	nta	nta_Nitab4.5_0002529g0080.1	466	430	428	90%>	661	2.4e-198														13	#00ccb4				156	4097	NRT2	#cd2626
Eurosids II (Malvids)	Myrtales	Myrtaceae	Eucalyptus grandis	egr	egr_B03304	503	430	429	90%>	746.1	1.8e-224														11	#e80060				128	71139	NRT2	#cd2626
Eurosids I (Fabids)	Rosales	Rosaceae	Pyrus x bretschneideri	pbr	pbr_030334.1	495	430	397	90%>	698.8	5e-210														10	#ffd500				99	225117	NRT2	#cd2626
Asterids	Lamiales	Oleaceae	Olea europaea var. Sylvestris	olea	olea_Oeu034512.1	157	430	44	<40%	115.6	5.7e-33														13	#00ccb4				145	158386	NRT2	#cd2626
Eurosids I (Fabids)	Rosales	Rosaceae	Pyrus x bretschneideri	pbr	pbr_018992.1	392	430	305	0.7	476.4	1.6e-142														10	#ffd500				99	225117	NRT2	#cd2626
Eurosids II (Malvids)	Brassicales	Brassicaceae	Camelina sativa	Csat	Csat104762185	536	430	429	90%>	772.9	3.1e-232														11	#e80060				110	90675	NRT2	#cd2626
Asterids	Solanales	Solanaceae	Nicotiana tomentosiformis	Ntom	Ntom104112806	534	430	430	90%>	750	1e-225														13	#00ccb4				157	4098	NRT2	#cd2626
Asterids	Solanales	Solanaceae	Nicotiana tomentosiformis	Ntom	Ntom104112807	530	430	429	90%>	772.7	1.4e-232														13	#00ccb4				157	4098	NRT2	#cd2626
Eurosids II (Malvids)	Brassicales	Brassicaceae	Camelina sativa	Csat	Csat104762187	539	430	430	90%>	748.8	6.6e-225														11	#e80060				110	90675	NRT2	#cd2626
Eurosids II (Malvids)	Brassicales	Brassicaceae	Boechera stricta	Bost	Bostr.26833s0161	539	430	430	90%>	749.4	1.4e-225														11	#e80060				106	72658	NRT2	#cd2626
Eurosids II (Malvids)	Brassicales	Brassicaceae	Boechera stricta	Bost	Bostr.26833s0162	532	430	429	90%>	780.7	4.5e-235														11	#e80060				106	72658	NRT2	#cd2626
Asterids	Lamiales	Phrymaceae	Mimulus guttatus	mgu	mgu_L01472	502	430	430	90%>	734.8	3.8e-221														13	#00ccb4				147	4155	NRT2	#cd2626
Eurosids I (Fabids)	Rosales	Cannabaceae	Humulus lupulus	hlu	hlu_G037220	535	430	430	90%>	788.1	2.1e-237														10	#ffd500				92	3486	NRT2	#cd2626
Eurosids II (Malvids)	Brassicales	Brassicaceae	Thellungiella halophila/Eutrema halophilum	thh	thh_10013237m	527	430	429	90%>	786.5	7.9e-237														11	#e80060				117	98038	NRT2	#cd2626
Asterids	Solanales	Solanaceae	Petunia axillaris	pax	pax_00029g00215	530	430	430	90%>	771	4.8e-232														13	#00ccb4				158	33119	NRT2	#cd2626
Asterids	Lamiales	Phrymaceae	Mimulus guttatus	mgu	mgu_L01475	502	430	430	90%>	733.9	7.5e-221														13	#00ccb4				147	4155	NRT2	#cd2626
Asterids	Apiales	Apiaceae	Daucus carota	dca	dca_009304	533	430	429	90%>	763.1	1.1e-229														13	#00ccb4				136	4039	NRT2	#cd2626
Eurosids II (Malvids)	Brassicales	Brassicaceae	Thellungiella halophila/Eutrema halophilum	thh	thh_10002919m	542	430	430	90%>	758.8	2e-228														11	#e80060				117	98038	NRT2	#cd2626
Monocots	Poales	Poaceae	Triticum aestivum	tae	tae_Traes_6AS_EE0AB7C42	434	430	430	90%>	695.4	1.2e-208														6	#00d958				53	4565	NRT2	#cd2626
Asterids	Solanales	Solanaceae	Nicotiana benthamiana	nbe	nbe_NbS00027387g0010	85	430	75	<40%	115	1.3e-32														13	#00ccb4				154	4100	NRT2	#cd2626
Asterids	Asterales	Asteraceae	Lactuca sativa	lac	Lsat0_15821	523	430	430	90%>	712.6	2.8e-214														13	#00ccb4				139	4236	NRT2	#cd2626
Eurosids II (Malvids)	Malvales	Malvaceae	Corchorus capsularis	corc	corc_OMO78286	505	430	430	90%>	756.1	1.4e-227														11	#e80060				124	210143	NRT2	#cd2626

## Sheet: NRT3_hmmsearch
group	order	family	species	Abrev	target_name	target_len	query_len	coverage	cov_range	score_full
Eurosids I (Fabids)	Rosales	Rosaceae	Malus domestica	mdo	mdo_0000277926	204	173	90%>	245.6	9.6e-73
Eurosids II (Malvids)	Brassicales	Brassicaceae	Brassica rapa	bra	bra_A02445	206	174	90%>	250.9	9.8e-75
Asterids	Asterales	Asteraceae	Lactuca sativa	lac	Lsat4_77480	198	151	0.8	160.4	5.5e-47
Asterids	Asterales	Asteraceae	Lactuca sativa	lac	Lsat4_77500	204	173	90%>	263.9	8.9e-79
Eurosids I (Fabids)	Fabales	Fabaceae	Cajanus cajan	cca	cca_42816	208	174	90%>	266.4	2.1e-79
Monocots	Zingiberales	Musaceae	Musa acuminata	mac	mac_09_01900.1mac	198	174	90%>	270.9	7.9e-81
Eurosids II (Malvids)	Brassicales	Brassicaceae	Capsella rubella	cru	cru_10005735	208	173	90%>	249.1	2.3e-74
Basal Angiosperms	Amborellales	Amborellaceae	Amborella trichopoda	atr	atr_scaffold00174.25atr	205	172	90%>	263.4	9.3e-79
Bryophytes	Funariales	Funariaceae	Physcomitrella patens	ppa	ppa_Pp3c22_21950V3.1	209	172	90%>	221.7	7.5e-66
Asterids	Lamiales	Pedaliaceae	Sesamum indicum	sin	sin_1020273	203	174	90%>	271.3	3.5e-81
Gymnosperms	Pinales	Pinaceae	Picea abies	pica	pica_MA_11774g0010	223	172	90%>	231.4	6.2e-69
Eurosids I (Fabids)	Fabales	Fabaceae	Lupinus angustifolius	Lang	Lang109362933	205	174	90%>	262.5	2.2e-78
Eurosids II (Malvids)	Brassicales	Brassicaceae	Camelina sativa	Csat	Csat104728756	169	156	0.8	237.3	2.9e-70
Asterids	Ericales	Actinidiaceae	Actinidia chinensis	ach	ach_Achn113821	192	173	90%>	266.7	1.4e-79
Caryophyllales	Caryophyllales	Chenopodiaceae	Spinacia oleracea	sol	sol_084270_ater.t1	197	173	90%>	196.4	3e-58
Eurosids I (Fabids)	Rosales	Rosaceae	Malus domestica	mdo	mdo_0000207028	204	173	90%>	245.6	9.6e-73
Asterids	Lamiales	Lamiaceae	Salvia splendens	sspl	sspl_Saspl_040412	196	173	90%>	261	1e-77
Asterids	Asterales	Asteraceae	Lactuca sativa	lac	Lsat4_77520	208	173	90%>	253.1	2e-75
Asterids	Solanales	Solanaceae	Capsicum chinense	cchi	cchi_rna27579	204	173	90%>	246.1	2.4e-73
Asterids	Solanales	Solanaceae	Solanum lycopersicum	sly	sly_03g112090.2sly	115	61	<40%	76.8	2.5e-21
Eurosids I (Fabids)	Fagales	Juglandaceae	Juglans regia	jre	jre_00017067	213	125	0.7	189	8.1e-56
Eurosids II (Malvids)	Brassicales	Brassicaceae	Brassica napus	bnp	bnp_BnaC03g27680D	206	174	90%>	252.3	9.2e-75
Gymnosperms	Pinales	Pinaceae	Abies Alba	aal	aal_AALBA5B856134P1	209	172	90%>	218.5	2.1e-64
Asterids	Lamiales	Pedaliaceae	Sesamum indicum	sin	sin_1020290	204	173	90%>	255.3	2.9e-76
Asterids	Gentianales	Rubiaceae	Coffea canephora	coc	coc_04_g11360	203	173	90%>	265.2	2.6e-79
Gymnosperms	Pinales	Pinaceae	Abies Alba	aal	aal_AALBA5B856134P2	209	172	90%>	218.5	2.1e-64
Monocots	Poales	Poaceae	Oryza barthii	obar	obar_OBART04G16220.1	212	173	90%>	222.7	4.7e-66
Eurosids I (Fabids)	Fabales	Fabaceae	Arachis duranensis	adu	adu_Aradu.1X2PC	207	173	90%>	272.9	1.6e-81
Monocots	Poales	Poaceae	Triticum urartu	tur	tur_TRIUR3_20504	251	173	90%>	240.4	1.4e-71
Monocots	Arecales	Arecaceae	Phoenix dactylifera	Pdac	Pdac103709961	201	174	90%>	273.8	5.7e-82
Eurosids II (Malvids)	Brassicales	Brassicaceae	Leavenworthia alabamica	lal	lal_scaffold2029_5lal	188	155	0.8	196.5	4.6e-58
Monocots	Poales	Poaceae	Hordeum vulgare	Horv	HORVU5Hr1G115500	259	173	90%>	238.7	5.3e-71
Monocots	Poales	Poaceae	Brachypodium distachyon	bdi	bdi_Bradi3g47710	200	173	90%>	236.5	2.2e-70
Gymnosperms	Pinales	Pinaceae	Abies Alba	aal	aal_AALBA5B1097494P1	206	172	90%>	233.9	3.9e-69
Vitales	Vitales	Vitaceae	Vitis vinifera	vvi	vvi_01007624001	201	173	90%>	282.2	1.5e-84
Monocots	Poales	Poaceae	Oryza meridionalis	omer	omer_OMERI02G22310.1	209	173	90%>	244.6	9e-73
Eurosids I (Fabids)	Rosales	Rhamnaceae	Ziziphus jujuba	Zjuj	Zjuj107418317	205	174	90%>	270.8	5.4e-81
Eurosids II (Malvids)	Brassicales	Cleomaceae	Cleome violacea	cvi	cvi_Clevi.0028s0077.1	207	174	90%>	248.3	3.8e-74
Eurosids II (Malvids)	Brassicales	Brassicaceae	Brassica napus	bnp	bnp_BnaC02g16150D	212	174	90%>	238.8	1.3e-70
Eurosids I (Fabids)	Malpighiales	Euphorbiaceae	Manihot esculenta	mes	mes_14G059800	207	174	90%>	266.2	1.6e-79
Asterids	Asterales	Asteraceae	Cynara cardunculus	cync	cync_Ccrd_003482	234	173	90%>	238.4	4.6e-71
Basal Angiosperms	Amborellales	Amborellaceae	Amborella trichopoda	atr	atr_scaffold00188.2atr	128	110	0.6	147.3	4.3e-43
Asterids	Lamiales	Pedaliaceae	Sesamum indicum	sin	sin_1001700	203	174	90%>	271.5	3.1e-81
Monocots	Poales	Poaceae	Miscanthus sinensis	msin	msin_MisinT343600.1	206	173	90%>	235.3	1.3e-69
Asterids	Lamiales	Phrymaceae	Mimulus guttatus	mgu	mgu_L00541	203	173	90%>	254.5	5.3e-76
Basal Eudicots	Ranunculales	Ranunculaceae	Aquilegia coerulea	aqc	aqc_Aqcoe5G395600.1	205	174	90%>	236.6	2.6e-70
Eurosids I (Fabids)	Fabales	Fabaceae	Arachis monticola	amon	amon_EVM0063554.1	206	173	90%>	272.9	3.2e-81
Eurosids I (Fabids)	Fabales	Fabaceae	Arachis duranensis	adu	adu_Aradu.FX5WG	207	173	90%>	255.5	3.4e-76
Monocots	Poales	Poaceae	Oryza sativa	osa	osa_LOC_Os04g40410osa	210	173	90%>	224.3	1.5e-66
Asterids	Asterales	Asteraceae	Lactuca sativa	lac	Lsat4_3961	204	173	90%>	237.3	1.4e-70
Asterids	Solanales	Solanaceae	Petunia axillaris	pax	pax_00089g01241	160	125	0.7	135.1	2.9e-39
Eurosids II (Malvids)	Brassicales	Brassicaceae	Capsella rubella	cru	cru_10027129	211	174	90%>	256.1	1.6e-76
Eurosids I (Fabids)	Fabales	Fabaceae	Arachis ipaensis	aipa	aipa_Araip.7R33Q	209	173	90%>	249.1	3.7e-74
Monocots	Poales	Poaceae	Triticum aestivum	tae	tae_Traes_5BL_CF0070752	199	173	90%>	243.6	4.1e-72
Eurosids II (Malvids)	Brassicales	Brassicaceae	Camelina sativa	Csat	Csat104722511	241	174	90%>	243.8	3e-72
Eurosids II (Malvids)	Brassicales	Brassicaceae	Brassica napus	bnp	bnp_BnaC09g26540D	212	174	90%>	239.1	1e-70
Eurosids II (Malvids)	Brassicales	Brassicaceae	Arabidopsis lyrata	Alyr	AlyrAL7G28470	207	174	90%>	237.7	8.3e-71
Asterids	Solanales	Solanaceae	Capsicum annuum	can	can_Capana03g001237	202	173	90%>	244.5	8e-73
Eurosids II (Malvids)	Brassicales	Brassicaceae	Thellungiella salsuginea/Eutrema salsugineum	tsa	tsa_Ts7g23460	427	154	0.8	188	1.4e-55
Asterids	Solanales	Solanaceae	Nicotiana sylvestris	Nsyl	Nsyl104244368	204	174	90%>	252.1	3.4e-75
Asterids	Solanales	Solanaceae	Nicotiana sylvestris	Nsyl	Nsyl104244369	205	173	90%>	265.3	3.1e-79
Eurosids I (Fabids)	Rosales	Rhamnaceae	Ziziphus jujuba	Zjuj	Zjuj107428524	209	173	90%>	236.4	2e-70
Asterids	Asterales	Asteraceae	Lactuca sativa	lac	Lsat4_77580	204	173	90%>	265.9	2.3e-79
Eurosids II (Malvids)	Brassicales	Brassicaceae	Arabidopsis thaliana	ath	ath_AT5G50200	210	174	90%>	255.5	2.6e-76
Asterids	Lamiales	Phrymaceae	Mimulus luteus	mlut	mlut_augustus_masked-scaffold_460-processed-gene-1.10-mRNA-1	205	173	90%>	251	1e-74
Asterids	Lamiales	Phrymaceae	Mimulus guttatus	mgu	mgu_O00170	206	173	90%>	249.3	2.1e-74
Monocots	Poales	Poaceae	Triticum aestivum	tae	tae_Traes_6AL_F79924E7E	198	173	90%>	238.4	1.7e-70
Eurosids I (Fabids)	Fabales	Fabaceae	Medicago truncatula	mtr	mtr_4g104700	206	173	90%>	252.6	3.7e-75
Eurosids I (Fabids)	Fagales	Fagaceae	Castanea mollissima	cmo	cmo_s03486_0.14_1	208	173	90%>	258	6.1e-77
Eurosids II (Malvids)	Brassicales	Brassicaceae	Capsella grandiflora	cgr	cgr_2197s0036	193	141	0.8	209.3	3.6e-62
Eurosids I (Fabids)	Fabales	Fabaceae	Ammopiptanthus nanus	amna	amna_EVM0006927.1_R0	206	173	90%>	268.4	3.9e-80
Monocots	Zingiberales	Musaceae	Musa acuminata	mac	mac_10_16780.1mac	204	174	90%>	263.2	1.8e-78
Eurosids II (Malvids)	Brassicales	Brassicaceae	Brassica rapa	bra	bra_C02531	206	174	90%>	252.1	4.1e-75
Eurosids II (Malvids)	Brassicales	Brassicaceae	Brassica napus	bnp	bnp_BnaA02g11760D	212	174	90%>	238.9	1.2e-70
Eurosids I (Fabids)	Malpighiales	Salicaceae	Salix purpurea	salp	salp_SapurV1A.0792s0030.1	205	173	90%>	258.2	8.7e-77
Eurosids I (Fabids)	Malpighiales	Salicaceae	Populus trichocarpa	ptr	ptr_015G085000	206	174	90%>	268.5	3.9e-80
Asterids	Solanales	Convolvulaceae	Ipomoea nil	Inil	Inil109180079	206	174	90%>	265.8	2.2e-79
Asterids	Apiales	Apiaceae	Daucus carota	dca	dca_016446	203	173	90%>	268.9	2.4e-80
Asterids	Apiales	Apiaceae	Daucus carota	dca	dca_016447	203	173	90%>	267	8.9e-80
Monocots	Poales	Poaceae	Oryza glumaepatula	orgl	orgl_OGLUM04G16150.1	210	173	90%>	224.3	1.6e-66
Saxifragales	Saxifragales	Crassulaceae	Kalanchoe laxiflora	kala	kala_Kalax.0056s0015.1	205	173	90%>	238.7	9.5e-71
Saxifragales	Saxifragales	Crassulaceae	Kalanchoe laxiflora	kala	kala_Kalax.0204s0075.1	205	173	90%>	240.5	2.7e-71
Asterids	Apiales	Apiaceae	Daucus carota	dca	dca_016448	205	174	90%>	262.5	2.1e-78
Asterids	Solanales	Solanaceae	Solanum melongena	sme	sme_01216.1_g00015.1	204	174	90%>	246.8	1.8e-73
Eurosids II (Malvids)	Brassicales	Caricaceae	Carica papaya	cpa	cpa_968.2cpa	203	173	90%>	255	3.8e-76
Eurosids II (Malvids)	Brassicales	Brassicaceae	Brassica napus	bnp	bnp_BnaC01g16580D	208	174	90%>	232.4	1.1e-68
Eurosids II (Malvids)	Brassicales	Brassicaceae	Camelina sativa	Csat	Csat104724848	210	174	90%>	251.1	1.7e-74
Asterids	Solanales	Solanaceae	Solanum tuberosum	stu	stu_00018129	331	303	90%>	430.1	7.7e-130
Eurosids I (Fabids)	Fabales	Fabaceae	Phaseolus vulgaris	pvu	pvu_003G205900	207	173	90%>	262.9	1.3e-78
Monocots	Poales	Poaceae	Leersia perrieri	lpe	lpe_02G18480.1lpe	203	173	90%>	230.5	1.7e-68
Asterids	Asterales	Asteraceae	Cynara cardunculus	cync	cync_Ccrd_001711	204	173	90%>	259.2	1.8e-77
Eurosids II (Malvids)	Brassicales	Brassicaceae	Brassica oleracea	bol	bol_Bo2g050860	212	174	90%>	238.8	7.3e-71
Asterids	Asterales	Asteraceae	Cynara cardunculus	cync	cync_Ccrd_001712	200	173	90%>	257.3	6.7e-77
Eurosids I (Fabids)	Malpighiales	Linaceae	Linum usitatissimum	lus	lus_10041950	215	173	90%>	258.6	4.4e-77
Asterids	Asterales	Asteraceae	Cynara cardunculus	cync	cync_Ccrd_001713	194	173	90%>	237.6	7.5e-71
Monocots	Zingiberales	Musaceae	Musa acuminata	mac	mac_06_13610.1mac	200	174	90%>	277.6	7e-83
Eurosids II (Malvids)	Brassicales	Brassicaceae	Brassica napus	bnp	bnp_BnaA01g20190D	206	174	90%>	249.1	8.7e-74
Monocots	Poales	Poaceae	Zea mays	zma	zma_GRMZM2G179294	203	173	90%>	236.2	5.1e-70
Asterids	Asterales	Asteraceae	Cynara cardunculus	cync	cync_Ccrd_001715	403	288	90%>	345.2	6.9e-104
Monocots	Poales	Poaceae	Triticum aestivum	tae	tae_Traes_6BL_98F3C9404	147	151	0.8	196.8	9.7e-58
Asterids	Lamiales	Phrymaceae	Mimulus luteus	mlut	mlut_maker-scaffold_460-fgenesh-gene-1.87-mRNA-1	205	173	90%>	251.5	7.3e-75
Eurosids II (Malvids)	Brassicales	Brassicaceae	Leavenworthia alabamica	lal	lal_scaffold993_20lal	210	174	90%>	259.5	2.1e-77
Eurosids I (Fabids)	Malpighiales	Salicaceae	Populus trichocarpa	ptr	ptr_012G089300	205	173	90%>	265	4.7e-79
Asterids	Solanales	Solanaceae	Nicotiana sylvestris	Nsyl	Nsyl104237207	203	174	90%>	249.7	1.9e-74
Eurosids II (Malvids)	Brassicales	Brassicaceae	Thellungiella salsuginea/Eutrema salsugineum	tsa	tsa_Ts-un0092-001	211	174	90%>	243.8	1.1e-72
Asterids	Lamiales	Phrymaceae	Mimulus luteus	mlut	mlut_fgenesh_masked-scaffold_246-processed-gene-2.72-mRNA-1	206	173	90%>	245.1	6.7e-73
Asterids	Lamiales	Lamiaceae	Salvia splendens	sspl	sspl_Saspl_020888	201	174	90%>	259.4	3.1e-77
Eurosids I (Fabids)	Malpighiales	Salicaceae	Salix purpurea	salp	salp_SapurV1A.1820s0020.1	205	173	90%>	257.6	1.3e-76
Basal Eudicots	Proteales	Nelumbonaceae	Nelumbo nucifera	nnu	nnu_21973	206	174	90%>	273.5	7.2e-82
Monocots	Alismatales	Araceae	Lemna minor	lmi	lmi_021159	183	154	0.8	228.1	5.3e-68
Caryophyllales	Caryophyllales	Amaranthaceae	Amaranthus hypochondriacus	Ahyp	AhypAH013591	200	174	90%>	200.5	1.8e-59
Eurosids I (Fabids)	Rosales	Rosaceae	Prunus persica	ppe	ppe_5G164500	204	173	90%>	263.2	1e-78
Monocots	Poales	Poaceae	Triticum aestivum	tae	tae_Traes_6DL_E4AD5269F	153	155	0.8	223.2	7.6e-66
Monocots	Poales	Poaceae	Triticum aestivum	tae	tae_Traes_5DL_89DEA7DA2	254	173	90%>	242.4	9.7e-72
Monocots	Poales	Poaceae	Phyllostachys heterocycla	phe	phe_PH01000509G0810	201	173	90%>	234.9	6.2e-70
Monocots	Poales	Poaceae	Oryza rufipogon	oru	oru_ORUFI04G17590.1oru	210	173	90%>	224.3	1.6e-66
Asterids	Solanales	Solanaceae	Nicotiana tomentosiformis	Ntom	Ntom104104496	205	173	90%>	256.9	1e-76
Asterids	Asterales	Asteraceae	Lactuca sativa	lac	Lsat5_13980	204	174	90%>	253.9	1.1e-75
Gymnosperms	Pinales	Pinaceae	Picea abies	pica	pica_MA_108756g0010	266	187	90%>	222.3	3.8e-66
Asterids	Solanales	Solanaceae	Nicotiana tomentosiformis	Ntom	Ntom104104497	204	174	90%>	250.2	1.2e-74
Eurosids II (Malvids)	Brassicales	Brassicaceae	Thellungiella halophila/Eutrema halophilum	thh	thh_10027123m	145	153	0.8	188.4	1.1e-55
Asterids	Lamiales	Oleaceae	Olea europaea var. Sylvestris	olea	olea_Oeu036016.1	200	173	90%>	258.6	5.3e-77
Asterids	Asterales	Asteraceae	Cynara cardunculus	cync	cync_Ccrd_009332	425	140	0.8	176.5	4.5e-52
Eurosids II (Malvids)	Malvales	Malvaceae	Bombax ceiba	bcei	bcei_evm.model.Scaffold212.86	74	72	0.4	100	2.8e-28
Eurosids II (Malvids)	Brassicales	Brassicaceae	Aethionema arabicum	aar	aar_AA748G00001	208	174	90%>	239.3	1.9e-71
Eurosids I (Fabids)	Fabales	Fabaceae	Vigna angularis/Phaseolus angularis	van	van_11g07710.1	208	173	90%>	272.1	2.8e-81
Asterids	Solanales	Solanaceae	Nicotiana benthamiana	nbe	nbe_NbS00017223g0012	183	136	0.7	218.4	1.7e-64
Eurosids II (Malvids)	Myrtales	Myrtaceae	Eucalyptus grandis	egr	egr_B00213	205	174	90%>	260.5	9.6e-78
Basal Eudicots	Proteales	Nelumbonaceae	Nelumbo nucifera	nnu	nnu_02235	205	174	90%>	261.6	3.3e-78
Asterids	Solanales	Solanaceae	Nicotiana benthamiana	nbe	nbe_NbS00017223g0014	159	156	0.8	166.4	1.7e-48
Monocots	Poales	Poaceae	Miscanthus sinensis	msin	msin_Misin08G189500.1	206	173	90%>	241.2	2.1e-71
Asterids	Lamiales	Phrymaceae	Mimulus luteus	mlut	mlut_maker-scaffold_460-fgenesh-gene-1.88-mRNA-1	205	173	90%>	251.7	6.4e-75
Asterids	Solanales	Solanaceae	Capsicum baccatum	cbac	cbac_rna29070	204	173	90%>	251.3	6.3e-75
Asterids	Lamiales	Phrymaceae	Mimulus guttatus	mgu	mgu_O00256	205	173	90%>	252.2	2.7e-75
Monocots	Alismatales	Araceae	Lemna minor	lmi	lmi_020597	210	172	90%>	241	5.8e-72
Monocots	Poales	Poaceae	Hordeum vulgare	Horv	HORVU6Hr1G053710	198	173	90%>	242.6	3.5e-72
Monocots	Poales	Poaceae	Setaria italica	sit	sit_1G218500	203	173	90%>	241.6	6e-72
Asterids	Lamiales	Oleaceae	Fraxinus excelsior	frax	frax_FRAEX38873_v2_000262380.1	221	172	90%>	268.1	5e-80
Monocots	Poales	Poaceae	Triticum aestivum	tae	tae_Traes_4AL_0942D5308	299	126	0.7	183.2	1.5e-53
Eurosids II (Malvids)	Brassicales	Brassicaceae	Sisymbrium irio	sir	sir_scaffold701_19sir	212	174	90%>	231.9	8.5e-69
Eurosids I (Fabids)	Malpighiales	Salicaceae	Salix purpurea	salp	salp_SapurV1A.0011s0700.1	203	174	90%>	265	7e-79
Eurosids I (Fabids)	Rosales	Rosaceae	Pyrus x bretschneideri	pbr	pbr_001862.1	203	173	90%>	254.2	9.6e-76
Asterids	Lamiales	Phrymaceae	Mimulus guttatus	mgu	mgu_D02025	204	173	90%>	252	3.2e-75
Asterids	Solanales	Solanaceae	Capsicum baccatum	cbac	cbac_rna29073	202	173	90%>	246.1	2.6e-73
Asterids	Solanales	Solanaceae	Nicotiana tabacum	nta	nta_Nitab4.5_0003741g0010.1	182	161	90%>	239.6	5e-71
Eurosids II (Malvids)	Sapindales	Rutaceae	Citrus sinensis	csi	csi_1g028785	204	174	90%>	266.9	7.7e-80
Monocots	Poales	Poaceae	Zea mays	zma	zma_GRMZM2G163494	197	173	90%>	208	2.2e-61
Asterids	Lamiales	Lamiaceae	Salvia splendens	sspl	sspl_Saspl_053482	201	173	90%>	261.7	6.4e-78
Eurosids I (Fabids)	Malpighiales	Salicaceae	Populus trichocarpa	ptr	ptr_015G085100	205	174	90%>	270.5	9.7e-81
Asterids	Solanales	Solanaceae	Nicotiana benthamiana	nbe	nbe_NbS00003014g0010	203	173	90%>	254.8	1.1e-75
Monocots	Alismatales	Zosteraceae	Zostera marina	zom	zom_63g00220	210	174	90%>	224.6	6.1e-67
Asterids	Solanales	Solanaceae	Nicotiana benthamiana	nbe	nbe_NbS00040692g0001	204	174	90%>	252.3	6.8e-75
Eurosids I (Fabids)	Malpighiales	Euphorbiaceae	Hevea brasiliensis	hbra	hbra_rna26477	206	174	90%>	273	2.2e-81
Asterids	Solanales	Solanaceae	Capsicum baccatum	cbac	cbac_rna29076	202	173	90%>	243.7	1.4e-72
Eurosids I (Fabids)	Rosales	Rosaceae	Rubus occidentalis	roc	roc_G14497	211	173	90%>	243.6	1.2e-72
Eurosids I (Fabids)	Malpighiales	Euphorbiaceae	Hevea brasiliensis	hbra	hbra_rna26478	202	174	90%>	261.3	8.8e-78
Asterids	Solanales	Solanaceae	Solanum melongena	sme	sme_01216.1_g00016.1	204	174	90%>	260.5	1.1e-77
Eurosids I (Fabids)	Rosales	Rosaceae	Rubus occidentalis	roc	roc_G14498	228	146	0.8	166	7.6e-49
Gymnosperms	Pinales	Pinaceae	Picea abies	pica	pica_MA_9694g0010	231	167	90%>	218.3	6.5e-65
Monocots	Alismatales	Araceae	Lemna minor	lmi	lmi_021924	183	154	0.8	228.5	3.9e-68
Eurosids I (Fabids)	Rosales	Rosaceae	Fragaria vesca	fve	fve_09962	210	173	90%>	253.3	1.5e-75
Asterids	Lamiales	Oleaceae	Fraxinus excelsior	frax	frax_FRAEX38873_v2_000271570.1	204	173	90%>	258.5	4.5e-77
Asterids	Solanales	Solanaceae	Capsicum chinense	cchi	cchi_rna27580	202	173	90%>	246.1	2.5e-73
Eurosids I (Fabids)	Fabales	Fabaceae	Vigna radiata	vra	vra_0223s00020	208	174	90%>	274	4.3e-82
Asterids	Lamiales	Oleaceae	Olea europaea var. Sylvestris	olea	olea_Oeu044590.1	203	173	90%>	267.3	1.1e-79
Monocots	Poales	Poaceae	Oryza glaberrima	ogl	ogl_04G0132300	208	173	90%>	227.1	1.7e-67
Eurosids I (Fabids)	Rosales	Rosaceae	Fragaria vesca	fve	fve_09963	224	173	90%>	227.5	1.2e-67
Eurosids II (Malvids)	Brassicales	Brassicaceae	Schrenkiella parvula	spa	spa_c0022_00021	212	174	90%>	209.3	4.3e-62
Eurosids I (Fabids)	Rosales	Rosaceae	Fragaria vesca	fve	fve_09964	254	199	90%>	205.8	5.7e-61
Basal Angiosperms	Amborellales	Amborellaceae	Amborella trichopoda	atr	atr_scaffold00027.118atr	255	110	0.6	155.6	1.2e-45
Eurosids II (Malvids)	Brassicales	Brassicaceae	Schrenkiella parvula	spa	spa_c0006_01356	208	174	90%>	222.3	4.4e-66
Eurosids I (Fabids)	Malpighiales	Salicaceae	Populus trichocarpa	ptr	ptr_001G378200	81	68	<40%	91.2	1.1e-25
Eurosids II (Malvids)	Brassicales	Brassicaceae	Camelina sativa	Csat	Csat104717802	208	174	90%>	244.2	2.3e-72
Eurosids II (Malvids)	Brassicales	Brassicaceae	Brassica napus	bnp	bnp_BnaA10g06210D	113	98	0.5	141.9	7.2e-41
Asterids	Solanales	Solanaceae	Capsicum chinense	cchi	cchi_rna27584	202	173	90%>	245	5.3e-73
Asterids	Lamiales	Oleaceae	Fraxinus excelsior	frax	frax_FRAEX38873_v2_000262370.1	210	173	90%>	259.1	2.9e-77
Monocots	Poales	Bromeliaceae	Ananas comosus	aco	aco_003577	176	154	0.8	235.5	3.6e-70
Eurosids II (Malvids)	Sapindales	Anacardiaceae	Anacardium occidentale	aocc	aocc_Anaoc.0004s1765.1	234	173	90%>	251.6	1.2e-74
Eurosids I (Fabids)	Malpighiales	Euphorbiaceae	Jatropha curcas	jcu	jcu_4S00320.60jcu	206	174	90%>	276.6	1.7e-82
Eurosids I (Fabids)	Cucurbitales	Cucurbitaceae	Cucumis sativus	csa	csa_098830	211	174	90%>	262.3	1.6e-78
Asterids	Solanales	Solanaceae	Solanum pennellii	spe	spe_03g031190.1	164	142	0.8	170.2	7.3e-50
Eurosids I (Fabids)	Malpighiales	Salicaceae	Salix purpurea	salp	salp_SapurV1A.1104s0070.1	110	90	0.5	121.8	6.5e-35
Bryophytes	Funariales	Funariaceae	Physcomitrella patens	ppa	ppa_Pp3c18_3270V3.1	206	173	90%>	204.3	1.7e-60
Asterids	Solanales	Solanaceae	Petunia axillaris	pax	pax_00089g01210	201	174	90%>	265.4	2.9e-79
Saxifragales	Saxifragales	Crassulaceae	Kalanchoe laxiflora	kala	kala_Kalax.1138s0007.1	207	174	90%>	242.3	7.3e-72
Eurosids II (Malvids)	Sapindales	Rutaceae	Citrus clementina	ccle	ccle_Ciclev10033654m	154	153	0.8	157.4	4.1e-46
Eurosids II (Malvids)	Brassicales	Brassicaceae	Arabidopsis thaliana	ath	ath_AT4G24730	443	155	0.8	229.9	1.9e-68
Eurosids I (Fabids)	Malpighiales	Euphorbiaceae	Manihot esculenta	mes	mes_06G111400	204	173	90%>	269.8	1.2e-80
Basal Angiosperms	Amborellales	Amborellaceae	Amborella trichopoda	atr	atr_scaffold00188.6atr	128	110	0.6	152.8	8.9e-45
Asterids	Gentianales	Rubiaceae	Coffea canephora	coc	coc_04_g11370	264	174	90%>	262.1	2.3e-78
Eurosids I (Fabids)	Cucurbitales	Cucurbitaceae	Siraitia grosvenorii	sgro	sgro_evm.TU.tig00004915.7	210	174	90%>	252.6	2.2e-75
Asterids	Solanales	Solanaceae	Nicotiana tabacum	nta	nta_Nitab4.5_0008037g0060.1	205	173	90%>	256.9	2.3e-76
Asterids	Lamiales	Oleaceae	Fraxinus excelsior	frax	frax_FRAEX38873_v2_000068670.1	204	174	90%>	267.6	6.8e-80
Monocots	Poales	Poaceae	Triticum aestivum	tae	tae_Traes_6DL_4C3122052	152	125	0.7	186	2.1e-54
Monocots	Arecales	Arecaceae	Phoenix dactylifera	Pdac	Pdac103713555	230	174	90%>	233.4	1.5e-69
Monocots	Poales	Poaceae	Oryza meridionalis	omer	omer_OMERI04G13620.1	209	173	90%>	224.4	1.5e-66
Eurosids II (Malvids)	Brassicales	Brassicaceae	Leavenworthia alabamica	lal	lal_scaffold81_4lal	207	174	90%>	258.2	5.3e-77
Monocots	Asparagales	Orchidaceae	Dendrobium officinale	deno	deno_rna19172	205	173	90%>	248.4	4.9e-74
Eurosids II (Malvids)	Brassicales	Brassicaceae	Arabidopsis lyrata	Alyr	AlyrAL8G24230	210	174	90%>	251.3	5.7e-75
Monocots	Poales	Poaceae	Sorghum bicolor	sbi	sbi_004G202400	211	173	90%>	239.6	2.5e-71
Eurosids I (Fabids)	Malpighiales	Euphorbiaceae	Manihot esculenta	mes	mes_06G046000	59	45	<40%	54.6	1.6e-14
Eurosids I (Fabids)	Malpighiales	Linaceae	Linum usitatissimum	lus	lus_10017960	161	93	0.5	121.6	5.3e-35
Eurosids II (Malvids)	Malvales	Malvaceae	Gossypium raimondii	gra	gra_001G064100	227	174	90%>	269.1	2.3e-80
Monocots	Asparagales	Orchidaceae	Dendrobium officinale	deno	deno_rna19173	202	173	90%>	240	1.8e-71
Eurosids II (Malvids)	Brassicales	Brassicaceae	Brassica oleracea	bol	bol_Bo3g042740	206	174	90%>	252.3	5.4e-75
Monocots	Asparagales	Orchidaceae	Phalaenopsis equestris	peq	peq_06366	209	173	90%>	217.7	1.6e-64
Asterids	Solanales	Solanaceae	Nicotiana benthamiana	nbe	nbe_NbS00002370g0002	103	99	0.5	149.6	2.4e-43
Monocots	Poales	Poaceae	Miscanthus sinensis	msin	msin_Misin11G115100.1	209	173	90%>	205.1	2.5e-60
Eurosids II (Malvids)	Brassicales	Brassicaceae	Camelina sativa	Csat	Csat104730975	228	174	90%>	246.3	5.1e-73
Monocots	Poales	Poaceae	Brachypodium distachyon	bdi	bdi_Bradi3g47720	201	173	90%>	236.5	2.2e-70
Monocots	Poales	Poaceae	Triticum urartu	tur	tur_TRIUR3_22380	151	84	0.4	114.9	4.8e-33
Asterids	Solanales	Solanaceae	Nicotiana tabacum	nta	nta_Nitab4.5_0002522g0100.1	188	173	90%>	240	3.8e-71
Asterids	Lamiales	Phrymaceae	Mimulus luteus	mlut	mlut_maker-scaffold_1293-augustus-gene-0.64-mRNA-1	204	173	90%>	255.3	5.1e-76
Eurosids II (Malvids)	Sapindales	Rutaceae	Citrus sinensis	csi	csi_1g041787	154	153	0.8	155.5	1.2e-45
Eurosids II (Malvids)	Brassicales	Brassicaceae	Brassica oleracea	bol	bol_Bo1g039260	208	174	90%>	232.1	8.4e-69
Saxifragales	Saxifragales	Crassulaceae	Kalanchoe laxiflora	kala	kala_Kalax.0088s0038.1	207	174	90%>	239.5	5.4e-71
Asterids	Solanales	Solanaceae	Petunia axillaris	pax	pax_00801g00210	182	168	90%>	238.4	5.6e-71
Eurosids II (Malvids)	Brassicales	Brassicaceae	Thellungiella halophila/Eutrema halophilum	thh	thh_10014669m	211	174	90%>	243.8	1.1e-72
Monocots	Poales	Poaceae	Setaria italica	sit	sit_1G218600	203	173	90%>	240.9	9.6e-72
Eurosids II (Malvids)	Brassicales	Brassicaceae	Boechera stricta	Bost	Bostr.7867s0278	440	155	0.8	234	1e-69
Asterids	Solanales	Solanaceae	Nicotiana attenuata	Natt	Nattg11973	204	174	90%>	252.6	2.4e-75
Asterids	Asterales	Asteraceae	Helianthus annuus	hel	hel_Ha17_00010635	195	172	90%>	228.2	1e-67
Asterids	Solanales	Solanaceae	Capsicum annuum	can	can_Capana03g001242	159	131	0.7	179.5	7.3e-53
Eurosids II (Malvids)	Brassicales	Brassicaceae	Brassica rapa	bra	bra_A01476	432	155	0.8	164.7	2.9e-48
Eurosids II (Malvids)	Malvales	Malvaceae	Bombax ceiba	bcei	bcei_evm.model.Scaffold412.213	204	173	90%>	268.1	6.4e-80
Bryophytes	Selaginellales	Selaginellaceae	Selaginella moellendorffii	smoe	smoe_227648	208	172	90%>	232.4	2.5e-69
Eurosids II (Malvids)	Brassicales	Brassicaceae	Camelina sativa	Csat	Csat104761011	210	174	90%>	251.1	1.7e-74
Eurosids II (Malvids)	Brassicales	Brassicaceae	Capsella grandiflora	cgr	cgr_0888s0033	211	174	90%>	255	3.2e-76
Eurosids II (Malvids)	Brassicales	Brassicaceae	Brassica rapa	bra	bra_J00661	191	150	0.8	181.7	1.7e-53
Asterids	Solanales	Solanaceae	Capsicum annuum	can	can_Capana03g001244	204	173	90%>	243.6	1.5e-72
Eurosids I (Fabids)	Fabales	Fabaceae	Arachis monticola	amon	amon_EVM0037913.1	206	173	90%>	254.5	1.4e-75
Monocots	Poales	Poaceae	Leersia perrieri	lpe	lpe_04G12900.1lpe	207	173	90%>	211	1.7e-62
Eurosids I (Fabids)	Fagales	Juglandaceae	Juglans regia	jre	jre_00020365	213	172	90%>	260.4	9.1e-78
Asterids	Solanales	Convolvulaceae	Ipomoea nil	Inil	Inil109180080	206	174	90%>	265	4e-79
Eurosids II (Malvids)	Brassicales	Cleomaceae	Cleome gynandra	cgy	cgy_18405	207	174	90%>	256.6	1.3e-76
Eurosids II (Malvids)	Brassicales	Cleomaceae	Cleome gynandra	cgy	cgy_18406	207	174	90%>	255.9	2.1e-76
Eurosids II (Malvids)	Brassicales	Brassicaceae	Boechera stricta	Bost	Bostr.15774s0161	210	174	90%>	255	3.7e-76
Eurosids I (Fabids)	Malpighiales	Euphorbiaceae	Ricinus communis	rco	rco_30147.t000125	207	174	90%>	275.7	1.8e-82
Eurosids II (Malvids)	Brassicales	Brassicaceae	Camelina sativa	Csat	Csat104722509	147	109	0.6	112.7	5.6e-32
Asterids	Lamiales	Lamiaceae	Salvia splendens	sspl	sspl_Saspl_013380	215	174	90%>	259.3	3.3e-77
Magnoliids	Laurales	Lauraceae	Cinnamomum kanehirae	cka	cka_CKAN_01244100	205	174	90%>	261.1	4.9e-78
Monocots	Poales	Poaceae	Sorghum bicolor	sbi	sbi_006G121200	217	173	90%>	210.6	2e-62
Green algae	Chlamydomonadales	Chlamydomonadaceae	Chlamydomonas reinhardtii	crei	crei_Cre09.g410900.t1.2	259	120	0.6	32.2	7e-08
Eurosids II (Malvids)	Brassicales	Brassicaceae	Brassica rapa	bra	bra_B01594	212	174	90%>	238.9	4.7e-71
Monocots	Asparagales	Orchidaceae	Dendrobium catenatum	Dcat	Dcat110104483	205	173	90%>	248.4	3.3e-74
Basal Angiosperms	Amborellales	Amborellaceae	Amborella trichopoda	atr	atr_scaffold00049.225atr	202	172	90%>	251.9	3.2e-75
Eurosids II (Malvids)	Brassicales	Cleomaceae	Tarenaya hassleriana	tha	tha_Th2v26804	207	174	90%>	254.7	5.2e-76
Monocots	Poales	Poaceae	Oryza barthii	obar	obar_OBART02G22740.1	193	149	0.8	220.9	1.6e-65
Asterids	Lamiales	Phrymaceae	Mimulus guttatus	mgu	mgu_O00168	206	173	90%>	254	7.4e-76
Asterids	Lamiales	Phrymaceae	Mimulus guttatus	mgu	mgu_O00169	206	173	90%>	245.8	2.5e-73
Asterids	Lamiales	Phrymaceae	Mimulus guttatus	mgu	mgu_L00362	203	173	90%>	254.5	5.3e-76
Eurosids I (Fabids)	Fabales	Fabaceae	Ammopiptanthus nanus	amna	amna_EVM0010278.1_R0	209	174	90%>	265.5	2.9e-79
Eurosids I (Fabids)	Fabales	Fabaceae	Trifolium pratense	tpr	tpr_gene37580	206	173	90%>	255.9	2.8e-76
Asterids	Lamiales	Phrymaceae	Mimulus luteus	mlut	mlut_snap_masked-scaffold_515-processed-gene-1.83-mRNA-1	144	74	0.4	103.8	1.6e-29
Eurosids II (Malvids)	Brassicales	Brassicaceae	Camelina sativa	Csat	Csat109127062	230	174	90%>	245.4	1e-72
Asterids	Solanales	Solanaceae	Solanum pennellii	spe	spe_03g031200.1	203	174	90%>	255	6.3e-76
Eurosids I (Fabids)	Rosales	Moraceae	Morus notabilis	Mnot	Mnot21401928	224	173	90%>	262.3	2.1e-78
Eurosids I (Fabids)	Rosales	Rosaceae	Malus domestica	mdo	mdo_0000129227	203	173	90%>	252.2	9.2e-75
Eurosids I (Fabids)	Rosales	Cannabaceae	Humulus lupulus	hlu	hlu_G017202	206	173	90%>	225.5	3.3e-67
Monocots	Alismatales	Araceae	Lemna minor	lmi	lmi_019431	206	173	90%>	245.4	2.6e-73
Eurosids II (Malvids)	Malvales	Malvaceae	Bombax ceiba	bcei	bcei_evm.model.Scaffold168.113	189	173	90%>	268.7	4.4e-80
Eurosids I (Fabids)	Fabales	Fabaceae	Medicago truncatula	mtr	mtr_4g104730	206	173	90%>	254.1	1.2e-75
Eurosids I (Fabids)	Fabales	Fabaceae	Glycine max	gma	gma_17G124900	208	173	90%>	273.1	2.1e-81
Monocots	Pandanales	Velloziaceae	Xerophyta viscosa	Xvis	Xvis03_220811	217	125	0.7	173.4	3.8e-51
Asterids	Solanales	Solanaceae	Nicotiana tabacum	nta	nta_Nitab4.5_0008037g0050.1	187	143	0.8	196	1.2e-57
Eurosids I (Fabids)	Fabales	Fabaceae	Lotus japonicus	lja	lja_4g3v1415270.1lja	202	174	90%>	269.6	2.1e-80
Eurosids II (Malvids)	Brassicales	Brassicaceae	Brassica oleracea	bol	bol_Bo9g096970	212	174	90%>	239.1	6.1e-71
Monocots	Pandanales	Velloziaceae	Xerophyta viscosa	Xvis	Xvis03_220812	198	174	90%>	266.5	9.7e-80
Eurosids I (Fabids)	Rosales	Rosaceae	Prunus mume	pmu	pmu_024354	204	174	90%>	263.1	1.4e-78
Asterids	Lamiales	Oleaceae	Olea europaea var. Sylvestris	olea	olea_Oeu036018.1	205	172	90%>	255.8	3.8e-76
Eurosids I (Fabids)	Rosales	Rosaceae	Malus domestica	mdo	mdo_0000201061	203	173	90%>	253	5.3e-75
Asterids	Lamiales	Oleaceae	Fraxinus excelsior	frax	frax_FRAEX38873_v2_000040520.1	438	331	90%>	466.3	6.5e-141
Monocots	Asparagales	Asparagaceae	Asparagus officinalis	Aoff	Aoff109830065	206	172	90%>	239.1	2.7e-71
Monocots	Pandanales	Velloziaceae	Xerophyta viscosa	Xvis	Xvis03_212517	70	47	<40%	45.1	1e-11
Asterids	Lamiales	Lentibulariaceae	Utricularia gibba	ugi	ugi_Scf00083.g7562ugi	219	165	90%>	251.6	4.2e-75
Eurosids II (Malvids)	Malvales	Malvaceae	Theobroma cacao	tca	tca_014488	202	173	90%>	267.4	6e-80
Asterids	Lamiales	Lamiaceae	Salvia splendens	sspl	sspl_Saspl_034420	200	173	90%>	254.6	9.5e-76
Bryophytes	Funariales	Funariaceae	Physcomitrella patens	ppa	ppa_Pp3c21_13230V3.1	206	172	90%>	219.9	2.5e-65
Asterids	Solanales	Solanaceae	Petunia axillaris	pax	pax_00801g00310	204	173	90%>	245.9	2.6e-73
Monocots	Poales	Poaceae	Oryza sativa	osa	osa_LOC_Os02g38230osa	206	173	90%>	247.8	9.3e-74
Eurosids II (Malvids)	Malvales	Malvaceae	Corchorus capsularis	corc	corc_OMO51977	206	174	90%>	270.5	6.7e-81
Asterids	Solanales	Convolvulaceae	Ipomoea nil	Inil	Inil109157472	204	172	90%>	218.4	8e-65
Asterids	Apiales	Apiaceae	Daucus carota	dca	dca_021595	205	174	90%>	269.1	2e-80
Saxifragales	Saxifragales	Crassulaceae	Kalanchoe fedtschenkoi	kafe	kafe_Kaladp0674s0041.1	205	173	90%>	239.3	4.1e-71
Asterids	Asterales	Asteraceae	Helianthus annuus	hel	hel_Ha9_00011814	104	86	0.4	122	4.1e-35
Asterids	Apiales	Apiaceae	Daucus carota	dca	dca_021596	205	173	90%>	268.3	3.4e-80
Monocots	Dioscoreales	Dioscoreaceae	Dioscorea alata	dal	dal_Dioal.08G000400.1	206	174	90%>	262.3	1.9e-78
Eurosids II (Malvids)	Brassicales	Brassicaceae	Brassica napus	bnp	bnp_BnaA01g14080D	262	174	90%>	229.6	8.5e-68
Asterids	Asterales	Asteraceae	Helianthus annuus	hel	hel_Ha9_00013728	106	82	0.4	113.1	2.2e-32
Asterids	Apiales	Apiaceae	Daucus carota	dca	dca_000427	205	174	90%>	269.1	2e-80
Monocots	Alismatales	Araceae	Spirodela polyrhiza	spo	spo_13G0039300	197	172	90%>	245.8	1.7e-73
Saxifragales	Saxifragales	Crassulaceae	Kalanchoe fedtschenkoi	kafe	kafe_Kaladp0039s0112.1	207	174	90%>	235.4	6.1e-70
Asterids	Apiales	Apiaceae	Daucus carota	dca	dca_000428	205	173	90%>	268.3	3.4e-80
Eurosids II (Malvids)	Brassicales	Cleomaceae	Cleome violacea	cvi	cvi_Clevi.0062s0202.1	209	173	90%>	206.2	3.3e-61
Gymnosperms	Pinales	Pinaceae	Abies Alba	aal	aal_AALBA5B155175P1	219	172	90%>	229.7	7.5e-68
Monocots	Poales	Poaceae	Leersia perrieri	lpe	lpe_03G13260.1lpe	136	78	0.4	75.4	7.4e-21
Monocots	Alismatales	Araceae	Lemna minor	lmi	lmi_019934	206	172	90%>	249.7	1.3e-74
Eurosids II (Malvids)	Brassicales	Cleomaceae	Cleome gynandra	cgy	cgy_02455	193	171	90%>	202.8	4.2e-60
Gymnosperms	Pinales	Pinaceae	Abies Alba	aal	aal_AALBA5B419502P1	209	172	90%>	218.6	2e-64
Asterids	Solanales	Solanaceae	Solanum lycopersicum	sly	sly_03g112100.2sly	203	174	90%>	253.3	1.5e-75
Gymnosperms	Pinales	Pinaceae	Abies Alba	aal	aal_AALBA5B419502P2	157	150	0.8	201.7	3e-59
Eurosids I (Fabids)	Fagales	Juglandaceae	Juglans regia	jre	jre_00028233	192	163	90%>	248.3	4.9e-74
Caryophyllales	Caryophyllales	Chenopodiaceae	Chenopodium quinoa	Cqui	CquiAUR62022130	198	174	90%>	200	4.7e-59
Eurosids II (Malvids)	Brassicales	Brassicaceae	Brassica napus	bnp	bnp_BnaA03g57010D	206	174	90%>	252.3	9.2e-75
Monocots	Asparagales	Asparagaceae	Asparagus officinalis	Aoff	Aoff109824594	212	172	90%>	235.8	2.7e-70
Monocots	Poales	Poaceae	Triticum aestivum	tae	tae_Traes_6DL_28E2300D6	151	154	0.8	221	3.7e-65
Asterids	Solanales	Solanaceae	Nicotiana tabacum	nta	nta_Nitab4.5_0002522g0050.1	204	174	90%>	252.4	5.7e-75
Caryophyllales	Caryophyllales	Chenopodiaceae	Chenopodium quinoa	Cqui	CquiAUR62001198	198	174	90%>	200.7	2.8e-59
Asterids	Lamiales	Pedaliaceae	Sesamum indicum	sin	sin_1026575	128	120	0.6	178.4	1.2e-52
Eurosids I (Fabids)	Fabales	Fabaceae	Arachis ipaensis	aipa	aipa_Araip.VD076	206	173	90%>	274.3	6.7e-82
Asterids	Solanales	Solanaceae	Nicotiana attenuata	Natt	Nattg02319	203	174	90%>	251.4	5.7e-75
Eurosids I (Fabids)	Fabales	Fabaceae	Glycine max	gma	gma_05G042200	208	173	90%>	270.9	9.7e-81
Eurosids I (Fabids)	Cucurbitales	Cucurbitaceae	Citrullus lanatus	cla	cla_005121	210	174	90%>	261.2	3.9e-78
